# Supplementary material for: Crystal structure of 5-chloro­methyl-N-methyl-4-[(4-phenyl-1,2,3-triazol-1-yl)meth­yl]isoxazolidine-3-carboxamide
Source: Acta Crystallogr E Crystallogr Commun. 2016 Feb 20;72(Pt 3):378–81. doi: 10.1107/S2056989016002784 (PMC4778830; doi:10.1107/S2056989016002784)
Supplement: Supplementary file 1 [file e-72-00378-sup1.cif]

##############################################################################
#                                                                            #
# This CIF contains the data in a paper accepted for publication in          #
# Acta Crystallographica Section E. It conforms to the requirements of       #
# Notes for Authors for Acta Crystallographica Section E, and has been       #
# peer reviewed under the auspices of the IUCr Commission on Journals.       #
#                                                                            #
# Full details of the Crystallographic Information File format               #
# are given in the paper "The Crystallographic Information File (CIF):       #
# a New Standard Archive File for Crystallography" by S. R. Hall, F. H.      #
# Allen and I. D. Brown [Acta Cryst. (1991), A47, 655-685].                  #
#                                                                            #
# The current version of the core CIF dictionary is obtainable from          #
# ftp://ftp.iucr.org/pub/cif_core.dic.                                       #
#                                                                            #
# Software is freely available for graphical display of the structure(s)     #
# in this CIF. For information consult the CIF software page                 #
# http://www.iucr.org/resources/cif/software.                                #
#                                                                            #
# This file may be used for bona fide research purposes within the           #
# scientific community so long as proper attribution is given to the journal # 
# article from which it was obtained.                                        #
#                                                                            #
##############################################################################
data_I
_audit_creation_method     SHELXL-2014/6
_chemical_name_systematic
;\
5-Chloromethyl-<i>N</i>-methyl-4-[(4-phenyl-1,2,3-triazol-1-\
yl)methyl]isoxazolidine-3-carboxamide
;
_chemical_name_common     ?
_chemical_formula_moiety     'C15 H18 Cl N5 O2'
_chemical_formula_sum     'C15 H18 Cl N5 O2'
_chemical_formula_iupac     'C15 H18 Cl N5 O2'
_chemical_formula_weight     335.79
_chemical_melting_point     ?
_shelx_space_group_comment
;
The symmetry employed for this shelxl refinement is uniquely defined
by the following loop, which should always be used as a source of
symmetry information in preference to the above space-group names.
They are only intended as comments.
;
_space_group_crystal_system     monoclinic
_space_group_name_H-M_alt     'P 21'
_space_group_name_Hall     'P 2yb'
loop_
    _space_group_symop_operation_xyz
    'x, y, z'
    '-x, y+1/2, -z'
_cell_length_a     10.8355(2)
_cell_length_b     10.8865(2)
_cell_length_c     14.5653(2)
_cell_angle_alpha     90
_cell_angle_beta     106.481(2)
_cell_angle_gamma     90
_cell_volume     1647.54(5)
_cell_formula_units_Z     4
_cell_measurement_reflns_used     16111
_cell_measurement_theta_min     4.0570
_cell_measurement_theta_max     66.7160
_cell_measurement_temperature     293(2)
_exptl_crystal_description     'block'
_exptl_crystal_colour     'colourless'
_exptl_crystal_size_max     0.36
_exptl_crystal_size_mid     0.34
_exptl_crystal_size_min     0.17
_exptl_crystal_density_diffrn     1.354
_exptl_crystal_density_meas     ?
_exptl_crystal_density_method     ?
_exptl_crystal_F_000     704
_exptl_absorpt_coefficient_mu     2.203
_exptl_absorpt_correction_type     analytical
_exptl_absorpt_process_details
;
(CrysAlis Pro; Agilent, 2013)
;
_shelx_estimated_absorpt_T_min     ?
_shelx_estimated_absorpt_T_max     ?
_exptl_absorpt_correction_T_min     0.518
_exptl_absorpt_correction_T_max     0.721
_diffrn_ambient_temperature     293(2)
_diffrn_radiation_type     CuK\a
_diffrn_radiation_wavelength     1.54178
_diffrn_measurement_device_type     'Agilent Xcalibur (Atlas, Gemini ultra)'
_diffrn_measurement_method     \w
_diffrn_detector_area_resol_mean     10.4678
_diffrn_reflns_number     33842
_diffrn_reflns_av_R_equivalents     0.0504
_diffrn_reflns_theta_min     3.164
_diffrn_reflns_theta_max     66.709
_diffrn_reflns_theta_full     67.679
_diffrn_measured_fraction_theta_max     0.999
_diffrn_measured_fraction_theta_full     0.981
_diffrn_reflns_limit_h_min     -12
_diffrn_reflns_limit_h_max     12
_diffrn_reflns_limit_k_min     -12
_diffrn_reflns_limit_k_max     12
_diffrn_reflns_limit_l_min     -17
_diffrn_reflns_limit_l_max     17
_refine_special_details     ?
_reflns_number_total     5824
_reflns_number_gt     5486
_reflns_threshold_expression     'I > 2\s(I)'
_refine_ls_structure_factor_coef     Fsqd
_refine_ls_matrix_type     full
_refine_ls_R_factor_all     0.0392
_refine_ls_R_factor_gt     0.0364
_refine_ls_wR_factor_gt     0.0940
_refine_ls_wR_factor_ref     0.0977
_refine_ls_goodness_of_fit_ref     1.025
_refine_ls_restrained_S_all     1.025
_refine_ls_number_reflns     5824
_refine_ls_number_parameters     431
_refine_ls_number_restraints     1
_refine_ls_hydrogen_treatment     mixed
_refine_ls_weighting_scheme     calc
_refine_ls_weighting_details
              'w=1/[\s^2^(Fo^2^)+(0.0615P)^2^+0.2009P] where P=(Fo^2^+2Fc^2^)/3'
_atom_sites_solution_hydrogens     mixed
_atom_sites_solution_primary     direct
_atom_sites_solution_secondary     difmap
_refine_ls_shift/su_max     0.000
_refine_ls_shift/su_mean     0.000
_refine_diff_density_max     0.174
_refine_diff_density_min     -0.253
_refine_ls_extinction_method     none
_refine_ls_extinction_coef     .
_refine_ls_abs_structure_details
;
Flack <i>x</i> determined using 2460 quotients
[(<i>I</i>^+^)-(<i>I</i>^-^)]/[(<i>I</i>^+^)+(<i>I</i>^-^)]
(Parsons <i>et al.</i>,  2013)
;
_refine_ls_abs_structure_Flack     -0.012(6)
loop_
    _atom_type_symbol
    _atom_type_description
    _atom_type_scat_dispersion_real
    _atom_type_scat_dispersion_imag
    _atom_type_scat_source
    'C' 'C' 0.0181 0.0091
                         'International Tables Vol C Tables 4.2.6.8 and 6.1.1.4'
    'H' 'H' 0.0000 0.0000
                         'International Tables Vol C Tables 4.2.6.8 and 6.1.1.4'
    'N' 'N' 0.0311 0.0180
                         'International Tables Vol C Tables 4.2.6.8 and 6.1.1.4'
    'O' 'O' 0.0492 0.0322
                         'International Tables Vol C Tables 4.2.6.8 and 6.1.1.4'
    'Cl' 'Cl' 0.3639 0.7018
                         'International Tables Vol C Tables 4.2.6.8 and 6.1.1.4'
_computing_data_collection
;
CrysAlis PRO (Agilent, 2013)
;
_computing_cell_refinement
;
CrysAlis PRO (Agilent, 2013)
;
_computing_data_reduction
;
CrysAlis PRO (Agilent, 2013)
;
_computing_structure_solution
;
SIR2004 (Burla <i>et al.</i>,  2005)
;
_computing_structure_refinement
;
SHELXL2014 (Sheldrick, 2015)
;
_computing_molecular_graphics
;
Mercury (Macrae et al., 2008) and PLATON (Spek, 2009)
;
_computing_publication_material
;
WinGX (Farrugia, 2012) and PLATON (Spek, 2009)
;
loop_
    _atom_site_type_symbol
    _atom_site_label
    _atom_site_fract_x
    _atom_site_fract_y
    _atom_site_fract_z
    _atom_site_U_iso_or_equiv
    _atom_site_adp_type
    _atom_site_calc_flag
    _atom_site_occupancy
    _atom_site_disorder_assembly
    _atom_site_disorder_group
    Cl Cl1 0.13936(13) 0.47609(9) 0.24767(6) 0.0825(3) Uani d 1 . .
    Cl Cl2 0.73439(12) 0.41058(9) 0.36164(7) 0.0820(3) Uani d 1 . .
    O O1 0.2546(2) 0.3689(2) 0.45141(15) 0.0517(5) Uani d 1 . .
    O O2 0.0503(3) 0.2666(3) 0.6455(2) 0.0865(9) Uani d 1 . .
    O O3 0.6733(2) 0.28927(18) 0.53585(18) 0.0581(5) Uani d 1 . .
    O O4 0.5087(3) 0.3654(3) 0.7570(2) 0.0739(7) Uani d 1 . .
    N N1 0.2650(3) 0.2979(3) 0.53684(19) 0.0517(6) Uani d 1 . .
    H H1N 0.205(4) 0.247(4) 0.514(3) 0.055(11) Uiso d 1 . .
    N N2 0.0602(2) 0.6113(2) 0.63212(17) 0.0419(5) Uani d 1 . .
    N N3 -0.0647(3) 0.5920(3) 0.6239(2) 0.0570(7) Uani d 1 . .
    N N4 -0.0824(2) 0.6133(3) 0.7076(2) 0.0562(7) Uani d 1 . .
    N N5 0.2516(3) 0.2708(3) 0.7437(2) 0.0620(7) Uani d 1 . .
    H H5N 0.334(4) 0.295(4) 0.751(3) 0.064(11) Uiso d 1 . .
    N N6 0.7486(3) 0.3170(3) 0.6325(2) 0.0555(6) Uani d 1 . .
    H H6N 0.818(4) 0.364(4) 0.628(3) 0.068(11) Uiso d 1 . .
    N N7 0.5466(2) 0.6450(2) 0.67354(17) 0.0437(5) Uani d 1 . .
    N N8 0.4305(2) 0.6292(2) 0.68824(19) 0.0511(6) Uani d 1 . .
    N N9 0.4348(2) 0.6829(3) 0.76918(19) 0.0517(6) Uani d 1 . .
    N N10 0.6278(4) 0.2017(3) 0.7438(3) 0.0762(10) Uani d 1 . .
    H H10N 0.685(4) 0.183(4) 0.724(3) 0.060(12) Uiso d 1 . .
    C C1 0.1254(4) 0.5279(3) 0.3610(2) 0.0621(9) Uani d 1 . .
    H H1A 0.1957 0.5835 0.3897 0.075 Uiso calc 1 . .
    H H1B 0.0453 0.5727 0.3514 0.075 Uiso calc 1 . .
    C C2 0.1281(3) 0.4226(3) 0.4275(2) 0.0432(6) Uani d 1 . .
    H H2 0.0650 0.3611 0.3947 0.052 Uiso calc 1 . .
    C C3 0.2096(3) 0.3809(2) 0.5948(2) 0.0431(6) Uani d 1 . .
    H H3 0.2765 0.4371 0.6309 0.052 Uiso calc 1 . .
    C C4 0.1038(3) 0.4550(2) 0.52417(19) 0.0406(6) Uani d 1 . .
    H H4 0.0199 0.4219 0.5246 0.049 Uiso calc 1 . .
    C C5 0.1076(3) 0.5915(3) 0.5481(2) 0.0428(6) Uani d 1 . .
    H H5A 0.1952 0.6217 0.5614 0.051 Uiso calc 1 . .
    H H5B 0.0545 0.6367 0.4938 0.051 Uiso calc 1 . .
    C C6 0.1227(3) 0.6479(3) 0.7208(2) 0.0423(6) Uani d 1 . .
    H H6 0.2093 0.6685 0.7443 0.051 Uiso calc 1 . .
    C C7 0.0312(3) 0.6486(3) 0.7694(2) 0.0452(6) Uani d 1 . .
    C C8 0.0431(3) 0.6797(3) 0.8698(2) 0.0544(8) Uani d 1 . .
    C C9 -0.0314(4) 0.6204(5) 0.9194(3) 0.0740(11) Uani d 1 . .
    H H9 -0.0916 0.5621 0.8883 0.089 Uiso calc 1 . .
    C C10 -0.0172(5) 0.6469(6) 1.0144(3) 0.0953(16) Uani d 1 . .
    H H10 -0.0682 0.6065 1.0465 0.114 Uiso calc 1 . .
    C C11 0.0695(6) 0.7304(6) 1.0614(3) 0.0981(17) Uani d 1 . .
    H H11 0.0791 0.7470 1.1257 0.118 Uiso calc 1 . .
    C C12 0.1425(5) 0.7898(6) 1.0141(3) 0.1006(16) Uani d 1 . .
    H H12 0.2021 0.8478 1.0464 0.121 Uiso calc 1 . .
    C C13 0.1303(4) 0.7658(5) 0.9179(3) 0.0772(11) Uani d 1 . .
    H H13 0.1809 0.8079 0.8865 0.093 Uiso calc 1 . .
    C C14 0.1629(3) 0.3015(3) 0.6648(2) 0.0510(7) Uani d 1 . .
    C C15 0.2257(5) 0.1867(4) 0.8142(3) 0.0798(12) Uani d 1 . .
    H H15A 0.3024 0.1763 0.8663 0.120 Uiso calc 1 . .
    H H15B 0.1586 0.2200 0.8380 0.120 Uiso calc 1 . .
    H H15C 0.1990 0.1086 0.7847 0.120 Uiso calc 1 . .
    C C16 0.6835(3) 0.4838(3) 0.4541(2) 0.0504(7) Uani d 1 . .
    H H16A 0.7586 0.5112 0.5038 0.060 Uiso calc 1 . .
    H H16B 0.6328 0.5557 0.4280 0.060 Uiso calc 1 . .
    C C17 0.6038(3) 0.3994(3) 0.4983(2) 0.0475(6) Uani d 1 . .
    H H17 0.5246 0.3770 0.4492 0.057 Uiso calc 1 . .
    C C18 0.6645(3) 0.3930(3) 0.6704(2) 0.0460(6) Uani d 1 . .
    H H18 0.7162 0.4560 0.7121 0.055 Uiso calc 1 . .
    C C19 0.5684(3) 0.4565(2) 0.5844(2) 0.0412(6) Uani d 1 . .
    H H19 0.4811 0.4305 0.5823 0.049 Uiso calc 1 . .
    C C20 0.5741(3) 0.5967(3) 0.5880(2) 0.0465(6) Uani d 1 . .
    H H20A 0.6591 0.6235 0.5869 0.056 Uiso calc 1 . .
    H H20B 0.5121 0.6297 0.5316 0.056 Uiso calc 1 . .
    C C21 0.6248(3) 0.7090(3) 0.7458(2) 0.0465(6) Uani d 1 . .
    H H21 0.7097 0.7316 0.7526 0.056 Uiso calc 1 . .
    C C22 0.5530(3) 0.7341(3) 0.8071(2) 0.0460(6) Uani d 1 . .
    C C23 0.5844(3) 0.8079(3) 0.8951(2) 0.0516(7) Uani d 1 . .
    C C24 0.7070(4) 0.8516(3) 0.9358(2) 0.0605(8) Uani d 1 . .
    H H24 0.7733 0.8293 0.9104 0.073 Uiso calc 1 . .
    C C25 0.7319(5) 0.9290(4) 1.0149(3) 0.0801(12) Uani d 1 . .
    H H25 0.8147 0.9595 1.0407 0.096 Uiso calc 1 . .
    C C26 0.6387(6) 0.9607(5) 1.0550(3) 0.0882(13) Uani d 1 . .
    H H26 0.6572 1.0113 1.1086 0.106 Uiso calc 1 . .
    C C27 0.5183(6) 0.9182(7) 1.0163(4) 0.1109(19) Uani d 1 . .
    H H27 0.4532 0.9412 1.0429 0.133 Uiso calc 1 . .
    C C28 0.4899(5) 0.8403(6) 0.9372(3) 0.0947(16) Uani d 1 . .
    H H28 0.4069 0.8100 0.9126 0.114 Uiso calc 1 . .
    C C29 0.5929(3) 0.3181(3) 0.7277(2) 0.0535(7) Uani d 1 . .
    C C30 0.5727(6) 0.1189(5) 0.7996(5) 0.112(2) Uani d 1 . .
    H H30A 0.6119 0.0394 0.8020 0.168 Uiso calc 1 . .
    H H30B 0.5879 0.1505 0.8633 0.168 Uiso calc 1 . .
    H H30C 0.4817 0.1119 0.7701 0.168 Uiso calc 1 . .
loop_
    _atom_site_aniso_label
    _atom_site_aniso_U_11
    _atom_site_aniso_U_22
    _atom_site_aniso_U_33
    _atom_site_aniso_U_12
    _atom_site_aniso_U_13
    _atom_site_aniso_U_23
    Cl1 0.1368(9) 0.0649(5) 0.0552(4) 0.0136(6) 0.0425(5) -0.0007(4)
    Cl2 0.1252(9) 0.0624(5) 0.0743(5) -0.0052(5) 0.0539(6) -0.0140(4)
    O1 0.0530(12) 0.0532(12) 0.0547(11) 0.0096(9) 0.0248(9) 0.0016(9)
    O2 0.0750(18) 0.092(2) 0.0879(19) -0.0397(16) 0.0165(14) 0.0207(16)
    O3 0.0695(14) 0.0334(10) 0.0765(14) 0.0012(10) 0.0289(11) -0.0027(10)
    O4 0.0809(17) 0.0718(16) 0.0832(16) 0.0124(13) 0.0463(14) 0.0203(13)
    N1 0.0594(16) 0.0423(13) 0.0569(14) 0.0089(13) 0.0222(12) 0.0025(11)
    N2 0.0374(12) 0.0398(12) 0.0513(12) 0.0022(9) 0.0169(10) -0.0050(10)
    N3 0.0412(14) 0.0680(17) 0.0646(15) -0.0060(12) 0.0199(12) -0.0174(13)
    N4 0.0444(14) 0.0663(17) 0.0634(15) -0.0047(12) 0.0244(12) -0.0107(13)
    N5 0.0652(19) 0.0701(19) 0.0548(15) -0.0044(15) 0.0235(13) 0.0141(13)
    N6 0.0457(14) 0.0476(14) 0.0754(17) 0.0045(12) 0.0207(13) 0.0107(13)
    N7 0.0459(13) 0.0361(11) 0.0530(12) 0.0002(10) 0.0202(10) -0.0014(10)
    N8 0.0416(13) 0.0498(14) 0.0630(15) -0.0039(11) 0.0165(11) -0.0046(12)
    N9 0.0444(14) 0.0527(14) 0.0618(15) -0.0016(11) 0.0211(11) -0.0035(12)
    N10 0.076(2) 0.0606(19) 0.103(3) 0.0159(16) 0.043(2) 0.0395(18)
    C1 0.095(3) 0.0444(16) 0.0530(16) 0.0131(17) 0.0312(17) 0.0003(14)
    C2 0.0448(15) 0.0368(13) 0.0492(14) -0.0011(11) 0.0154(11) -0.0054(11)
    C3 0.0460(15) 0.0358(13) 0.0503(14) -0.0021(11) 0.0180(12) -0.0012(11)
    C4 0.0397(13) 0.0361(14) 0.0488(13) -0.0022(10) 0.0171(11) -0.0062(11)
    C5 0.0507(16) 0.0337(13) 0.0477(14) 0.0012(11) 0.0201(12) -0.0042(11)
    C6 0.0393(14) 0.0406(13) 0.0474(14) 0.0010(11) 0.0131(11) -0.0014(11)
    C7 0.0432(15) 0.0439(15) 0.0511(15) 0.0056(12) 0.0177(12) 0.0022(12)
    C8 0.0516(17) 0.063(2) 0.0511(16) 0.0173(15) 0.0190(13) 0.0029(14)
    C9 0.072(2) 0.095(3) 0.067(2) 0.016(2) 0.0379(19) 0.012(2)
    C10 0.098(3) 0.133(4) 0.068(3) 0.027(3) 0.045(2) 0.019(3)
    C11 0.109(4) 0.136(5) 0.052(2) 0.037(3) 0.026(2) -0.002(3)
    C12 0.103(4) 0.128(5) 0.064(2) -0.003(3) 0.013(2) -0.020(3)
    C13 0.078(3) 0.092(3) 0.062(2) -0.005(2) 0.0208(18) -0.013(2)
    C14 0.0614(19) 0.0409(15) 0.0547(16) -0.0089(13) 0.0229(14) -0.0029(13)
    C15 0.102(3) 0.081(3) 0.063(2) -0.010(2) 0.034(2) 0.0181(19)
    C16 0.0645(19) 0.0386(14) 0.0508(14) -0.0064(14) 0.0210(13) -0.0058(13)
    C17 0.0482(16) 0.0351(14) 0.0570(15) -0.0053(12) 0.0111(12) -0.0040(12)
    C18 0.0426(15) 0.0369(14) 0.0555(15) -0.0021(11) 0.0091(12) 0.0034(12)
    C19 0.0403(14) 0.0319(13) 0.0514(14) -0.0021(10) 0.0129(11) 0.0032(11)
    C20 0.0572(17) 0.0313(13) 0.0553(15) 0.0038(11) 0.0230(13) 0.0046(12)
    C21 0.0399(15) 0.0432(15) 0.0593(16) -0.0034(11) 0.0190(12) -0.0026(12)
    C22 0.0450(16) 0.0408(14) 0.0536(15) -0.0002(11) 0.0163(12) 0.0041(12)
    C23 0.0570(17) 0.0487(16) 0.0520(15) -0.0010(14) 0.0200(13) 0.0000(13)
    C24 0.067(2) 0.0546(18) 0.0584(18) -0.0084(16) 0.0151(15) -0.0011(15)
    C25 0.100(3) 0.066(2) 0.066(2) -0.016(2) 0.010(2) -0.0085(19)
    C26 0.127(4) 0.076(3) 0.060(2) -0.004(3) 0.024(2) -0.017(2)
    C27 0.116(4) 0.138(5) 0.094(3) 0.002(4) 0.055(3) -0.042(4)
    C28 0.074(3) 0.131(4) 0.090(3) -0.013(3) 0.040(2) -0.042(3)
    C29 0.0532(17) 0.0525(18) 0.0544(16) 0.0037(14) 0.0146(13) 0.0132(14)
    C30 0.111(4) 0.089(3) 0.151(5) 0.014(3) 0.062(4) 0.072(4)
_geom_special_details
;
 All esds (except the esd in the dihedral angle between two l.s. planes)
 are estimated using the full covariance matrix.  The cell esds are taken
 into account individually in the estimation of esds in distances, angles
 and torsion angles; correlations between esds in cell parameters are only
 used when they are defined by crystal symmetry.  An approximate (isotropic)
 treatment of cell esds is used for estimating esds involving l.s. planes.
;
loop_
    _geom_bond_atom_site_label_1
    _geom_bond_atom_site_label_2
    _geom_bond_site_symmetry_2
    _geom_bond_distance
    _geom_bond_publ_flag
    Cl1 C1 . 1.791(3) ?
    Cl2 C16 . 1.782(3) ?
    O1 C2 . 1.439(3) ?
    O1 N1 . 1.442(3) ?
    O2 C14 . 1.231(4) ?
    O3 C17 . 1.439(4) ?
    O3 N6 . 1.445(4) ?
    O4 C29 . 1.226(4) ?
    N1 C3 . 1.476(4) ?
    N1 H1N . 0.85(4) ?
    N2 C6 . 1.338(4) ?
    N2 N3 . 1.340(4) ?
    N2 C5 . 1.471(3) ?
    N3 N4 . 1.307(4) ?
    N4 C7 . 1.359(4) ?
    N5 C14 . 1.316(5) ?
    N5 C15 . 1.461(5) ?
    N5 H5N . 0.91(4) ?
    N6 C18 . 1.452(4) ?
    N6 H6N . 0.93(5) ?
    N7 C21 . 1.343(4) ?
    N7 N8 . 1.346(3) ?
    N7 C20 . 1.459(4) ?
    N8 N9 . 1.305(4) ?
    N9 C22 . 1.362(4) ?
    N10 C29 . 1.324(5) ?
    N10 C30 . 1.451(5) ?
    N10 H10N . 0.78(4) ?
    C1 C2 . 1.495(4) ?
    C1 H1A . 0.9700 ?
    C1 H1B . 0.9700 ?
    C2 C4 . 1.544(4) ?
    C2 H2 . 0.9800 ?
    C3 C14 . 1.528(4) ?
    C3 C4 . 1.534(4) ?
    C3 H3 . 0.9800 ?
    C4 C5 . 1.525(4) ?
    C4 H4 . 0.9800 ?
    C5 H5A . 0.9700 ?
    C5 H5B . 0.9700 ?
    C6 C7 . 1.372(4) ?
    C6 H6 . 0.9300 ?
    C7 C8 . 1.471(4) ?
    C8 C13 . 1.374(6) ?
    C8 C9 . 1.386(5) ?
    C9 C10 . 1.378(7) ?
    C9 H9 . 0.9300 ?
    C10 C11 . 1.347(9) ?
    C10 H10 . 0.9300 ?
    C11 C12 . 1.352(8) ?
    C11 H11 . 0.9300 ?
    C12 C13 . 1.393(6) ?
    C12 H12 . 0.9300 ?
    C13 H13 . 0.9300 ?
    C15 H15A . 0.9600 ?
    C15 H15B . 0.9600 ?
    C15 H15C . 0.9600 ?
    C16 C17 . 1.523(4) ?
    C16 H16A . 0.9700 ?
    C16 H16B . 0.9700 ?
    C17 C19 . 1.542(4) ?
    C17 H17 . 0.9800 ?
    C18 C29 . 1.525(4) ?
    C18 C19 . 1.546(4) ?
    C18 H18 . 0.9800 ?
    C19 C20 . 1.528(4) ?
    C19 H19 . 0.9800 ?
    C20 H20A . 0.9700 ?
    C20 H20B . 0.9700 ?
    C21 C22 . 1.368(4) ?
    C21 H21 . 0.9300 ?
    C22 C23 . 1.468(4) ?
    C23 C24 . 1.377(5) ?
    C23 C28 . 1.380(5) ?
    C24 C25 . 1.391(5) ?
    C24 H24 . 0.9300 ?
    C25 C26 . 1.346(7) ?
    C25 H25 . 0.9300 ?
    C26 C27 . 1.348(8) ?
    C26 H26 . 0.9300 ?
    C27 C28 . 1.393(7) ?
    C27 H27 . 0.9300 ?
    C28 H28 . 0.9300 ?
    C30 H30A . 0.9600 ?
    C30 H30B . 0.9600 ?
    C30 H30C . 0.9600 ?
loop_
    _geom_angle_atom_site_label_1
    _geom_angle_atom_site_label_2
    _geom_angle_atom_site_label_3
    _geom_angle_site_symmetry_1
    _geom_angle_site_symmetry_3
    _geom_angle
    _geom_angle_publ_flag
    C2 O1 N1 . . 105.2(2) ?
    C17 O3 N6 . . 106.7(2) ?
    O1 N1 C3 . . 102.7(2) ?
    O1 N1 H1N . . 98(3) ?
    C3 N1 H1N . . 104(3) ?
    C6 N2 N3 . . 110.8(2) ?
    C6 N2 C5 . . 130.2(2) ?
    N3 N2 C5 . . 119.0(2) ?
    N4 N3 N2 . . 107.5(2) ?
    N3 N4 C7 . . 108.8(2) ?
    C14 N5 C15 . . 122.3(3) ?
    C14 N5 H5N . . 118(3) ?
    C15 N5 H5N . . 119(3) ?
    O3 N6 C18 . . 104.3(2) ?
    O3 N6 H6N . . 107(2) ?
    C18 N6 H6N . . 109(3) ?
    C21 N7 N8 . . 110.6(2) ?
    C21 N7 C20 . . 128.3(2) ?
    N8 N7 C20 . . 121.1(2) ?
    N9 N8 N7 . . 107.0(2) ?
    N8 N9 C22 . . 109.7(2) ?
    C29 N10 C30 . . 123.5(4) ?
    C29 N10 H10N . . 113(3) ?
    C30 N10 H10N . . 123(3) ?
    C2 C1 Cl1 . . 111.4(2) ?
    C2 C1 H1A . . 109.3 ?
    Cl1 C1 H1A . . 109.3 ?
    C2 C1 H1B . . 109.3 ?
    Cl1 C1 H1B . . 109.3 ?
    H1A C1 H1B . . 108.0 ?
    O1 C2 C1 . . 108.1(3) ?
    O1 C2 C4 . . 105.6(2) ?
    C1 C2 C4 . . 116.0(2) ?
    O1 C2 H2 . . 109.0 ?
    C1 C2 H2 . . 109.0 ?
    C4 C2 H2 . . 109.0 ?
    N1 C3 C14 . . 107.5(2) ?
    N1 C3 C4 . . 106.6(2) ?
    C14 C3 C4 . . 114.8(2) ?
    N1 C3 H3 . . 109.3 ?
    C14 C3 H3 . . 109.3 ?
    C4 C3 H3 . . 109.3 ?
    C5 C4 C3 . . 113.1(2) ?
    C5 C4 C2 . . 115.5(2) ?
    C3 C4 C2 . . 101.7(2) ?
    C5 C4 H4 . . 108.7 ?
    C3 C4 H4 . . 108.7 ?
    C2 C4 H4 . . 108.7 ?
    N2 C5 C4 . . 109.9(2) ?
    N2 C5 H5A . . 109.7 ?
    C4 C5 H5A . . 109.7 ?
    N2 C5 H5B . . 109.7 ?
    C4 C5 H5B . . 109.7 ?
    H5A C5 H5B . . 108.2 ?
    N2 C6 C7 . . 104.9(2) ?
    N2 C6 H6 . . 127.5 ?
    C7 C6 H6 . . 127.5 ?
    N4 C7 C6 . . 107.9(3) ?
    N4 C7 C8 . . 122.1(3) ?
    C6 C7 C8 . . 130.0(3) ?
    C13 C8 C9 . . 118.0(4) ?
    C13 C8 C7 . . 121.2(3) ?
    C9 C8 C7 . . 120.8(4) ?
    C10 C9 C8 . . 120.6(5) ?
    C10 C9 H9 . . 119.7 ?
    C8 C9 H9 . . 119.7 ?
    C11 C10 C9 . . 121.1(5) ?
    C11 C10 H10 . . 119.5 ?
    C9 C10 H10 . . 119.5 ?
    C10 C11 C12 . . 119.2(4) ?
    C10 C11 H11 . . 120.4 ?
    C12 C11 H11 . . 120.4 ?
    C11 C12 C13 . . 121.4(5) ?
    C11 C12 H12 . . 119.3 ?
    C13 C12 H12 . . 119.3 ?
    C8 C13 C12 . . 119.8(5) ?
    C8 C13 H13 . . 120.1 ?
    C12 C13 H13 . . 120.1 ?
    O2 C14 N5 . . 123.5(3) ?
    O2 C14 C3 . . 121.1(3) ?
    N5 C14 C3 . . 115.4(3) ?
    N5 C15 H15A . . 109.5 ?
    N5 C15 H15B . . 109.5 ?
    H15A C15 H15B . . 109.5 ?
    N5 C15 H15C . . 109.5 ?
    H15A C15 H15C . . 109.5 ?
    H15B C15 H15C . . 109.5 ?
    C17 C16 Cl2 . . 112.6(2) ?
    C17 C16 H16A . . 109.1 ?
    Cl2 C16 H16A . . 109.1 ?
    C17 C16 H16B . . 109.1 ?
    Cl2 C16 H16B . . 109.1 ?
    H16A C16 H16B . . 107.8 ?
    O3 C17 C16 . . 111.4(2) ?
    O3 C17 C19 . . 104.5(2) ?
    C16 C17 C19 . . 113.7(2) ?
    O3 C17 H17 . . 109.0 ?
    C16 C17 H17 . . 109.0 ?
    C19 C17 H17 . . 109.0 ?
    N6 C18 C29 . . 112.0(3) ?
    N6 C18 C19 . . 107.3(2) ?
    C29 C18 C19 . . 110.6(2) ?
    N6 C18 H18 . . 109.0 ?
    C29 C18 H18 . . 109.0 ?
    C19 C18 H18 . . 109.0 ?
    C20 C19 C17 . . 114.4(2) ?
    C20 C19 C18 . . 114.1(2) ?
    C17 C19 C18 . . 102.3(2) ?
    C20 C19 H19 . . 108.6 ?
    C17 C19 H19 . . 108.6 ?
    C18 C19 H19 . . 108.6 ?
    N7 C20 C19 . . 111.9(2) ?
    N7 C20 H20A . . 109.2 ?
    C19 C20 H20A . . 109.2 ?
    N7 C20 H20B . . 109.2 ?
    C19 C20 H20B . . 109.2 ?
    H20A C20 H20B . . 107.9 ?
    N7 C21 C22 . . 105.4(3) ?
    N7 C21 H21 . . 127.3 ?
    C22 C21 H21 . . 127.3 ?
    N9 C22 C21 . . 107.3(3) ?
    N9 C22 C23 . . 122.4(3) ?
    C21 C22 C23 . . 130.1(3) ?
    C24 C23 C28 . . 117.8(3) ?
    C24 C23 C22 . . 121.5(3) ?
    C28 C23 C22 . . 120.7(3) ?
    C23 C24 C25 . . 120.2(4) ?
    C23 C24 H24 . . 119.9 ?
    C25 C24 H24 . . 119.9 ?
    C26 C25 C24 . . 121.4(4) ?
    C26 C25 H25 . . 119.3 ?
    C24 C25 H25 . . 119.3 ?
    C25 C26 C27 . . 119.2(4) ?
    C25 C26 H26 . . 120.4 ?
    C27 C26 H26 . . 120.4 ?
    C26 C27 C28 . . 121.0(5) ?
    C26 C27 H27 . . 119.5 ?
    C28 C27 H27 . . 119.5 ?
    C23 C28 C27 . . 120.4(5) ?
    C23 C28 H28 . . 119.8 ?
    C27 C28 H28 . . 119.8 ?
    O4 C29 N10 . . 122.9(3) ?
    O4 C29 C18 . . 120.7(3) ?
    N10 C29 C18 . . 116.4(3) ?
    N10 C30 H30A . . 109.5 ?
    N10 C30 H30B . . 109.5 ?
    H30A C30 H30B . . 109.5 ?
    N10 C30 H30C . . 109.5 ?
    H30A C30 H30C . . 109.5 ?
    H30B C30 H30C . . 109.5 ?
loop_
    _geom_torsion_atom_site_label_1
    _geom_torsion_atom_site_label_2
    _geom_torsion_atom_site_label_3
    _geom_torsion_atom_site_label_4
    _geom_torsion_site_symmetry_1
    _geom_torsion_site_symmetry_2
    _geom_torsion_site_symmetry_3
    _geom_torsion_site_symmetry_4
    _geom_torsion
    _geom_torsion_publ_flag
    C2 O1 N1 C3 . . . . -43.5(3) ?
    C6 N2 N3 N4 . . . . -1.5(4) ?
    C5 N2 N3 N4 . . . . 178.8(3) ?
    N2 N3 N4 C7 . . . . 1.1(4) ?
    C17 O3 N6 C18 . . . . 39.2(3) ?
    C21 N7 N8 N9 . . . . 0.0(3) ?
    C20 N7 N8 N9 . . . . -179.4(2) ?
    N7 N8 N9 C22 . . . . 0.3(3) ?
    N1 O1 C2 C1 . . . . 161.7(2) ?
    N1 O1 C2 C4 . . . . 36.9(3) ?
    Cl1 C1 C2 O1 . . . . 67.3(3) ?
    Cl1 C1 C2 C4 . . . . -174.4(2) ?
    O1 N1 C3 C14 . . . . 156.5(2) ?
    O1 N1 C3 C4 . . . . 32.9(3) ?
    N1 C3 C4 C5 . . . . -135.3(2) ?
    C14 C3 C4 C5 . . . . 105.8(3) ?
    N1 C3 C4 C2 . . . . -10.8(3) ?
    C14 C3 C4 C2 . . . . -129.7(2) ?
    O1 C2 C4 C5 . . . . 107.6(3) ?
    C1 C2 C4 C5 . . . . -12.1(4) ?
    O1 C2 C4 C3 . . . . -15.3(3) ?
    C1 C2 C4 C3 . . . . -135.0(3) ?
    C6 N2 C5 C4 . . . . 111.7(3) ?
    N3 N2 C5 C4 . . . . -68.7(3) ?
    C3 C4 C5 N2 . . . . -73.6(3) ?
    C2 C4 C5 N2 . . . . 169.7(2) ?
    N3 N2 C6 C7 . . . . 1.2(3) ?
    C5 N2 C6 C7 . . . . -179.2(3) ?
    N3 N4 C7 C6 . . . . -0.4(4) ?
    N3 N4 C7 C8 . . . . 179.8(3) ?
    N2 C6 C7 N4 . . . . -0.5(3) ?
    N2 C6 C7 C8 . . . . 179.3(3) ?
    N4 C7 C8 C13 . . . . -148.7(4) ?
    C6 C7 C8 C13 . . . . 31.5(5) ?
    N4 C7 C8 C9 . . . . 33.0(5) ?
    C6 C7 C8 C9 . . . . -146.8(4) ?
    C13 C8 C9 C10 . . . . -0.5(6) ?
    C7 C8 C9 C10 . . . . 177.9(4) ?
    C8 C9 C10 C11 . . . . -0.3(8) ?
    C9 C10 C11 C12 . . . . 0.7(8) ?
    C10 C11 C12 C13 . . . . -0.4(9) ?
    C9 C8 C13 C12 . . . . 0.8(6) ?
    C7 C8 C13 C12 . . . . -177.5(4) ?
    C11 C12 C13 C8 . . . . -0.4(8) ?
    C15 N5 C14 O2 . . . . 3.2(6) ?
    C15 N5 C14 C3 . . . . -174.6(3) ?
    N1 C3 C14 O2 . . . . -94.4(4) ?
    C4 C3 C14 O2 . . . . 24.0(4) ?
    N1 C3 C14 N5 . . . . 83.4(3) ?
    C4 C3 C14 N5 . . . . -158.2(3) ?
    N6 O3 C17 C16 . . . . 86.8(3) ?
    N6 O3 C17 C19 . . . . -36.4(3) ?
    Cl2 C16 C17 O3 . . . . 57.2(3) ?
    Cl2 C16 C17 C19 . . . . 175.0(2) ?
    O3 N6 C18 C29 . . . . 96.0(3) ?
    O3 N6 C18 C19 . . . . -25.6(3) ?
    O3 C17 C19 C20 . . . . 143.0(2) ?
    C16 C17 C19 C20 . . . . 21.3(4) ?
    O3 C17 C19 C18 . . . . 19.1(3) ?
    C16 C17 C19 C18 . . . . -102.6(3) ?
    N6 C18 C19 C20 . . . . -120.2(3) ?
    C29 C18 C19 C20 . . . . 117.4(3) ?
    N6 C18 C19 C17 . . . . 4.0(3) ?
    C29 C18 C19 C17 . . . . -118.5(3) ?
    C21 N7 C20 C19 . . . . 116.5(3) ?
    N8 N7 C20 C19 . . . . -64.3(4) ?
    C17 C19 C20 N7 . . . . -176.9(2) ?
    C18 C19 C20 N7 . . . . -59.5(3) ?
    N8 N7 C21 C22 . . . . -0.3(3) ?
    C20 N7 C21 C22 . . . . 179.0(3) ?
    N8 N9 C22 C21 . . . . -0.5(4) ?
    N8 N9 C22 C23 . . . . 175.9(3) ?
    N7 C21 C22 N9 . . . . 0.5(3) ?
    N7 C21 C22 C23 . . . . -175.6(3) ?
    N9 C22 C23 C24 . . . . 175.4(3) ?
    C21 C22 C23 C24 . . . . -9.0(5) ?
    N9 C22 C23 C28 . . . . -7.6(5) ?
    C21 C22 C23 C28 . . . . 168.0(4) ?
    C28 C23 C24 C25 . . . . -2.0(6) ?
    C22 C23 C24 C25 . . . . 175.1(3) ?
    C23 C24 C25 C26 . . . . 1.6(6) ?
    C24 C25 C26 C27 . . . . -1.2(8) ?
    C25 C26 C27 C28 . . . . 1.3(10) ?
    C24 C23 C28 C27 . . . . 2.1(8) ?
    C22 C23 C28 C27 . . . . -175.0(5) ?
    C26 C27 C28 C23 . . . . -1.8(10) ?
    C30 N10 C29 O4 . . . . -1.5(7) ?
    C30 N10 C29 C18 . . . . 177.9(5) ?
    N6 C18 C29 O4 . . . . -172.9(3) ?
    C19 C18 C29 O4 . . . . -53.2(4) ?
    N6 C18 C29 N10 . . . . 7.6(4) ?
    C19 C18 C29 N10 . . . . 127.3(3) ?
loop_
    _geom_hbond_atom_site_label_D
    _geom_hbond_atom_site_label_H
    _geom_hbond_atom_site_label_A
    _geom_hbond_site_symmetry_A
    _geom_hbond_distance_DH
    _geom_hbond_distance_HA
    _geom_hbond_distance_DA
    _geom_hbond_angle_DHA
    N10 H10N N6 . 0.78(4) 2.21(4) 2.668(4) 118(4)
    N5 H5N O4 . 0.91(4) 2.02(4) 2.925(4) 173(4)
    C6 H6 N9 . 0.93 2.37 3.275(4) 164
    C1 H1B O2 2_556 0.97 2.36 3.208(4) 146
    C5 H5B O2 2_556 0.97 2.47 3.432(4) 171
    C16 H16A N3 1_655 0.97 2.37 3.335(4) 176
    C2 H2 Cg2 2_546 0.95 2.90 3.806(3) 154
_shelx_hkl_file
;
   0 -12   0 2530.54 243.891  46
   0 -12   0 2424.68 171.178  53
   0 -12   0 2312.82 205.421  11
   0 -12  -1 529.661 91.5152  29
   0 -12  -1 656.246 123.112  11
   0 -12   1 474.053 107.240  11
   0 -12  -1 535.989 136.285  46
   0 -12   1 674.102 143.561  46
   0 -12   1 681.587 99.1623  53
   0 -12   2 786.175 131.993  46
   0 -12  -2 1073.91 146.669  11
   0 -12  -2 1173.98 182.220  46
   0 -12  -2 799.973 112.061  29
   0 -12   2 930.132 117.682  53
   0 -12   2 793.664 117.314  11
   0 -12  -3 135.808 59.8636  29
   0 -12   3 189.118 75.6903  11
   0 -12  -3 220.851 87.3909  11
   0 -12   3 160.038 62.9453  53
   0 -12  -3 81.8567 86.5879  46
   0 -12  -4 1385.43 186.410  46
   0 -12  -4 1183.10 145.235  11
   0 -12  -4 1065.12 129.298  29
   0 -12   4 895.937 119.086  53
   0 -12   4 749.656 92.2215  11
   0 -12  -5 828.773 108.815  29
   0 -12   5 696.278 100.222  53
   0 -12  -5 1016.86 123.846  11
   0 -12  -6 513.222 93.3673   9
   0 -12   6 510.575 82.0452  53
   0 -12  -6 409.678 78.9022  29
   0 -11   0-85.4429 71.7802  53
   0 -11   0-102.675 111.227  11
   0 -11   0-40.9661 109.506  46
   0 -11  -1 1548.53 234.815  46
   0 -11   1 1279.81 181.670  11
   0 -11  -1 1440.51 197.314  11
   0 -11   1 1065.29 151.991  53
   0 -11   1 1144.74 197.275  46
   0 -11  -1 1364.86 147.566  53
   0 -11   2 729.625 139.738  11
   0 -11   2 744.530 134.709  53
   0 -11  -2 1053.03 207.171  46
   0 -11  -2 799.243 144.530  29
   0 -11   2 758.677 155.594  46
   0 -11  -2 966.950 171.179  11
   0 -11  -3 924.706 204.418  46
   0 -11  -3 556.710 125.933  29
   0 -11   3 252.640 100.028  46
   0 -11  -3 683.873 147.726  11
   0 -11   3 685.073 129.917  11
   0 -11   3 517.182 131.601  53
   0 -11  -4 49.1828 79.3373  29
   0 -11  -4 168.299 112.905  46
   0 -11  -4 84.4900 91.1981  11
   0 -11   4-93.0883 98.4604  53
   0 -11   4-14.7606 58.7048  11
   0 -11  -5 444.871 139.894  46
   0 -11   5 109.281 52.4129  11
   0 -11  -5 333.667 107.490  29
   0 -11   5 294.772 78.5852  14
   0 -11  -5 217.092 95.5323  11
   0 -11   5 303.466 108.348  53
   0 -11  -6 8.84015 67.6027  29
   0 -11  -6 70.7362 86.3836  46
   0 -11   6 70.1986 54.5799  14
   0 -11  -6-28.1386 66.2479  11
   0 -11   6 34.2601 86.2653  53
   0 -11   7 1790.48 172.697  53
   0 -11  -7 2165.95 170.898  11
   0 -11   7 1878.30 151.422  14
   0 -11  -7 2378.50 200.294  29
   0 -11  -8 476.417 93.6957   9
   0 -11   8 355.234 79.5463  53
   0 -10   0 9254.13 546.812  46
   0 -10   0 8013.31 399.358  53
   0 -10   0 8608.68 466.379  11
   0 -10  -1 8066.14 371.524  53
   0 -10  -1 8759.24 467.220  11
   0 -10   1 7579.58 399.588  53
   0 -10   1 8117.26 489.640  46
   0 -10  -1 9446.57 547.806  46
   0 -10   1 8016.19 428.429  11
   0 -10   2 281.471 118.864  53
   0 -10  -2 487.616 191.490  46
   0 -10  -2 395.740 97.7275  53
   0 -10   2 293.029 139.344  46
   0 -10  -2 416.882 156.402  11
   0 -10   2 245.238 117.545  11
   0 -10   3 5658.82 362.649  53
   0 -10   3 6083.79 411.676  17
   0 -10   3 5433.57 307.464  14
   0 -10  -3 6767.86 412.727  11
   0 -10  -3 6576.76 386.789  29
   0 -10   3 4949.27 359.958  46
   0 -10   3 5508.45 336.997  11
   0 -10  -3 7966.35 520.175  46
   0 -10   4 4354.53 296.213  11
   0 -10   4 5185.03 352.986  53
   0 -10  -4 6200.17 379.039  29
   0 -10   4 4927.21 291.581  14
   0 -10   4 5476.35 395.717  17
   0 -10  -4 6972.75 486.148  46
   0 -10  -4 6317.68 381.498  11
   0 -10   4 4419.88 325.392  46
   0 -10   5 69.0362 120.216  53
   0 -10  -5-48.6218 114.197  46
   0 -10   5 15.0177 124.733  17
   0 -10  -5 22.2564 98.6472  29
   0 -10  -5 14.3591 95.7906  11
   0 -10   5 28.6824 62.8443  14
   0 -10   5 8.91580 57.3270  11
   0 -10   6 3724.24 308.936  53
   0 -10   6 3786.15 265.518  14
   0 -10   6 3963.54 316.611  17
   0 -10   6 2866.31 203.148  11
   0 -10  -6 4781.04 307.315  11
   0 -10  -6 4576.09 330.089  29
   0 -10  -6 5283.79 397.777  46
   0 -10  -7 881.911 176.370  46
   0 -10   7 680.595 143.150  17
   0 -10  -7 752.970 158.737  29
   0 -10   7 629.626 121.272  14
   0 -10  -7 647.689 126.825  11
   0 -10   7 647.121 143.171  53
   0 -10  -8 2386.07 244.700  46
   0 -10  -8 2206.59 216.402   9
   0 -10  -8 1781.39 166.393  11
   0 -10   8 1767.05 188.295  53
   0 -10   8 1643.98 172.303  14
   0 -10  -8 1832.93 200.087  29
   0 -10  -8 2723.59 230.813  44
   0 -10  -9 274.720 90.3140   9
   0 -10   9 208.132 75.7516  53
   0 -10   9 264.973 81.2923  14
   0 -10  10 1005.70 108.992  14
   0 -10 -10 1119.96 123.769  47
   0 -10 -10 1115.12 122.317   9
   0 -10  10 769.431 100.271  53
   0  -9   0 319.403 222.540  42
   0  -9   0-23.7996 118.124  46
   0  -9   0 8.55959 108.634  11
   0  -9   0 81.4095 79.9982  53
   0  -9   1 3164.32 275.048  11
   0  -9  -1 2877.24 266.706  11
   0  -9   1 2484.42 284.270  46
   0  -9   1 3213.42 300.117  17
   0  -9  -1 3021.70 317.276  46
   0  -9   1 2387.54 470.274  42
   0  -9   1 2567.57 238.146  53
   0  -9  -1 1833.71 452.607  42
   0  -9   1 2335.11 462.126  40
   0  -9   1 2934.15 214.574  14
   0  -9  -1 2737.72 225.699  53
   0  -9   2 1875.54 215.519  11
   0  -9   2 1751.23 176.562  14
   0  -9   2 1862.04 234.970  17
   0  -9   2 1498.65 340.869   3
   0  -9   2 1944.67 446.224  42
   0  -9  -2 2229.62 285.864  46
   0  -9   2 2119.79 229.639  53
   0  -9  -2 2175.65 193.056  53
   0  -9   2 1693.11 230.643  46
   0  -9  -2 2113.84 232.487  11
   0  -9   2 1954.84 407.342  40
   0  -9  -3 10487.4 480.846  11
   0  -9   3 7124.75 839.417  40
   0  -9   3 6595.11 702.976   3
   0  -9   3 8364.89 479.049  17
   0  -9  -3 11332.8 587.225  46
   0  -9  -3 8323.12 837.725  43
   0  -9   3 7726.93 443.290  46
   0  -9   3 8624.68 387.661  14
   0  -9   3 8615.45 444.645  53
   0  -9   3 7891.11 412.437  11
   0  -9  -4 1676.56 258.135  46
   0  -9   4 1022.03 159.591  14
   0  -9   4 909.690 147.736  11
   0  -9   4 984.427 200.474  17
   0  -9   4 1140.25 191.559  53
   0  -9   4 855.581 169.530  46
   0  -9  -4 1175.48 190.234  11
   0  -9   5 5308.33 349.633  46
   0  -9  -5 7991.92 442.958  29
   0  -9   5 6239.55 362.343  14
   0  -9  -5 8854.33 441.823  44
   0  -9  -5 8998.04 529.855  46
   0  -9   5 6886.52 436.345  17
   0  -9  -5 8021.19 422.411  11
   0  -9   5 6499.93 406.370  53
   0  -9   5 5454.39 319.860  11
   0  -9   6 3090.50 225.806  11
   0  -9  -6 4668.81 350.056  29
   0  -9  -6 5426.88 413.370  46
   0  -9  -6 5556.62 372.865  44
   0  -9  -6 4276.21 309.827  11
   0  -9   6 3871.87 337.986  53
   0  -9   6 3860.78 324.352  17
   0  -9   6 3682.71 288.490  14
   0  -9  -7 4331.57 344.838  29
   0  -9  -7 3809.44 289.702  11
   0  -9   7 3599.82 281.900  14
   0  -9   7 3156.73 280.673  17
   0  -9  -7 4781.54 355.702  44
   0  -9   7 3476.70 310.190  53
   0  -9  -7 4668.13 384.302  46
   0  -9  -8 377.195 151.456  29
   0  -9   8 345.820 120.192  17
   0  -9  -8 290.165 126.933  46
   0  -9  -8 192.847 99.8490  44
   0  -9   8 432.974 128.167  14
   0  -9  -8 290.992 103.898  11
   0  -9   8 358.643 126.012  53
   0  -9  -9 664.011 138.687   9
   0  -9   9 500.886 125.853  53
   0  -9  -9 554.753 136.441  44
   0  -9   9 742.213 140.618  14
   0  -9  -9 908.918 165.882  29
   0  -9   9 520.520 104.061  17
   0  -9  -9 642.487 130.993  46
   0  -9  -9 783.012 114.901  11
   0  -9  10 35.1660 63.7495  53
   0  -9 -10 5.16276 63.6424   9
   0  -9  10 54.8636 65.1818  14
   0  -9 -10 73.2912 79.5011  44
   0  -9 -10 76.5727 67.3968  47
   0  -9 -11 16.3977 53.1401  47
   0  -9  11 64.0105 62.0052  14
   0  -9 -11 95.0958 55.6124   9
   0  -9  11 94.2945 55.5492  53
   0  -8   0 797.265 228.591   3
   0  -8   0 741.221 251.405  40
   0  -8   0 821.558 136.596  53
   0  -8   0 859.329 262.114  42
   0  -8   0 941.170 115.446  14
   0  -8   0 921.736 166.257  17
   0  -8   0 788.119 144.868  11
   0  -8   0 756.683 155.604  46
   0  -8   1 3787.65 540.953  40
   0  -8  -1 4320.20 573.368  42
   0  -8  -1 3671.26 256.081  53
   0  -8   1 3773.90 268.340  53
   0  -8  -1 3820.48 315.439  46
   0  -8  -1 3771.67 293.913  11
   0  -8   1 2909.70 439.894   3
   0  -8   1 3475.25 293.075  17
   0  -8  -1 3264.25 479.082  40
   0  -8   1 2999.21 511.053  42
   0  -8   1 3598.21 293.153  46
   0  -8   1 3470.44 219.293  14
   0  -8   1 3064.12 254.445  11
   0  -8   2 2403.24 247.113  46
   0  -8   2 2422.29 252.082  17
   0  -8   2 2010.93 203.899  11
   0  -8  -2 3294.10 294.614  46
   0  -8  -2 3243.64 218.743  53
   0  -8  -2 3282.04 474.915  42
   0  -8   2 2784.68 244.240  53
   0  -8   2 2545.09 466.517  40
   0  -8   2 2651.57 203.987  14
   0  -8  -2 2741.10 260.931  11
   0  -8   2 2726.24 416.619   3
   0  -8   2 2213.36 469.777  42
   0  -8  -3 6965.10 371.122  11
   0  -8   3 5745.73 380.300  17
   0  -8   3 5353.69 352.513  53
   0  -8   3 5463.11 626.379   3
   0  -8  -3 6766.22 302.830  53
   0  -8  -3 6132.35 703.921  43
   0  -8   3 5160.74 344.447  46
   0  -8   3 4453.16 653.457  42
   0  -8   3 5027.94 312.569  11
   0  -8   3 5661.09 311.644  14
   0  -8   3 5619.21 714.486  40
   0  -8  -3 6950.43 427.257  46
   0  -8   4 5372.78 356.186  53
   0  -8   4 4625.18 296.052  11
   0  -8  -4 6526.06 424.891  46
   0  -8   4 4049.45 630.801  40
   0  -8   4 5455.81 374.156  17
   0  -8   4 5117.35 313.198  14
   0  -8   4 4863.59 686.266  42
   0  -8   4 4648.99 618.448   3
   0  -8  -4 7226.67 378.205  44
   0  -8   4 4796.19 332.377  46
   0  -8  -4 5628.28 700.380  43
   0  -8  -4 6319.37 362.312  11
   0  -8  -5 1844.97 208.099  11
   0  -8   5 995.972 297.997   3
   0  -8  -5 2071.29 264.686  46
   0  -8   5 1604.05 217.446  17
   0  -8   5 1859.72 436.211  40
   0  -8   5 1376.29 185.437  46
   0  -8  -5 1719.54 431.754  43
   0  -8   5 1293.76 179.531  14
   0  -8   5 1499.47 172.567  11
   0  -8  -5 2066.70 229.061  29
   0  -8   5 1553.19 222.381  53
   0  -8  -5 2347.38 236.869  44
   0  -8   5 1000.97 317.785  42
   0  -8  -6 33378.2 929.355  44
   0  -8  -6 28745.6 758.924  11
   0  -8   6 25651.3 782.563  17
   0  -8   6 23049.1 1544.77  40
   0  -8   6 18912.6 549.098  11
   0  -8  -6 27090.9 1568.73  43
   0  -8  -6 32373.2 969.630  46
   0  -8  -6 31023.2 854.382  29
   0  -8   6 25466.9 795.014  53
   0  -8   6 24982.9 723.848  14
   0  -8  -7 2723.15 292.223  44
   0  -8  -7 2188.61 275.041  29
   0  -8   7 1839.03 226.584  14
   0  -8   7 2095.27 257.075  53
   0  -8  -7 2246.69 221.240  11
   0  -8  -7 2684.94 290.881  46
   0  -8   7 2007.69 238.759  17
   0  -8  -8 1641.24 236.731  29
   0  -8  -8 1579.85 178.789  11
   0  -8  -8 1600.95 243.602  46
   0  -8   8 1372.41 200.023  14
   0  -8   8 1272.58 188.619  17
   0  -8   8 1526.96 221.799  53
   0  -8  -8 2073.21 268.593  44
   0  -8  -9 2456.07 252.051  46
   0  -8   9 2202.46 239.551  14
   0  -8  -9 2252.00 198.506  11
   0  -8  -9 2761.07 266.267   9
   0  -8  -9 2393.34 267.885  29
   0  -8   9 2159.26 231.664  53
   0  -8   9 2154.20 209.460  17
   0  -8 -10 590.180 165.317  44
   0  -8 -10 549.808 125.260   9
   0  -8  10 603.088 143.372  14
   0  -8  10 749.983 145.335  53
   0  -8  10 484.186 100.680  17
   0  -8 -11 257.558 121.254  44
   0  -8  11 203.887 74.7813  53
   0  -8 -11 146.459 75.4945   9
   0  -8  11 268.632 102.048  14
   0  -8 -11 174.874 78.1239  47
   0  -8 -12 87.1387 50.4962   9
   0  -8 -12 118.089 81.1416  44
   0  -8  12 76.5445 68.5525  14
   0  -8  12 39.1153 42.3066  53
   0  -8 -12 141.529 70.3635  47
   0  -8  13 970.736 103.292  14
   0  -7   0 40.2397 56.0129  53
   0  -7   0-48.1177 73.2267  11
   0  -7   0 212.701 147.231   3
   0  -7   0 9.76680 68.5486  17
   0  -7   0-5.67729 70.4353  46
   0  -7   0 192.701 47.4087  14
   0  -7   0-104.027 217.792  42
   0  -7   0 127.209 147.548  40
   0  -7   1 2641.87 234.353  46
   0  -7   1 2446.35 369.069   3
   0  -7  -1 3389.46 241.314  11
   0  -7  -1 3856.09 256.089  17
   0  -7  -1 3074.56 465.712  42
   0  -7   1 2944.17 448.732  40
   0  -7   1 3227.45 247.855  17
   0  -7   1 3114.34 509.610  42
   0  -7  -1 3119.93 434.851  40
   0  -7   1 3293.34 233.466  53
   0  -7  -1 3688.21 224.155  53
   0  -7   1 2853.29 221.741  11
   0  -7   1 3117.01 196.068  14
   0  -7  -1 3207.36 261.081  46
   0  -7   2 40736.6 863.795  46
   0  -7  -2 50939.5 987.831  46
   0  -7  -2 44169.3 1563.28  40
   0  -7  -2 50736.7 782.621  53
   0  -7   2 43854.8 751.689  14
   0  -7  -2 48290.1 866.880  11
   0  -7   2 43683.9 1810.86  42
   0  -7  -2 53562.0 1743.97  42
   0  -7   2 46093.9 936.986  17
   0  -7   2 41402.5 1680.52  40
   0  -7   2 43819.8 844.946  53
   0  -7   2 39990.8 1510.28   3
   0  -7  -3 44419.7 950.493  46
   0  -7   3 39950.6 881.419  17
   0  -7  -3 41477.6 1495.52  40
   0  -7   3 35327.4 1629.16  40
   0  -7   3 32992.3 1633.17  42
   0  -7  -3 47016.6 831.967  44
   0  -7   3 37496.9 735.608  14
   0  -7   3 34354.0 789.024  46
   0  -7  -3 42675.0 691.069  53
   0  -7  -3 45222.7 847.995  11
   0  -7   3 39953.4 848.562  53
   0  -7  -4 15536.0 587.476  46
   0  -7   4 11077.1 454.329  46
   0  -7   4 12575.4 504.112  53
   0  -7  -4 16561.4 543.300  44
   0  -7  -4 14029.6 1035.62  43
   0  -7   4 10216.9 919.378  42
   0  -7   4 12069.8 448.266  14
   0  -7   4 11877.3 509.607  17
   0  -7   4 11309.1 969.049  40
   0  -7  -4 15134.8 506.782  11
   0  -7  -5 27241.1 805.429  46
   0  -7  -5 25117.2 663.217  11
   0  -7   5 22181.6 693.475  17
   0  -7   5 18469.7 1279.21  42
   0  -7   5 20083.0 1346.84  40
   0  -7   5 19702.3 600.601  46
   0  -7  -5 24990.0 1438.61  43
   0  -7   5 22308.0 689.304  53
   0  -7   5 21749.2 635.696  14
   0  -7  -5 28805.4 769.724  44
   0  -7  -6 684.246 271.986  43
   0  -7   6 1333.66 183.393  14
   0  -7   6 890.094 339.477  42
   0  -7   6 1133.37 178.566  17
   0  -7  -6 1261.24 191.406  29
   0  -7   6 1207.87 189.361  53
   0  -7  -6 1074.29 152.599  11
   0  -7  -6 1735.48 228.608  46
   0  -7  -6 1469.61 213.031  44
   0  -7   6 1184.79 393.865  40
   0  -7  -7 12487.2 539.583  29
   0  -7   7 9002.48 890.116  42
   0  -7   7 10139.7 506.472  53
   0  -7  -7 10970.7 1003.84  43
   0  -7   7 10290.9 472.856  17
   0  -7  -7 13479.4 603.791  46
   0  -7  -7 14868.4 637.045  44
   0  -7   7 10543.1 485.154  14
   0  -7   7 10222.2 1059.26  40
   0  -7  -7 10633.7 439.227  11
   0  -7   8 467.626 144.241  14
   0  -7   8 397.581 114.112  17
   0  -7  -8 402.073 138.129  29
   0  -7   8 476.986 154.600  53
   0  -7  -8 442.430 134.837  46
   0  -7  -8 321.796 161.078  44
   0  -7  -8 460.242 108.699  11
   0  -7  -9 4574.93 339.823   9
   0  -7   9 3839.24 273.979  17
   0  -7  -9 4704.13 278.540  11
   0  -7   9 4233.53 319.448  53
   0  -7   9 4461.67 335.759  14
   0  -7  -9 5470.88 437.464  44
   0  -7  -9 4370.66 336.540  46
   0  -7  -9 4351.52 347.203  29
   0  -7  10 10842.6 474.618  53
   0  -7 -10 12334.4 518.564   9
   0  -7  10 10425.9 411.134  17
   0  -7 -10 12624.4 542.979  29
   0  -7  10 11295.5 517.345  14
   0  -7 -10 12513.4 630.066  44
   0  -7  11 1575.61 199.455  14
   0  -7 -11 1787.95 268.275  44
   0  -7 -11 1589.61 185.762   9
   0  -7  11 1602.62 180.827  53
   0  -7 -11 1688.43 222.311  47
   0  -7 -12 1666.32 168.914   9
   0  -7  12 1710.30 186.034  14
   0  -7 -12 1710.11 195.974  47
   0  -7 -12 1997.65 249.317  44
   0  -7  12 1727.02 159.343  53
   0  -7 -13 2342.90 230.392  44
   0  -7  13 2465.28 188.224  14
   0  -7 -13 2375.36 201.786  47
   0  -7 -13 2299.64 163.405   9
   0  -7  14 64.1608 42.3244  14
   0  -6   0 100084. 1985.82   3
   0  -6   0 95596.7 2128.89  40
   0  -6   0 99716.4 1184.90  46
   0  -6   1 32959.2 1409.69  42
   0  -6   1 27969.5 628.364  46
   0  -6  -1 34343.3 698.268  46
   0  -6   1 29089.1 1228.40  40
   0  -6  -1 34140.6 1131.37   3
   0  -6   1 30795.2 1160.69   3
   0  -6  -1 30842.1 1196.40  40
   0  -6  -1 37247.3 1397.84  42
   0  -6  -2 30999.7 1173.25  40
   0  -6  -2 33243.2 644.081  11
   0  -6   2 29093.1 1268.25  40
   0  -6   2 29642.2 1397.73  42
   0  -6   2 30326.2 667.269  17
   0  -6  -2 33350.9 599.929  44
   0  -6  -2 33192.8 712.917  46
   0  -6  -2 35098.7 1288.31  42
   0  -6   2 28137.8 626.041  46
   0  -6  -3 16602.5 459.448  44
   0  -6   3 12967.8 897.187  40
   0  -6   3 12500.6 429.637  46
   0  -6  -3 16003.0 752.529   3
   0  -6   3 14905.6 469.606  53
   0  -6  -3 16792.0 468.627  11
   0  -6   3 14685.2 481.041  17
   0  -6  -3 17242.7 880.343  42
   0  -6   3 14022.8 415.450  14
   0  -6   3 12570.2 946.677  42
   0  -6  -3 15199.1 825.738  40
   0  -6  -3 16418.0 518.104  46
   0  -6   4 24558.7 586.476  14
   0  -6   4 22199.8 576.334  46
   0  -6  -4 28734.8 709.527  46
   0  -6   4 25326.9 647.711  53
   0  -6  -4 25911.5 1089.15  40
   0  -6  -4 31530.2 698.335  44
   0  -6   4 21875.7 1261.54  42
   0  -6  -4 26994.7 1332.53  43
   0  -6  -4 29490.8 629.668  11
   0  -6   4 23661.8 1293.60  40
   0  -6   5 14037.8 468.538  46
   0  -6  -5 17566.7 1148.48  43
   0  -6   5 16016.6 509.738  14
   0  -6  -5 15194.5 849.496  40
   0  -6   5 14440.5 1078.62  42
   0  -6  -5 19589.8 615.004  46
   0  -6   5 15952.4 1129.46  40
   0  -6   5 15891.6 540.726  53
   0  -6  -5 18263.2 512.436  11
   0  -6  -5 20909.5 619.443  44
   0  -6   6 5349.70 704.925  40
   0  -6  -6 6368.29 314.839  11
   0  -6  -6 7195.17 402.112  46
   0  -6  -6 6474.43 356.657  29
   0  -6   6 6141.66 358.190  53
   0  -6   6 5387.99 675.329  42
   0  -6   6 5821.56 335.124  14
   0  -6  -6 5785.58 695.954  43
   0  -6  -7 3734.44 242.733  11
   0  -6  -7 4031.62 316.745  46
   0  -6   7 3804.06 290.621  14
   0  -6   7 3056.66 516.013  42
   0  -6  -7 3972.30 603.062  43
   0  -6   7 3981.86 301.739  53
   0  -6  -7 4530.96 363.526  44
   0  -6   7 4175.06 670.106  40
   0  -6  -7 3848.56 296.966  29
   0  -6   8 54.5583 73.5717  17
   0  -6  -8 31.7568 67.9407  11
   0  -6  -8 59.9601 129.590  44
   0  -6   8 112.926 108.095  14
   0  -6   8 77.9640 95.9285  53
   0  -6   8 49.3579 205.443  40
   0  -6  -8 151.640 114.979  29
   0  -6  -8 72.6880 83.8614  46
   0  -6   8-392.734 202.689  42
   0  -6  -9 1510.72 197.223   9
   0  -6   9 1478.84 173.641  17
   0  -6   9 1250.61 320.696  42
   0  -6  -9 1258.75 182.161  46
   0  -6  -9 1470.47 211.873  29
   0  -6  -9 1425.12 293.157  44
   0  -6   9 1343.14 206.449  14
   0  -6   9 1317.90 189.143  53
   0  -6  -9 709.161 262.901  43
   0  -6 -10 914.557 175.368  29
   0  -6 -10 1128.26 265.338  44
   0  -6  10 1005.14 189.809  14
   0  -6 -10 928.824 163.539   9
   0  -6  10 810.686 150.336  53
   0  -6  11 1092.21 161.538  53
   0  -6 -11 1247.64 181.270   9
   0  -6  11 1377.49 204.788  14
   0  -6 -11 1466.92 255.209  44
   0  -6 -11 1196.02 200.746  47
   0  -6 -12 191.818 132.872  44
   0  -6 -12 39.2366 96.0940  47
   0  -6 -12 2.47575 55.9758   9
   0  -6  12 128.827 106.180  14
   0  -6  12 108.994 73.2776  53
   0  -6 -13 942.556 121.426   9
   0  -6 -13 1105.14 159.791  47
   0  -6  13 1054.25 151.741  14
   0  -6 -13 1017.32 178.780  44
   0  -6 -14 1792.53 169.409  47
   0  -6  14 1948.49 162.298  14
   0  -5   0-110.867 120.015   3
   0  -5   0-26.0771 166.951  42
   0  -5   0 29.0882 126.034  40
   0  -5  -1 14162.6 751.747  42
   0  -5   1 12921.7 793.709  42
   0  -5  -1 13102.0 673.975  40
   0  -5   1 11984.7 702.440  40
   0  -5  -1 13510.4 630.219   3
   0  -5  -2 8153.23 307.411  46
   0  -5   2 7682.85 366.390   4
   0  -5  -2 8524.43 598.310  42
   0  -5   2 6872.10 559.947  40
   0  -5  -2 7545.51 514.083  40
   0  -5   2 7244.25 680.721  42
   0  -5  -3 38429.3 1163.37  40
   0  -5   3 33948.0 1368.81  42
   0  -5  -3 40851.1 713.638  46
   0  -5  -3 41325.0 1083.74   3
   0  -5  -3 42887.9 1238.29  42
   0  -5   3 36193.9 853.501   4
   0  -5   3 34642.6 1329.14  40
   0  -5   4 28397.0 850.338   4
   0  -5  -4 28894.7 1060.28  40
   0  -5  -4 30803.5 936.631   3
   0  -5  -4 32423.4 1340.98  43
   0  -5  -4 30416.3 665.095  46
   0  -5   4 26306.7 1260.99  42
   0  -5   4 27709.2 1286.99  40
   0  -5   5 4877.93 396.310   4
   0  -5   5 4565.68 235.300  46
   0  -5   5 4622.15 259.142  14
   0  -5   5 4920.99 274.974  53
   0  -5  -5 4811.76 292.391  46
   0  -5   5 4265.23 538.067  42
   0  -5   5 4679.25 593.538  40
   0  -5  -5 6474.10 331.893  44
   0  -5  -5 5883.46 621.445  43
   0  -5   6 2478.20 210.868  53
   0  -5  -6 2710.86 181.406  11
   0  -5   6 2283.03 424.616  42
   0  -5   6 2993.38 524.451  40
   0  -5  -6 2581.49 269.513  44
   0  -5  -6 2585.23 216.776  46
   0  -5   6 2559.17 192.808  19
   0  -5   6 2644.56 213.208  14
   0  -5  -6 2692.46 212.148  29
   0  -5  -6 2842.26 459.051  43
   0  -5   7 13263.7 1094.99  40
   0  -5  -7 16187.1 603.729  44
   0  -5   7 14332.0 508.465  14
   0  -5  -7 14223.2 517.610  46
   0  -5  -7 14214.4 426.910  11
   0  -5  -7 14013.0 1068.88  43
   0  -5   7 13318.8 493.494  53
   0  -5   7 12758.8 955.795  42
   0  -5  -7 14977.8 518.124  29
   0  -5   7 14443.9 478.669  19
   0  -5  -8 6374.80 292.065  11
   0  -5   8 5948.34 346.323  53
   0  -5   8 5697.28 648.187  42
   0  -5   8 6136.56 342.429  19
   0  -5  -8 6318.17 362.148  29
   0  -5   8 6078.82 355.736  14
   0  -5   8 6349.52 793.983  40
   0  -5  -8 6291.62 352.769  46
   0  -5  -8 6251.54 455.897  44
   0  -5  -8 6496.11 773.629  43
   0  -5   9 7248.99 385.194  53
   0  -5  -9 7805.96 409.455  29
   0  -5  -9 7966.71 894.188  43
   0  -5   9 7155.22 846.906  40
   0  -5   9 7183.49 400.306  14
   0  -5  -9 7392.64 468.547  44
   0  -5  -9 7621.84 393.987   9
   0  -5   9 7058.65 377.773  19
   0  -5  -9 7677.86 388.560  46
   0  -5   9 5319.76 611.295  42
   0  -5 -10 307.991 124.521  47
   0  -5  10 239.327 99.3592  53
   0  -5 -10 234.752 93.6284   9
   0  -5  10 213.427 183.716  40
   0  -5  10 211.397 126.258  14
   0  -5 -10 96.7449 165.492  44
   0  -5  10 285.211 124.080  19
   0  -5  10 424.682 100.865  52
   0  -5  11 843.217 131.603  52
   0  -5 -11 842.004 147.856   9
   0  -5 -11 814.632 215.408  44
   0  -5  11 794.357 155.915  19
   0  -5 -11 842.739 183.127  47
   0  -5  11 876.546 169.151  14
   0  -5  11 757.695 132.322  53
   0  -5 -12 3455.23 309.757  47
   0  -5  12 2867.21 219.812  53
   0  -5  12 3266.17 278.151  14
   0  -5  12 2953.69 224.551  52
   0  -5 -12 3278.12 253.911   9
   0  -5 -12 3213.35 335.909  44
   0  -5 -13 3164.56 223.058   9
   0  -5 -13 3226.01 308.678  44
   0  -5 -13 3500.06 290.103  47
   0  -5  13 2792.89 200.773  52
   0  -5  13 3108.36 250.858  14
   0  -5 -14 559.744 102.889  37
   0  -5 -14 849.239 138.155  47
   0  -5 -14 527.371 126.615  44
   0  -5  14 635.688 116.071  14
   0  -5 -15 784.024 108.641  47
   0  -5  15 813.656 99.0245  14
   0  -4   0 213248. 2324.89   3
   0  -4   0 197810. 2318.11  40
   0  -4  -1 47834.8 1101.41  40
   0  -4  -1 57872.9 1307.91  42
   0  -4   1 43701.8 756.695   4
   0  -4  -1 49884.5 1053.75   3
   0  -4   1 45057.8 1165.33  40
   0  -4   1 53038.3 1393.32  42
   0  -4   2 33205.1 708.742   4
   0  -4   2 34927.3 1118.63  40
   0  -4   2 34225.4 1171.76  42
   0  -4   3 45203.0 1469.56  42
   0  -4  -3 53517.0 1092.19   3
   0  -4  -3 53437.4 1207.40  42
   0  -4   3 47220.4 1395.27  40
   0  -4   3 46370.6 958.024   4
   0  -4   4 71919.0 1891.37  40
   0  -4  -4 71325.8 1297.76   3
   0  -4   4 71024.5 1880.55  42
   0  -4   4 68593.3 1331.85   4
   0  -4   5 11265.3 611.359   4
   0  -4  -5 11584.0 406.030  44
   0  -4   5 10521.1 770.648  42
   0  -4   5 11915.4 852.803  40
   0  -4  -5 12351.1 824.325  43
   0  -4  -6 5229.93 328.466  44
   0  -4   6 4392.84 533.089  42
   0  -4   6 3930.04 548.775  40
   0  -4   6 4031.06 415.421   4
   0  -4  -6 3927.72 361.900   2
   0  -4  -6 4346.02 534.113  43
   0  -4  -7 417.286 186.346  43
   0  -4   7 759.684 112.709  23
   0  -4   7 608.154 112.099  19
   0  -4   7 607.718 199.135   4
   0  -4  -7 753.125 156.334  44
   0  -4   7 752.848 270.846  42
   0  -4   7 629.105 109.909  53
   0  -4   7 759.897 300.748  40
   0  -4  -7 785.703 117.853  29
   0  -4   7 708.725 99.4790  15
   0  -4   7 708.422 120.600  14
   0  -4  -8 5399.12 359.848  44
   0  -4  -8 5200.23 671.061  43
   0  -4   8 5096.76 301.318  19
   0  -4  -8 6116.59 318.350   9
   0  -4   8 5239.81 278.837  52
   0  -4   8 5801.29 568.128   4
   0  -4   8 5906.72 730.965  40
   0  -4  -8 5785.91 316.822  29
   0  -4   8 5808.36 308.986  23
   0  -4   8 5390.43 601.013  42
   0  -4   8 5406.54 304.541  53
   0  -4   8 5394.77 274.884  15
   0  -4   8 5646.48 319.166  14
   0  -4   9 7.16309 57.2109  52
   0  -4   9-23.5103 73.5783  53
   0  -4  -9 31.2917 78.2163  29
   0  -4  -9 40.9710 67.0404   9
   0  -4   9 90.0629 71.9949  23
   0  -4  -9-97.4202 121.885  44
   0  -4  -9 20.5746 139.824  43
   0  -4   9 0.73668 82.4675  19
   0  -4   9-1.81076 84.5896  42
   0  -4   9-104.204 152.677  40
   0  -4   9 23.9652 45.3408  15
   0  -4   9-93.0327 110.956   4
   0  -4   9 2.59671 81.5679  14
   0  -4 -10 5908.78 339.276   9
   0  -4 -10 5834.04 389.323  47
   0  -4  10 5571.55 346.356  23
   0  -4  10 6050.36 362.792  14
   0  -4  10 5294.80 317.207  52
   0  -4 -10 5851.56 756.124  43
   0  -4  10 5601.75 318.159  53
   0  -4  10 5697.45 309.930  15
   0  -4  10 5731.52 346.663  19
   0  -4  10 6168.39 631.894   4
   0  -4  10 5500.70 735.815  40
   0  -4 -10 5916.80 418.395  44
   0  -4  11 5298.16 307.871  53
   0  -4  11 4872.38 308.176  52
   0  -4 -11 5628.19 336.625   9
   0  -4 -11 5504.22 417.408  44
   0  -4  11 5371.18 307.833  15
   0  -4 -11 5943.42 403.641  47
   0  -4  11 5641.60 354.045  19
   0  -4  11 6062.27 369.970  14
   0  -4  12 4120.63 265.469  15
   0  -4 -12 4573.07 388.091  44
   0  -4 -12 4464.76 288.131   9
   0  -4  12 4416.52 317.622  14
   0  -4  12 4424.41 317.783  19
   0  -4 -12 4766.28 364.736  47
   0  -4  12 3872.38 279.067  52
   0  -4  13 735.661 132.297  52
   0  -4 -13 1041.73 191.688  44
   0  -4  13 761.393 115.162  15
   0  -4 -13 1065.38 185.458  47
   0  -4  13 948.889 158.753  14
   0  -4  13 1086.99 169.896  19
   0  -4 -13 939.873 162.784  37
   0  -4 -13 1072.86 143.961   9
   0  -4 -14 1928.89 213.298  47
   0  -4 -14 1933.88 189.912  37
   0  -4  14 2047.04 189.219  14
   0  -4 -14 1792.66 212.942  44
   0  -4  14 1732.07 164.460  52
   0  -4 -15 355.164 74.0412  37
   0  -4  15 340.794 75.6599  52
   0  -4 -15 379.251 91.0773  47
   0  -4  15 478.152 88.3107  14
   0  -3   0 79.3177 93.5009  42
   0  -3   0 11.8553 62.0708  40
   0  -3   0-15.2004 44.3541   4
   0  -3  -1 563431. 3174.61  40
   0  -3   1 542055. 3538.76  40
   0  -3  -1 570970. 3007.77   3
   0  -3   1 552621. 3869.41  42
   0  -3   1 557404. 2398.28   4
   0  -3   2 495521. 3920.93  42
   0  -3   2 511434. 3707.40  40
   0  -3   3 173775. 2398.50  40
   0  -3   3 170613. 2449.77  42
   0  -3   4 1892.13 310.459  42
   0  -3   4 1788.92 315.337  40
   0  -3  -4 2054.63 304.052  43
   0  -3   4 1864.77 232.240   4
   0  -3  -4 1637.96 195.191   3
   0  -3   5 4715.15 515.429  40
   0  -3  -5 4005.64 325.493   2
   0  -3  -5 4666.02 492.593  43
   0  -3   5 3997.09 381.560   4
   0  -3   5 3880.65 439.836  42
   0  -3   6 10637.3 728.413  42
   0  -3  -6 13052.8 453.915  44
   0  -3  -6 12157.0 617.821   2
   0  -3  -6 11389.6 809.425  43
   0  -3   6 11316.1 688.905   4
   0  -3   6 11355.6 849.148  40
   0  -3  -7 12259.5 466.201  44
   0  -3   7 13568.7 812.355   4
   0  -3   7 12686.6 398.876  23
   0  -3   7 13072.4 960.274  40
   0  -3   7 12972.1 415.884  14
   0  -3   7 12865.8 403.726  19
   0  -3  -7 13068.7 948.494  43
   0  -3   7 11335.4 767.191  42
   0  -3  -8 11551.7 485.243  44
   0  -3  -8 12291.0 411.908   9
   0  -3   8 11208.8 779.413  42
   0  -3   8 12016.0 416.147  23
   0  -3  -8 12042.3 964.594  43
   0  -3   8 11877.3 423.157  19
   0  -3  -8 11601.6 410.645  29
   0  -3   8 12578.7 840.883   4
   0  -3   8 10793.2 395.627  52
   0  -3   8 11742.0 428.544  14
   0  -3   8 11905.6 981.169  40
   0  -3   8 11666.8 380.362  15
   0  -3   9 38807.5 833.966  14
   0  -3   9 39037.6 1446.95  42
   0  -3   9 38823.1 800.985  23
   0  -3  -9 40558.8 795.555   9
   0  -3   9 39360.0 815.749  19
   0  -3   9 39334.7 747.086  15
   0  -3   9 41288.1 1599.79   4
   0  -3  -9 39000.5 1827.24  43
   0  -3  -9 40967.8 927.613  47
   0  -3   9 38831.6 795.546  52
   0  -3   9 39921.4 1914.36  40
   0  -3   9 38525.4 667.757  20
   0  -3  -9 39809.6 952.444  44
   0  -3  10 10877.4 865.362   4
   0  -3 -10 11438.3 520.864  47
   0  -3  10 11103.5 464.469  19
   0  -3  10 10517.4 446.066  52
   0  -3  10 10401.4 404.633  53
   0  -3  10 11006.3 467.503  14
   0  -3  10 11107.5 1034.79  40
   0  -3  10 10526.4 449.290  23
   0  -3 -10 10681.9 527.649  44
   0  -3 -10 11194.6 437.379   9
   0  -3 -10 9992.10 975.339  43
   0  -3  10 10225.9 409.039  15
   0  -3  11 5351.03 307.913  15
   0  -3  11 6226.83 767.237  40
   0  -3  11 5321.09 336.832  23
   0  -3 -11 5853.21 397.807  47
   0  -3 -11 5517.43 411.395  44
   0  -3 -11 5430.87 316.170   9
   0  -3  11 5570.47 348.329  14
   0  -3  11 5471.93 341.750  19
   0  -3  11 5614.23 634.629   4
   0  -3  11 5379.21 338.997  52
   0  -3 -11 5899.09 763.243  43
   0  -3  12 1549.65 197.043  23
   0  -3  12 1582.95 173.254  15
   0  -3 -12 1690.01 233.473  47
   0  -3 -12 1695.66 183.361   9
   0  -3  12 1567.35 197.108  52
   0  -3  12 1718.44 215.665  19
   0  -3  12 1757.73 213.731  14
   0  -3 -12 1726.19 246.644  44
   0  -3  13 4331.54 318.545  23
   0  -3 -13 3765.61 324.668  44
   0  -3  13 3704.83 251.190  15
   0  -3 -13 4099.08 338.798  47
   0  -3  13 4396.51 302.088  14
   0  -3 -13 4647.95 273.526   9
   0  -3 -13 4457.28 329.994  37
   0  -3  13 4055.38 292.783  52
   0  -3  13 4254.10 308.026  19
   0  -3 -14 1870.02 224.929  47
   0  -3  14 1523.38 151.267  15
   0  -3 -14 1724.55 196.925  37
   0  -3 -14 1617.39 203.052  44
   0  -3  14 1538.79 180.886  52
   0  -3  14 1709.89 190.071  19
   0  -3  14 1651.98 174.920  14
   0  -3 -15 816.575 119.561  37
   0  -3 -15 698.775 124.885  47
   0  -3  15 905.906 117.902  14
   0  -3  15 790.069 118.925  52
   0  -3  16 237.912 56.6351  52
   0  -3 -16 185.377 62.5904  47
   0  -2   0 158551. 1037.82   4
   0  -2   0 193270. 1764.30  42
   0  -2   1 148390. 1087.56   4
   0  -2  -1 151955. 1240.78   3
   0  -2   2 370251. 2874.41  42
   0  -2   2 372582. 2161.64   4
   0  -2  -2 426624. 2184.00   3
   0  -2  -2 447320. 2403.44  42
   0  -2   3 11077.8 460.467   4
   0  -2  -3 11525.5 405.961   3
   0  -2   3 11528.2 561.751  42
   0  -2   4 2884.13 334.812  40
   0  -2   4 2753.16 272.885   4
   0  -2  -4 2474.26 216.764   2
   0  -2  -4 2723.37 318.586  43
   0  -2   4 2580.23 305.791  42
   0  -2   5 24361.0 943.327  42
   0  -2  -5 25070.9 1037.43  43
   0  -2  -5 23843.1 765.018   2
   0  -2   5 25997.6 1078.85  40
   0  -2   5 25289.0 913.898   4
   0  -2   6 785.701 242.512  40
   0  -2   6 727.755 200.853   4
   0  -2  -6 1075.66 212.425   2
   0  -2  -6 1078.50 278.308  43
   0  -2   6 821.497 226.357  42
   0  -2  -7 9978.51 392.787  44
   0  -2   7 10541.2 837.246  40
   0  -2   7 9246.29 633.246  42
   0  -2   7 9758.04 692.910   4
   0  -2  -7 9946.84 791.954  43
   0  -2   8 5979.14 280.061  23
   0  -2   8 6784.45 283.037  15
   0  -2   8 6630.82 699.540  40
   0  -2   8 6507.05 305.703  52
   0  -2  -8 5896.01 666.655  43
   0  -2  -8 6467.52 328.682  47
   0  -2  -8 6185.54 339.143  44
   0  -2   8 6331.13 539.056  42
   0  -2   8 6928.50 627.800   4
   0  -2  -8 6631.05 283.623   9
   0  -2   9 478.753 219.051   4
   0  -2  -9 383.921 80.6668   9
   0  -2   9 724.169 108.043  15
   0  -2   9 583.324 79.4919  20
   0  -2   9 351.014 190.237  40
   0  -2  -9 532.894 114.271  47
   0  -2   9 501.051 110.553  52
   0  -2  -9 488.800 206.444  43
   0  -2   9 374.749 93.8441  23
   0  -2  -9 698.353 146.079  44
   0  -2  10 12156.4 474.337  19
   0  -2  10 12233.6 435.477  15
   0  -2  10 12050.8 476.214  52
   0  -2  10 12586.8 476.791  14
   0  -2 -10 11521.8 1019.02  43
   0  -2 -10 11643.9 537.760  44
   0  -2  10 12157.8 390.186  20
   0  -2  10 11758.1 457.432  23
   0  -2 -10 12206.4 525.891  47
   0  -2  10 12078.4 921.566   4
   0  -2 -10 12297.6 434.653   9
   0  -2  10 11379.0 1038.87  40
   0  -2  11 2718.46 221.686  15
   0  -2 -11 2669.32 283.658  44
   0  -2  11 2779.85 199.019  20
   0  -2 -11 2735.68 275.365  47
   0  -2 -11 2627.86 210.545   9
   0  -2  11 3012.30 524.545  40
   0  -2  11 2413.65 461.878   4
   0  -2  11 2779.89 243.209  23
   0  -2  11 2779.42 249.047  19
   0  -2  11 2808.65 256.259  52
   0  -2 -11 2410.27 481.266  43
   0  -2  11 2959.06 250.002  14
   0  -2 -12 2535.63 208.713   9
   0  -2  12 2281.68 230.984  23
   0  -2  12 2510.23 232.434  14
   0  -2 -12 2162.50 256.515  44
   0  -2  12 2414.33 248.712  52
   0  -2 -12 2214.07 259.512  47
   0  -2  12 2370.23 247.869  19
   0  -2  12 2217.34 205.372  15
   0  -2  13 646.933 120.747  15
   0  -2  13 804.129 159.875  19
   0  -2 -13 690.004 167.344  47
   0  -2  13 686.611 140.197  14
   0  -2  13 577.892 148.271  52
   0  -2  13 734.884 158.560  23
   0  -2 -13 712.722 155.540  37
   0  -2 -13 704.407 113.529   9
   0  -2 -13 543.410 139.297  44
   0  -2 -14 86.7898 106.463  47
   0  -2  14 128.894 68.3972  15
   0  -2  14 89.0495 99.0900  52
   0  -2  14-2.16694 91.3643  23
   0  -2 -14 242.145 113.098  44
   0  -2  14 25.4946 93.3622  19
   0  -2 -14 57.3664 78.1923  37
   0  -2  14 240.725 99.2668  14
   0  -2  15 1462.49 165.093  52
   0  -2  15 1412.27 144.339  14
   0  -2  15 1475.43 163.785  19
   0  -2  15 1409.24 136.343  15
   0  -2 -15 1398.05 175.408  47
   0  -2 -15 1383.60 163.915  37
   0  -2  16-2.77810 49.4195  25
   0  -2 -16-15.0285 33.6050  37
   0  -2 -16-18.4230 53.1134  47
   0  -1   0 56.2223 19.9382   4
   0  -1   0 85.4415 37.4063  42
   0  -1   1 60857.3 802.958  42
   0  -1   1 60201.3 614.081   4
   0  -1   2 69968.5 1029.73   1
   0  -1   2 71063.5 1019.58  42
   0  -1  -3 28178.8 649.141   2
   0  -1  -3 27730.6 667.160  39
   0  -1  -3 32153.3 851.235  43
   0  -1   3 32005.7 819.584   1
   0  -1   3 31098.5 789.639  42
   0  -1  -4 27940.3 850.543  39
   0  -1  -4 30763.8 985.261  43
   0  -1  -4 29980.3 763.853   2
   0  -1   4 30860.6 995.840  40
   0  -1   4 30695.7 871.486  42
   0  -1   4 30712.9 919.641   1
   0  -1   5 1416.02 270.040  40
   0  -1  -5 1390.42 229.228  39
   0  -1   5 1465.42 257.802   1
   0  -1   5 1342.52 214.529  42
   0  -1  -5 1310.84 249.742  43
   0  -1   6 9569.64 660.654   1
   0  -1   6 10228.2 573.269  42
   0  -1  -6 9381.94 648.041  39
   0  -1   6 10487.2 718.181  40
   0  -1  -6 10340.1 726.124  43
   0  -1   7 26629.8 1155.93   1
   0  -1   7 26334.9 1233.45  40
   0  -1  -7 26151.9 1166.29  39
   0  -1  -7 25934.0 1235.47  43
   0  -1   7 25460.8 941.584  42
   0  -1  -7 26174.7 582.479  44
   0  -1   8 12682.0 417.117  52
   0  -1   8 12052.7 844.633   1
   0  -1  -8 11941.7 901.748  43
   0  -1   8 12921.0 392.634  23
   0  -1   8 13276.2 707.797  42
   0  -1   8 12453.5 346.285  45
   0  -1   8 13134.8 934.784  40
   0  -1  -8 12531.3 440.823  47
   0  -1   8 13497.0 883.268   4
   0  -1   8 12679.8 392.112  16
   0  -1  -8 12870.8 453.217  44
   0  -1  -8 11742.0 850.184  39
   0  -1  -9 20890.3 507.519   9
   0  -1  -9 19486.6 604.088  44
   0  -1  -9 19972.8 606.996  47
   0  -1   9 21224.3 485.651  20
   0  -1   9 20690.6 543.543  16
   0  -1   9 20121.5 536.074  23
   0  -1   9 21650.6 528.645  15
   0  -1  -9 18829.4 1197.74  43
   0  -1   9 21238.3 1176.87   4
   0  -1   9 21863.2 1295.29  40
   0  -1  -9 20925.8 500.891  48
   0  -1   9 21388.2 586.869  52
   0  -1   9 19245.1 464.174  45
   0  -1  10 1866.15 175.292  15
   0  -1 -10 1301.52 346.611  43
   0  -1  10 1755.82 187.645  23
   0  -1  10 2522.66 446.099   4
   0  -1  10 1933.38 206.006  52
   0  -1 -10 2136.27 227.619  44
   0  -1 -10 1986.93 217.105  47
   0  -1  10 1924.03 161.380  20
   0  -1 -10 1973.85 164.631  48
   0  -1 -10 2035.31 172.907   9
   0  -1  11 8105.41 414.776  52
   0  -1 -11 7271.26 830.317  43
   0  -1 -11 7737.04 422.516  44
   0  -1  11 7845.91 363.777  15
   0  -1 -11 8201.95 355.334   9
   0  -1  11 6590.58 739.775   4
   0  -1 -11 8052.99 444.143  47
   0  -1  11 7871.94 381.732  23
   0  -1  11 7892.61 329.801  20
   0  -1  12 4674.96 304.903  14
   0  -1 -12 4531.11 269.408   9
   0  -1  12 4443.27 310.875  23
   0  -1 -12 4423.51 338.929  37
   0  -1 -12 4562.22 357.684  47
   0  -1  12 4498.51 288.613  15
   0  -1 -12 4134.29 318.150  44
   0  -1  12 4436.19 252.116  20
   0  -1  12 4679.98 321.527  19
   0  -1  12 4544.14 334.061  52
   0  -1  13 3952.96 232.739  20
   0  -1  13 3766.96 291.857  23
   0  -1  13 4166.39 278.096  14
   0  -1  13 4266.40 320.552  52
   0  -1  13 4088.48 294.863  19
   0  -1  13 3980.80 271.168  15
   0  -1 -13 4057.87 338.655  47
   0  -1 -13 3848.76 319.228  37
   0  -1  14 2341.12 201.909  15
   0  -1  14 2148.22 230.561  52
   0  -1  14 2124.24 198.009  14
   0  -1  14 2456.63 229.866  23
   0  -1  14 2362.07 220.860  19
   0  -1 -14 2425.64 249.072  37
   0  -1 -14 2461.46 261.426  47
   0  -1  15 1091.44 126.060  15
   0  -1 -15 1152.27 164.578  37
   0  -1  15 1139.23 147.650  23
   0  -1  15 1196.62 148.211  19
   0  -1  15 1122.77 155.801  52
   0  -1 -15 1327.71 178.035  47
   0  -1  15 1314.44 131.097  14
   0  -1  16 516.699 85.1395  19
   0  -1  16 453.274 89.7529  52
   0  -1  16 601.519 78.5221  15
   0  -1 -16 587.785 107.588  47
   0  -1 -16 559.801 93.2030  37
   0   0  -1 308926. 1254.41   2
   0   0  -2 5482.22 288.638  39
   0   0   2 5223.19 259.012   1
   0   0  -2 5653.26 282.820  43
   0   0   3 198909. 1916.47   1
   0   0  -3 195084. 2090.91  39
   0   0   4 77094.3 1183.63  42
   0   0  -4 80220.5 1560.57  43
   0   0  -4 77493.6 1558.48  39
   0   0   4 77864.4 1412.71   1
   0   0  -5 1156.74 245.879  39
   0   0   5 1231.49 217.028   1
   0   0   5 1176.08 169.260  42
   0   0  -5 1038.17 216.940  43
   0   0   5 1614.05 272.827  40
   0   0  -6 51434.7 1533.16  43
   0   0   6 52134.4 1420.96   1
   0   0   6 54538.1 1567.26  40
   0   0  -6 54103.1 1639.92  39
   0   0   6 49874.1 1138.66  42
   0   0   7 38118.9 1436.11  40
   0   0  -7 36406.1 1443.26  43
   0   0   7 40255.7 1370.86   1
   0   0  -7 39768.6 1557.48  39
   0   0   7 37888.3 1051.15  42
   0   0   8 32630.6 1446.27  40
   0   0   8 32675.7 611.085  23
   0   0  -8 34826.7 1598.21  39
   0   0  -8 32527.9 698.698  47
   0   0   8 32858.9 1333.00   1
   0   0  -8 31840.3 677.884  44
   0   0   8 33909.6 680.321  52
   0   0  -8 31487.8 1423.77  43
   0   0   8 32926.4 604.308  45
   0   0   9 4986.51 263.971  23
   0   0   9 4872.83 250.576  45
   0   0   9 5266.77 270.109  16
   0   0  -9 4979.49 242.865   9
   0   0   9 5093.40 240.105  20
   0   0  -9 4733.75 281.201  44
   0   0  -9 4683.41 296.372  47
   0   0   9 4712.60 555.563   1
   0   0   9 5028.41 289.800  52
   0   0  -9 4616.83 243.504  48
   0   0  -9 4725.56 655.064  39
   0   0  -9 4493.25 581.564  43
   0   0 -10 35858.8 864.338  47
   0   0  10 35619.6 755.197  16
   0   0  10 37229.0 1654.79   4
   0   0  10 35393.0 733.407  15
   0   0 -10 35614.9 723.053  48
   0   0 -10 35736.9 691.543   9
   0   0 -10 35114.3 798.336  44
   0   0 -10 33990.4 1701.53  43
   0   0  10 37695.5 831.232  52
   0   0  10 35648.5 754.732  23
   0   0 -10 35099.5 865.208  37
   0   0  10 36615.3 686.812  20
   0   0  10 35867.6 716.652  45
   0   0  11 12547.8 424.334  20
   0   0  11 11299.8 420.925  45
   0   0 -11 11683.7 490.306  51
   0   0  11 12494.7 459.589  15
   0   0 -11 12144.9 538.449  37
   0   0  11 13038.9 527.756  52
   0   0 -11 12012.7 441.664  48
   0   0  11 12394.8 471.816  23
   0   0  11 13028.5 1027.19   4
   0   0 -11 11853.6 416.991   9
   0   0 -11 10641.6 1012.94  43
   0   0 -11 12177.6 539.402  47
   0   0  12 1074.55 150.577  15
   0   0  12 1203.11 172.755  23
   0   0 -12 1112.43 193.944  37
   0   0  12 1460.09 199.410  52
   0   0 -12 1537.59 187.035  51
   0   0  12 1232.86 143.548  20
   0   0 -12 1283.96 200.446  47
   0   0  13 244.311 126.684  23
   0   0  13 188.898 106.955  19
   0   0  13 267.792 74.4203  20
   0   0  13 172.464 84.9759  15
   0   0  13 243.293 90.2268  14
   0   0  13 203.090 136.652  52
   0   0 -13 217.365 118.193  37
   0   0 -13 232.617 129.692  47
   0   0  14 359.217 78.9326  20
   0   0  14 274.776 113.720  23
   0   0  14 188.243 65.4471  14
   0   0  14 128.557 71.1744  15
   0   0 -14 300.322 123.595  47
   0   0 -14 192.779 105.885  37
   0   0  14 293.118 124.665  52
   0   0  14 239.684 99.1197  19
   0   0  15 69.8664 76.7792  52
   0   0 -15 19.2260 74.5466  37
   0   0 -15 93.7471 78.7558  47
   0   0  15 124.351 75.0818  19
   0   0  15 79.8347 72.3765  23
   0   0  15 120.651 62.0981  15
   0   0  16 1774.32 148.527  23
   0   0 -16 1900.49 176.859  47
   0   0  16 1815.87 140.567  19
   0   0 -16 1899.55 165.424  37
   0   0  16 1638.93 150.832  52
   0   0  16 1649.39 128.258  15
   0   1   0 9.29897 15.3586   5
   0   1  -1 51969.6 654.965  43
   0   1   1 57017.9 583.513   1
   0   1   2 79666.1 936.959   1
   0   1  -2 74354.8 1005.70  43
   0   1  -3 28930.5 495.820  41
   0   1   3 28116.7 444.660  41
   0   1   4 23906.7 334.955  41
   0   1  -4 30652.3 1099.29  39
   0   1  -4 24717.6 393.725  41
   0   1   4 27680.1 807.360   1
   0   1  -4 29533.4 925.149  43
   0   1  -5 1786.88 339.908  39
   0   1   5 2039.58 263.663   1
   0   1  -5 1881.73 286.139  43
   0   1  -6 12283.4 768.506  43
   0   1  -6 13877.7 927.084  39
   0   1   6 12877.5 699.070   1
   0   1   7 24153.7 1039.06   1
   0   1   7 22683.9 755.001  42
   0   1   7 23082.8 493.800  45
   0   1  -7 23993.9 1343.73  39
   0   1  -7 22707.8 1134.64  43
   0   1  -8 11810.5 891.629  43
   0   1   8 12867.6 400.784  45
   0   1   8 13621.4 433.811  52
   0   1   8 13621.8 394.403  23
   0   1  -8 13221.5 1063.28  39
   0   1  -8 12450.0 437.760  37
   0   1  -8 12599.7 439.925  47
   0   1   8 13311.9 835.931   1
   0   1  -9 25528.7 685.773  47
   0   1   9 25185.4 602.367  45
   0   1  -9 26046.2 600.285  48
   0   1   9 27851.1 666.077  52
   0   1  -9 24607.7 534.405   9
   0   1  -9 28894.7 1659.85  39
   0   1   9 25719.7 588.741  23
   0   1   9 26549.4 1276.42   1
   0   1  -9 23929.8 1355.04  43
   0   1   9 26004.0 589.801  16
   0   1  -9 24557.0 669.097  37
   0   1  -9 24195.4 639.192  51
   0   1 -10 2382.18 236.935  47
   0   1  10 2359.62 199.892  23
   0   1  10 2379.54 226.024  52
   0   1 -10 2129.77 212.593  51
   0   1  10 1869.48 378.998   1
   0   1 -10 2598.72 533.584  39
   0   1 -10 2115.94 190.757  48
   0   1 -10 2132.47 170.968   9
   0   1  10 2189.47 196.122  45
   0   1 -10 2218.82 232.007  37
   0   1  10 2284.41 196.992  16
   0   1 -10 2295.25 454.942  43
   0   1  11 8034.96 416.413  52
   0   1  11 7133.39 801.649   4
   0   1  11 7982.41 379.855  16
   0   1  11 7926.90 350.466  20
   0   1 -11 7111.48 319.501   9
   0   1  11 7730.03 372.865  45
   0   1 -11 7483.83 428.788  37
   0   1  11 8281.89 379.942  15
   0   1 -11 8289.10 894.084  43
   0   1  11 8039.80 381.874  23
   0   1 -11 8077.92 932.305  39
   0   1 -11 7314.01 423.152  47
   0   1 -11 7592.52 406.804  51
   0   1 -12 4827.63 363.858  47
   0   1  12 4749.88 294.081  45
   0   1 -12 5080.96 337.103  51
   0   1  12 5241.01 314.298  15
   0   1  12 5242.42 347.092  52
   0   1  12 5214.82 322.523  23
   0   1  12 5251.08 291.019  20
   0   1 -12 4590.48 351.999  37
   0   1 -13 4089.01 336.798  37
   0   1  13 4073.85 263.499  45
   0   1 -13 4313.00 348.655  47
   0   1  13 4502.63 308.595  23
   0   1  13 4373.57 288.026  15
   0   1  13 4377.07 263.178  20
   0   1 -13 3966.35 287.611  51
   0   1  13 4390.21 266.033  14
   0   1  13 4136.04 319.920  52
   0   1  14 2180.24 178.708  20
   0   1  14 2089.77 197.763  15
   0   1 -14 2315.17 251.334  37
   0   1  14 2030.79 220.656  52
   0   1  14 2246.45 201.848  19
   0   1 -14 2242.98 247.899  47
   0   1  14 2348.82 218.166  23
   0   1 -15 1079.35 157.433  37
   0   1  15 1137.51 150.561  23
   0   1 -15 1078.58 164.056  47
   0   1  15 1184.97 136.454  15
   0   1  15 1222.82 157.771  52
   0   1  15 1401.32 146.073  19
   0   1 -15 1251.61 138.813  49
   0   1  16 364.458 61.7326  19
   0   1 -16 456.676 96.4115  47
   0   1 -16 457.430 89.1324  37
   0   1  16 450.952 85.0552  52
   0   1  16 595.016 81.2016  15
   0   1  16 544.345 91.6123  23
   0   2   0 150224. 1302.86   5
   0   2   0 139542. 1381.44  39
   0   2  -1 147279. 1359.72   5
   0   2  -1 127303. 1593.30  39
   0   2  -2 407634. 2647.07  43
   0   2   2 460787. 2426.48   1
   0   2   3 12268.1 459.579  41
   0   2  -3 12881.6 556.841  43
   0   2   3 12836.0 480.066   1
   0   2  -3 11199.1 479.708  41
   0   2  -4 2944.02 416.608  39
   0   2   4 2716.77 267.055   1
   0   2  -4 2559.34 220.780  41
   0   2   4 2660.19 201.883  41
   0   2  -4 2604.38 301.764  43
   0   2   5 24071.1 529.817  41
   0   2   5 25273.8 870.982   1
   0   2  -5 23788.4 602.770  41
   0   2   6 410.537 151.139   1
   0   2  -6 534.793 300.303  39
   0   2  -6 377.006 204.290  43
   0   2  -7 8182.03 710.819  43
   0   2   7 7763.45 315.095  45
   0   2  -7 7846.33 854.071  39
   0   2   7 8661.41 624.372   1
   0   2   8 5722.38 292.559  45
   0   2   8 6035.41 302.088  50
   0   2  -8 5693.94 278.218  48
   0   2  -8 5183.90 288.078  51
   0   2   8 5972.45 570.937   1
   0   2  -8 5831.55 309.152  37
   0   2   8 6069.82 292.805  52
   0   2  -8 5960.36 313.174  47
   0   2  -8 5388.85 618.022  43
   0   2   8 6017.03 258.991  16
   0   2  -8 6275.05 784.069  39
   0   2   9 244.765 168.327   1
   0   2   9 558.290 111.213  45
   0   2   9 593.770 100.297  16
   0   2  -9 525.711 266.138  43
   0   2  -9 542.088 121.497  37
   0   2  -9 544.299 104.550  51
   0   2   9 531.335 117.892  52
   0   2   9 428.871 94.9662  23
   0   2   9 537.518 89.8078   7
   0   2  -9 459.451 112.146  47
   0   2  -9 328.372 260.130  39
   0   2  10 10421.4 444.585  52
   0   2  10 9613.40 337.394   7
   0   2  10 10379.8 398.009  16
   0   2 -10 10612.2 486.148  47
   0   2  10 11103.4 864.969   1
   0   2 -10 9547.75 445.681  51
   0   2 -10 10766.5 1146.56  39
   0   2  10 10133.8 432.140  45
   0   2  10 10604.3 413.060  23
   0   2 -10 9937.71 962.761  43
   0   2 -10 9954.17 471.117  37
   0   2  11 2245.93 169.731   7
   0   2  11 1988.93 391.461   1
   0   2 -11 1551.48 410.752  43
   0   2  11 2326.27 214.668  23
   0   2  11 2318.88 204.727  16
   0   2 -11 2986.49 606.250  39
   0   2 -11 2289.08 254.767  47
   0   2  11 1339.56 416.111   4
   0   2  11 2173.09 219.052  45
   0   2 -11 2180.28 226.266  51
   0   2 -11 2207.97 240.879  37
   0   2  11 2331.09 233.519  52
   0   2  12 2034.14 197.192  16
   0   2 -12 1842.01 209.090  51
   0   2  12 1906.40 209.993  23
   0   2 -12 1921.63 239.334  37
   0   2 -12 1776.21 234.177  47
   0   2  12 1879.97 188.309  20
   0   2  12 2114.03 211.716  15
   0   2  12 1904.10 204.585  45
   0   2  12 2147.79 223.526  52
   0   2  13 616.488 114.958  20
   0   2  13 650.176 137.049  23
   0   2  13 719.579 121.808  45
   0   2 -13 731.613 132.591  51
   0   2  13 632.235 145.683  52
   0   2 -13 676.912 175.148  37
   0   2  13 672.659 142.154  15
   0   2 -13 732.257 176.006  47
   0   2 -14 104.165 81.2355  49
   0   2  14 155.051 69.2701  20
   0   2  14 112.022 90.8177  52
   0   2 -14 30.2931 95.4377  47
   0   2  14 192.011 75.5712  45
   0   2 -14 91.4294 95.4429  37
   0   2  14 151.398 85.3058  23
   0   2  14 54.8321 63.8740  19
   0   2  14 37.9674 73.9188  15
   0   2  15 1764.91 161.050  15
   0   2  15 1714.09 136.611  20
   0   2 -15 1463.18 146.596  49
   0   2  15 1725.74 164.240  23
   0   2  15 1696.54 147.273  19
   0   2 -15 1781.55 194.559  37
   0   2  15 1661.08 168.824  52
   0   2 -15 1443.08 177.725  47
   0   2  16 103.962 41.1471  15
   0   2 -16 30.7812 46.4379  47
   0   2  16 33.9170 39.0854  52
   0   2  16 124.374 52.6710  23
   0   3   0 24.3822 57.0856   5
   0   3   0-2.76019 74.9203  39
   0   3   1 601210. 3253.66   5
   0   3  -1 555216. 3252.54   5
   0   3   2 497245. 1680.98  39
   0   3  -2 483902. 4240.79  39
   0   3  -3 170962. 2847.74  39
   0   3   3 206124. 2028.89   1
   0   3  -3 169387. 2054.00   5
   0   3  -3 148476. 2215.21  41
   0   3   3 228966. 2530.23  41
   0   3  -4 1970.42 388.863  39
   0   3   4 2199.96 246.420   1
   0   3  -4 1630.70 236.934  41
   0   3   4 1988.28 232.429  41
   0   3  -4 2040.78 288.006  43
   0   3  -5 3632.25 584.277  39
   0   3   5 3396.70 283.987  41
   0   3  -5 3439.23 408.289  43
   0   3  -5 3094.57 306.111  41
   0   3   5 3048.63 319.735   1
   0   3  -6 9918.71 937.848  39
   0   3   6 9940.98 363.110  45
   0   3  -6 9666.75 752.471  43
   0   3   6 9639.46 604.107   1
   0   3  -7 15506.5 477.776  37
   0   3   7 14369.8 477.038  45
   0   3  -7 15567.5 1261.13  39
   0   3   7 14764.7 819.328   1
   0   3  -7 14920.0 977.151  43
   0   3  -7 15250.1 474.439  47
   0   3  -8 12324.3 468.146  51
   0   3  -8 14261.1 1238.49  39
   0   3   8 12567.5 442.732  50
   0   3  -8 12639.1 981.512  43
   0   3   8 12811.8 380.435  16
   0   3   8 13154.8 422.050  52
   0   3   8 12796.9 828.757   1
   0   3   8 12034.9 362.501   7
   0   3   8 12860.5 470.094  45
   0   3  -8 12608.5 481.304  37
   0   3  -8 12835.5 479.738  47
   0   3   9 44295.9 829.520  52
   0   3   9 45563.3 1635.03   1
   0   3  -9 40530.5 912.931  37
   0   3  -9 41985.9 922.498  47
   0   3   9 40449.7 696.729   7
   0   3  -9 39868.0 902.300  51
   0   3   9 42375.5 686.231  38
   0   3  -9 41038.4 1855.06  43
   0   3   9 43057.5 902.289  45
   0   3  -9 47953.9 2401.25  39
   0   3   9 42674.1 750.860  16
   0   3 -10 10525.7 501.792  37
   0   3  10 12109.0 461.028  52
   0   3  10 10770.1 377.363   7
   0   3  10 11149.3 410.393  16
   0   3 -10 11485.8 1283.27  39
   0   3  10 11058.6 430.259  23
   0   3 -10 10790.1 492.578  51
   0   3  10 11467.7 489.065  45
   0   3 -10 10895.0 1004.64  43
   0   3  10 10894.9 842.310   1
   0   3 -10 11234.0 509.243  47
   0   3 -11 4831.62 342.079  51
   0   3  11 5836.83 357.443  45
   0   3  11 5116.02 268.531   7
   0   3  11 5341.62 314.133  23
   0   3 -11 5261.13 337.162  49
   0   3  11 5468.11 301.568  16
   0   3 -11 5186.02 378.064  37
   0   3 -11 4754.62 673.972  43
   0   3  11 5455.45 330.170  52
   0   3 -11 5003.19 364.394  47
   0   3 -11 5010.03 832.007  39
   0   3 -12 1519.74 221.016  47
   0   3  12 1618.70 175.366  16
   0   3 -12 1452.75 195.408  51
   0   3 -12 1551.99 193.367  49
   0   3 -12 1533.41 220.183  37
   0   3  12 1734.70 193.231  23
   0   3  12 1379.41 183.151  45
   0   3  12 1695.44 194.686  52
   0   3  12 1374.67 141.822   7
   0   3 -13 4627.12 317.732  51
   0   3  13 4868.98 313.073  45
   0   3  13 5046.97 308.231  23
   0   3 -13 5189.56 374.230  47
   0   3 -13 4301.70 353.729  37
   0   3 -13 4788.22 309.766  49
   0   3  13 5169.83 320.717  15
   0   3  13 4902.39 286.591  20
   0   3  13 4921.38 312.319  52
   0   3 -14 1681.51 207.913  37
   0   3  14 1884.45 162.297  19
   0   3  14 1568.42 170.348  52
   0   3  14 1824.64 185.375  15
   0   3 -14 1635.41 208.502  47
   0   3  14 1765.70 165.043  20
   0   3  14 1868.07 184.281  23
   0   3 -14 1702.99 179.113  49
   0   3  14 1470.53 157.179  45
   0   3  15 415.127 80.6248  52
   0   3 -15 593.105 125.464  47
   0   3  15 675.695 107.319  15
   0   3  15 719.859 103.222  23
   0   3  15 552.382 83.5885  20
   0   3 -16 147.318 62.3190  47
   0   3  16 64.7264 36.4138  15
   0   3  16 140.510 49.4644  23
   0   4   0 191183. 2202.40   5
   0   4   0 171523. 2154.80  39
   0   4  -1 39388.0 1262.53  39
   0   4  -1 43084.9 1057.00   5
   0   4  -2 29025.4 1178.72  39
   0   4  -2 31569.6 940.200   5
   0   4  -3 41221.5 1149.45   5
   0   4  -3 40398.0 1519.89  39
   0   4  -4 61660.9 1498.24   5
   0   4  -4 60247.9 2070.76  39
   0   4   5 11985.4 632.930   1
   0   4  -5 10616.0 691.302   5
   0   4   5 12858.8 432.205  45
   0   4  -5 11470.0 989.173  39
   0   4  -5 10342.9 655.743  41
   0   4   6 4666.59 287.993  45
   0   4   6 5013.46 454.202   1
   0   4  -6 5282.80 743.118  39
   0   4  -6 4526.65 547.267  43
   0   4  -6 4487.28 499.456   5
   0   4   7 551.339 92.8022   7
   0   4  -7 447.379 221.528  43
   0   4  -7 307.353 310.257  39
   0   4   7 463.869 187.815   1
   0   4   7 609.421 128.241  45
   0   4  -7 530.751 94.8457  21
   0   4  -7 666.726 118.558  51
   0   4   7 523.133 97.3349  50
   0   4  -7 745.068 120.721  47
   0   4  -7 524.072 99.5392  49
   0   4  -7 704.421 114.124  37
   0   4  -7 604.866 216.881   5
   0   4  -8 7316.41 775.420  43
   0   4  -8 6383.06 339.998  49
   0   4   8 6553.69 324.761  50
   0   4  -8 7244.15 713.973   5
   0   4  -8 6374.83 304.228  21
   0   4   8 7280.30 616.184   1
   0   4   8 6217.62 287.696   7
   0   4   8 6334.71 272.322  16
   0   4  -8 6479.37 354.596  37
   0   4   8 6916.06 380.469  45
   0   4  -8 7695.03 1000.56  39
   0   4  -8 6425.08 358.077  47
   0   4  -8 6382.87 365.060  51
   0   4  -9 52.9373 74.9949  51
   0   4  -9 0.59638 78.5632  47
   0   4  -9 386.582 204.360   5
   0   4  -9-11.1134 70.4051  49
   0   4  -9 3.22873 79.3595  37
   0   4   9 62.4368 90.4035  45
   0   4   9-34.8730 55.8628  16
   0   4   9-78.1564 63.5861   7
   0   4  -9 233.260 226.200  43
   0   4   9 403.564 179.307   1
   0   4   9-137.782 98.8504  50
   0   4   9 42.6013 51.1370  52
   0   4  10 7042.13 408.030  45
   0   4 -10 7098.64 421.226  47
   0   4 -10 6834.99 387.261  49
   0   4  10 6852.40 323.210   7
   0   4 -10 6876.46 1009.40  39
   0   4  10 7206.07 328.061  16
   0   4 -10 6602.43 404.226  51
   0   4 -10 6118.22 781.298  43
   0   4 -10 7165.32 416.697  37
   0   4  10 6379.43 296.904  38
   0   4 -10 6504.97 717.041   5
   0   4  10 6811.41 335.673  52
   0   4  11 4922.94 278.676  16
   0   4  11 5347.89 310.270  52
   0   4 -11 4884.87 335.405  49
   0   4  11 4614.86 270.242   7
   0   4 -11 5031.08 361.526  51
   0   4  11 5497.64 321.208  23
   0   4 -11 5157.19 381.060  47
   0   4 -11 4846.31 364.452  37
   0   4  11 5204.17 357.488  45
   0   4  12 3296.45 226.875   7
   0   4 -12 3733.09 325.534  37
   0   4  12 3374.37 245.953  52
   0   4  12 4220.18 282.969  23
   0   4  12 3567.56 234.934  16
   0   4  12 3419.79 286.568  45
   0   4 -12 3240.06 270.040  49
   0   4 -12 3361.27 288.027  51
   0   4 -12 3700.09 322.889  47
   0   4 -13 1078.19 159.878  49
   0   4  13 1048.83 142.676  20
   0   4  13 885.221 115.747   7
   0   4  13 1022.25 155.824  15
   0   4  13 1037.93 136.602  52
   0   4 -13 974.415 177.532  47
   0   4 -13 1013.73 163.279  51
   0   4  13 1131.72 156.934  23
   0   4  13 959.754 151.264  45
   0   4 -13 970.296 171.813  37
   0   4 -14 1707.74 169.892  49
   0   4  14 1548.49 159.413  45
   0   4 -14 1823.24 206.007  47
   0   4  14 1906.26 167.231  20
   0   4  14 1961.93 175.354  23
   0   4  14 1944.97 181.865  15
   0   4  15 275.823 63.4209  20
   0   4 -15 376.323 92.0780  47
   0   4  15 291.706 70.8150  23
   0   4  15 401.533 82.9674  15
   0   5   0-53.4206 112.542  39
   0   5   0-59.4051 97.9588   5
   0   5   0 21.4602 233.697  41
   0   5  -1 12746.8 664.815   5
   0   5   1 15548.9 1055.23  41
   0   5  -1 13292.8 797.588  39
   0   5  -1 14925.4 1014.18  41
   0   5   2 6493.33 418.863   1
   0   5   2 7915.90 666.745  41
   0   5  -2 6414.70 488.190   5
   0   5  -2 4270.82 577.405  41
   0   5  -2 4778.19 549.903  39
   0   5  -3 30478.1 1091.57   5
   0   5   3 38850.8 687.389  45
   0   5   3 42486.7 1477.04  41
   0   5   3 34775.5 981.890   1
   0   5  -3 22779.2 1172.53  41
   0   5  -3 27905.2 1389.91  39
   0   5  -4 21722.5 1118.85  41
   0   5   4 36939.8 719.436  45
   0   5   4 32756.1 1011.30   1
   0   5  -4 27999.0 1109.57   5
   0   5  -4 23814.3 1408.22  39
   0   5   4 36594.4 1360.04  41
   0   5  -5 7308.60 333.035  51
   0   5   5 8294.12 309.861   7
   0   5  -5 7235.91 313.969  47
   0   5  -5 6189.83 792.351  39
   0   5   5 8182.49 626.925  41
   0   5   5 8643.56 382.525  45
   0   5  -5 5970.31 585.291  41
   0   5  -5 7357.24 321.369  49
   0   5   5 6876.96 507.901   1
   0   5  -5 7138.33 597.608   5
   0   5  -6 3434.41 231.743  37
   0   5  -6 3491.08 239.075  47
   0   5  -6 3145.69 228.916  49
   0   5  -6 3072.64 211.410  31
   0   5   6 3638.15 391.636   1
   0   5   6 3580.06 268.838  45
   0   5  -6 3413.04 248.341  51
   0   5  -6 3583.81 463.337   5
   0   5  -6 3343.83 669.987  39
   0   5   6 4293.13 237.088   7
   0   5  -7 14802.9 519.825  37
   0   5  -7 15426.3 989.946   5
   0   5   7 16820.8 605.162  45
   0   5   7 15268.6 459.355   7
   0   5  -7 14094.0 1322.88  39
   0   5   7 13833.9 444.974  50
   0   5  -7 14562.5 513.163  49
   0   5  -7 14626.8 533.160  47
   0   5  -7 15475.0 555.679  51
   0   5  -8 5850.42 645.161   5
   0   5  -8 5863.79 367.264  47
   0   5   8 5807.27 371.402  45
   0   5  -8 6056.89 356.823  49
   0   5   8 6069.55 307.488   7
   0   5  -8 5656.97 367.668  51
   0   5  -8 5679.45 925.256  39
   0   5  -8 5652.49 357.109  37
   0   5   8 5808.13 306.812  50
   0   5   9 6895.62 413.800  45
   0   5  -9 6235.98 399.742  47
   0   5   9 6732.67 339.799   7
   0   5  -9 6374.63 1039.62  39
   0   5  -9 5831.58 375.292  37
   0   5  -9 6138.56 395.482  51
   0   5  -9 6012.96 364.765  49
   0   5   9 5895.95 319.877  50
   0   5  10 285.037 98.2343   7
   0   5 -10 263.055 118.899  37
   0   5 -10 272.119 107.422  49
   0   5  10 471.862 158.423  45
   0   5 -10 346.171 378.089  39
   0   5 -10 207.206 124.842  47
   0   5  10 310.615 91.1426  38
   0   5 -10 435.630 136.560  51
   0   5 -11 681.913 154.205  51
   0   5 -11 525.138 149.342  47
   0   5  11 619.113 154.220  45
   0   5 -11 702.142 140.416  49
   0   5  11 663.108 112.732  38
   0   5  11 630.167 125.343   7
   0   5  11 748.494 139.648  23
   0   5  12 3281.00 282.245  45
   0   5  12 3190.71 229.466   7
   0   5 -12 3808.87 322.104  47
   0   5 -12 3407.48 274.103  49
   0   5  12 3813.57 264.724  23
   0   5 -12 3126.89 277.372  51
   0   5  13 2742.44 238.913  45
   0   5 -13 2899.93 242.899  51
   0   5  13 3361.37 233.745  20
   0   5 -13 2808.96 229.482  49
   0   5  13 2717.64 192.250   7
   0   5 -13 2872.57 264.908  47
   0   5  13 3245.47 227.056  23
   0   5  14 742.982 121.426  45
   0   5  14 685.265 100.974  23
   0   5 -14 551.467 88.6914  51
   0   5  14 809.786 118.210  15
   0   5 -14 628.017 123.860  47
   0   5  14 620.229 99.0963  20
   0   5 -14 777.385 111.422  49
   0   5 -14 546.826 108.094  50
   0   5  15 667.542 81.3765  23
   0   5 -15 675.196 104.301  47
   0   5  15 915.978 94.4869  20
   0   5  15 800.660 95.9001  15
   0   6   0 103944. 2065.34   5
   0   6   0 91007.6 980.616  45
   0   6  -1 29494.8 1498.42  41
   0   6  -1 32159.9 1292.58  39
   0   6  -1 30663.2 1138.51   5
   0   6  -2 33759.2 685.321  49
   0   6   2 39168.1 704.810  45
   0   6  -2 31583.7 1177.79   5
   0   6  -2 29708.7 1568.03  41
   0   6   2 37783.7 672.377  31
   0   6   2 33131.0 1012.71   1
   0   6  -2 32974.4 647.906  51
   0   6  -2 30721.3 1431.72  39
   0   6  -3 15697.0 461.646  47
   0   6   3 19777.5 474.542   7
   0   6  -3 15941.7 475.087  51
   0   6   3 17756.5 434.450  51
   0   6  -3 11833.7 951.347  41
   0   6   3 19018.5 485.438  31
   0   6   3 20142.0 536.907  45
   0   6  -3 15976.2 487.177  49
   0   6  -3 14332.7 1088.22  39
   0   6  -3 15826.4 462.110  31
   0   6   3 21692.2 1192.40  41
   0   6  -3 16415.2 886.131   5
   0   6  -4 24975.8 634.980  51
   0   6  -4 25583.0 609.447  31
   0   6  -4 25395.5 611.022  47
   0   6  -4 19879.3 1204.21  41
   0   6   4 31961.5 734.817  45
   0   6   4 31092.8 628.184   7
   0   6   4 28875.9 573.969  51
   0   6  -4 26346.9 1173.02   5
   0   6   4 33726.7 1432.62  41
   0   6  -4 26473.0 641.774  49
   0   6  -4 23559.8 1478.01  39
   0   6  -5 15160.0 1273.77  39
   0   6  -5 16480.8 532.775  49
   0   6  -5 14621.2 923.847   5
   0   6  -5 16164.8 505.313  31
   0   6   5 20184.7 1096.03  41
   0   6   5 18729.7 510.650   7
   0   6  -5 16621.1 523.150  47
   0   6  -5 16330.4 545.575  51
   0   6   5 21153.0 635.906  45
   0   6  -5 12726.2 936.189  41
   0   6  -6 7190.05 369.764  47
   0   6  -6 6951.29 305.676  50
   0   6  -6 8011.36 707.224   5
   0   6   6 8788.49 444.277  45
   0   6  -6 7349.98 391.625  51
   0   6  -6 7095.51 350.124  31
   0   6  -6 6478.30 929.097  39
   0   6  -6 7051.12 375.105  49
   0   6   6 8760.21 365.303   7
   0   6  -7 3543.90 707.445  39
   0   6  -7 3742.83 302.078  51
   0   6  -7 3470.74 276.766  49
   0   6  -7 3768.11 288.756  47
   0   6   7 3389.91 258.785   7
   0   6  -7 2984.27 457.627   5
   0   6   7 3837.68 327.316  45
   0   6  -7 3533.45 258.041  31
   0   6  -7 3620.64 238.387  50
   0   6  -8 47.1843 92.7229  49
   0   6  -8 308.042 121.358  51
   0   6   8 93.7803 118.634  45
   0   6  -8 101.767 92.7620  47
   0   6  -8-217.189 290.642  39
   0   6   8 93.2481 89.4345   7
   0   6  -9 1419.80 494.852  39
   0   6   9 1685.31 196.578   7
   0   6  -9 1399.77 205.927  47
   0   6   9 1655.70 248.463  45
   0   6  -9 1469.04 208.177  49
   0   6  -9 1369.03 204.432  51
   0   6 -10 978.463 185.488  47
   0   6  10 1193.65 175.671   7
   0   6 -10 1045.76 183.198  49
   0   6  10 1082.68 201.515  45
   0   6 -10 1166.86 190.920  51
   0   6  10 1310.57 168.253  38
   0   6 -11 1168.55 182.347  51
   0   6  11 1447.71 202.368  45
   0   6  11 1681.10 189.053   7
   0   6  11 1814.84 188.331  23
   0   6 -11 1506.58 234.194  47
   0   6 -11 1586.80 205.852  49
   0   6  11 1572.71 166.231  38
   0   6 -11 1505.98 191.482  50
   0   6 -12 3.75081 91.8311  47
   0   6 -12 27.6705 77.8230  51
   0   6 -12 100.029 74.5875  49
   0   6  12 38.1993 65.8196   7
   0   6  12 12.1388 92.9294  45
   0   6  12 59.1531 45.3715  38
   0   6 -12 92.7754 75.4001  50
   0   6  12 75.6610 72.7105  23
   0   6 -13 805.024 124.592  49
   0   6 -13 779.247 140.461  47
   0   6  13 807.986 113.010  23
   0   6  13 755.347 103.249   7
   0   6  13 824.502 139.086  45
   0   6 -13 641.944 111.361  50
   0   6 -13 740.253 126.009  51
   0   6  14 1905.97 148.261  20
   0   6  14 1801.37 132.191  23
   0   6  14 1687.54 120.892   7
   0   6 -14 1726.68 173.229  47
   0   6 -14 1373.10 128.971  50
   0   6  14 1911.01 155.836  15
   0   7   0-10.9647 64.3319  31
   0   7   0 11.4071 48.0290  51
   0   7   0-6.76831 60.9475  45
   0   7  -1 2682.72 393.301   5
   0   7  -1 3165.24 205.974  26
   0   7  -1 2722.02 221.696  49
   0   7   1 2577.98 200.906  45
   0   7  -1 2620.27 570.612  41
   0   7  -1 3139.86 228.634  31
   0   7  -1 2832.99 212.176  51
   0   7   1 3077.40 600.415  41
   0   7   1 3135.41 223.873  31
   0   7   1 2757.19 198.064  51
   0   7   1 3013.45 191.946   7
   0   7   2 45026.7 836.298  31
   0   7   2 42640.4 693.123  22
   0   7   2 53282.1 2149.80  41
   0   7   2 41668.6 750.776  51
   0   7  -2 39683.9 1454.15   5
   0   7  -2 34602.5 1790.44  41
   0   7   2 44792.6 843.142  45
   0   7  -2 40992.0 841.375  49
   0   7  -2 38769.2 794.491  51
   0   7  -2 41929.6 825.582  31
   0   7  -2 40060.1 792.023  47
   0   7   2 47430.4 778.901   7
   0   7   3 37655.9 629.273  22
   0   7  -3 31660.2 1684.24  39
   0   7  -3 34573.6 805.581  49
   0   7   3 39144.1 788.535  31
   0   7  -3 33686.2 757.700  31
   0   7   3 39981.9 828.794  45
   0   7   3 35549.7 693.993  51
   0   7  -3 33552.9 774.097  51
   0   7  -3 34396.2 758.432  47
   0   7   3 43652.9 1863.68  41
   0   7  -3 35835.2 1420.66   5
   0   7  -3 27001.4 1558.50  41
   0   7   3 41632.3 755.210   7
   0   7  -4 9984.93 930.985  41
   0   7  -4 12889.8 505.691  51
   0   7  -4 12371.3 477.278  47
   0   7   4 14475.2 452.568  51
   0   7   4 16017.6 556.626  45
   0   7  -4 12616.4 864.830   5
   0   7  -4 13076.2 486.218  31
   0   7  -4 12961.7 509.194  49
   0   7   4 17600.9 1140.91  41
   0   7   4 15692.6 490.581   7
   0   7  -4 11401.7 1082.38  39
   0   7  -5 23172.1 662.951  31
   0   7   5 30996.5 1440.39  41
   0   7  -5 24052.4 1241.45   5
   0   7  -5 20158.6 1517.28  39
   0   7   5 28058.5 675.798   7
   0   7  -5 24521.8 726.845  51
   0   7  -5 24565.6 714.182  49
   0   7   5 30847.5 802.794  45
   0   7  -5 24295.5 695.179  47
   0   7  -5 18540.7 1210.95  41
   0   7   6 1410.04 219.921  45
   0   7  -6 1271.97 483.056  39
   0   7  -6 1471.48 202.983  51
   0   7   6 1621.92 186.382   7
   0   7  -6 1380.68 197.234  49
   0   7  -6 940.492 266.728   5
   0   7  -6 1202.36 186.289  47
   0   7  -6 1287.33 165.458  31
   0   7  -7 9590.92 483.916  47
   0   7  -7 9080.54 426.792  31
   0   7  -7 9671.66 480.687  49
   0   7   7 10713.6 473.076   7
   0   7  -7 9723.38 503.077  51
   0   7  -8 425.365 463.623  39
   0   7   8 484.753 131.085   7
   0   7  -8 279.437 116.994  51
   0   7  -8 323.775 127.284  47
   0   7  -8 334.910 122.162  49
   0   7   8 388.933 166.896  45
   0   7   9 4335.83 328.221   7
   0   7   9 4855.45 379.553  45
   0   7  -9 4700.80 373.759  51
   0   7  -9 4901.47 374.110  47
   0   7  -9 4377.08 340.378  49
   0   7 -10 10768.6 439.090  50
   0   7 -10 11238.9 553.938  47
   0   7  10 11415.4 557.544  45
   0   7 -10 10517.4 504.348  49
   0   7 -10 10872.2 539.059  51
   0   7  10 11485.6 475.997   7
   0   7  11 1669.45 216.747  45
   0   7  11 1609.30 170.562  38
   0   7 -11 1353.86 162.919  50
   0   7  11 1630.97 163.471  23
   0   7  11 1452.95 173.693   7
   0   7 -11 1478.66 208.213  47
   0   7 -11 1513.10 190.815  49
   0   7 -11 1580.41 201.830  51
   0   7  12 1585.02 146.997  23
   0   7 -12 1496.44 177.183  51
   0   7  12 1525.90 184.626  45
   0   7 -12 1420.60 189.846  47
   0   7 -12 1394.89 166.255  49
   0   7  12 1587.15 161.896   7
   0   7  12 1478.17 143.297  38
   0   7 -13 2014.25 160.578  49
   0   7  13 1970.57 139.177  23
   0   7 -13 2209.99 178.084  51
   0   7  13 2019.13 150.648   7
   0   7  13 2027.52 183.944  45
   0   7 -13 2023.31 196.929  47
   0   7  14 61.5469 44.6856  15
   0   8   0 387.162 259.522  41
   0   8   0 815.936 133.815  51
   0   8   0 644.300 125.211  31
   0   8   1 3488.58 595.272  41
   0   8  -1 3217.30 247.748  51
   0   8  -1 2303.25 512.684  41
   0   8   1 3335.90 222.010   7
   0   8   1 3022.38 215.417  22
   0   8   1 3135.66 232.610  51
   0   8   1 3623.78 267.556  31
   0   8  -1 3229.39 250.264  31
   0   8   1 3431.28 248.217  45
   0   8   2 4024.50 636.940  41
   0   8   2 3486.43 234.388   7
   0   8   2 3241.00 255.793  45
   0   8   2 3104.16 231.083  51
   0   8  -2 3029.18 249.795  31
   0   8   2 3579.29 268.969  31
   0   8   2 3300.86 215.432  22
   0   8  -2 3143.79 252.593  51
   0   8  -3 5600.87 362.420  49
   0   8   3 6380.41 330.716   7
   0   8  -3 3629.48 625.776  41
   0   8   3 5472.90 303.921  51
   0   8   3 6059.70 360.958  45
   0   8  -3 6511.27 641.382   5
   0   8   3 7182.88 815.998  41
   0   8  -3 5033.22 329.217  51
   0   8  -3 4956.18 320.679  31
   0   8  -4 4975.28 345.207  51
   0   8   4 5986.38 328.277   7
   0   8   4 5904.82 364.090  45
   0   8   4 7083.40 787.474  41
   0   8  -4 4912.57 573.129   5
   0   8  -4 3944.83 645.394  41
   0   8  -4 4934.14 324.625  31
   0   8  -4 4926.12 344.793  49
   0   8  -4 5194.82 337.258  47
   0   8  -5 1925.24 236.620  49
   0   8  -5 1643.56 206.536  47
   0   8   5 1784.32 227.612  45
   0   8  -5 1595.96 195.570  31
   0   8   5 1750.14 364.798  41
   0   8   5 1932.17 202.131   7
   0   8  -5 1633.06 216.364  51
   0   8   6 28928.7 747.812   7
   0   8  -6 24727.8 789.910  49
   0   8  -6 23621.9 714.358  31
   0   8  -6 23907.0 758.919  47
   0   8   6 32828.6 900.089  45
   0   8  -6 25529.7 814.946  51
   0   8  -6 18370.4 1504.71  39
   0   8  -7 1482.93 237.138  51
   0   8  -7 1527.28 220.123  49
   0   8  -7 1825.75 231.323  47
   0   8  -7 1487.68 182.689  31
   0   8   7 2165.27 256.904  45
   0   8   7 1907.74 215.866   7
   0   8  -8 1452.22 230.059  51
   0   8  -8 1330.67 205.401  47
   0   8   8 1620.28 232.291  45
   0   8   8 1584.47 207.963   7
   0   8  -8 1438.62 220.778  49
   0   8   9 2232.00 257.388  45
   0   8  -9 2280.95 266.734  51
   0   8  -9 2372.34 265.652  47
   0   8   9 2723.70 241.360   7
   0   8  -9 2134.39 247.213  49
   0   8  10 560.920 121.221  38
   0   8 -10 491.634 123.380  49
   0   8 -10 461.623 131.163  47
   0   8  10 731.222 139.545   7
   0   8  10 543.078 144.568  45
   0   8 -10 598.116 137.232  51
   0   8  11 296.625 85.7377  38
   0   8  11 388.169 77.3031  23
   0   8  11 305.632 96.1301   7
   0   8 -11 319.316 96.8210  51
   0   8  11 287.133 92.0674  45
   0   8 -11 292.509 108.009  47
   0   8 -11 332.857 97.9738  49
   0   8  12 99.1360 47.2238  38
   0   8  12 27.1460 52.5209   7
   0   8 -12 80.6002 56.4331  49
   0   8  12-27.2983 58.5045  45
   0   8 -12 1.27819 57.1819  51
   0   8 -12 44.6947 65.4959  47
   0   8  13 951.399 97.2959  20
   0   8  13 1069.95 105.366  15
   0   9   0-108.825 75.4893  22
   0   9   0 57.8734 83.5374  51
   0   9   0 240.746 260.954  41
   0   9   0 60.5977 88.4488  31
   0   9   1 2322.54 207.064  22
   0   9   1 2137.14 213.516  51
   0   9   1 2667.80 256.653  31
   0   9  -1 2284.17 232.207  51
   0   9  -1 2395.53 241.284  31
   0   9  -1 2322.50 519.398  41
   0   9   2 2983.60 221.372  22
   0   9  -2 1763.63 456.280  41
   0   9   2 2703.31 233.540  51
   0   9   2 3293.36 601.241  41
   0   9   2 2511.41 240.598  45
   0   9  -2 2581.78 251.068  31
   0   9  -2 2432.07 248.011  51
   0   9   2 2910.29 225.493   7
   0   9   3 9761.81 486.941  45
   0   9   3 9473.33 421.741  51
   0   9   3 10490.5 431.880   7
   0   9  -3 8938.83 458.885  51
   0   9  -3 9191.80 461.086  31
   0   9   4 1227.13 185.926  45
   0   9   4 1350.82 173.386   7
   0   9  -4 1350.95 208.977  51
   0   9  -4 1192.01 177.022  31
   0   9   5 8537.53 466.564  45
   0   9   5 8656.21 404.775   7
   0   9  -5 6864.99 396.540  31
   0   9  -5 6754.35 435.319  49
   0   9  -5 7297.51 439.354  51
   0   9   6 4789.78 312.918   7
   0   9  -6 4213.12 347.476  51
   0   9  -6 3927.86 294.270  31
   0   9  -6 4296.64 336.933  47
   0   9   6 5045.25 372.529  45
   0   9  -6 4528.12 356.022  49
   0   9  -7 4105.55 335.209  47
   0   9  -7 4343.27 349.239  51
   0   9  -7 4229.98 340.428  49
   0   9   7 4773.27 365.211  45
   0   9   7 4932.08 313.339   7
   0   9  -8 330.570 131.839  49
   0   9   8 376.493 114.636   7
   0   9  -8 125.037 97.3028  51
   0   9  -8 293.367 123.185  47
   0   9   8 297.124 127.171  45
   0   9   8 224.745 114.467  38
   0   9  -9 774.279 158.448  51
   0   9   9 658.030 141.790  45
   0   9  -9 724.850 152.924  47
   0   9   9 664.825 140.911   7
   0   9  -9 802.581 152.005  49
   0   9   9 773.637 146.188  38
   0   9 -10 11.9658 72.9039  49
   0   9  10 75.5868 71.3436  38
   0   9 -10 47.8902 69.3984  47
   0   9  10-142.173 85.5281  45
   0   9 -10 4.70700 64.3071  51
   0   9  10 88.3031 72.3674   7
   0   9  11 149.301 59.6935  38
   0   9 -11 81.0746 45.9984  22
   0   9  11 9.53765 48.6254   7
   0   9 -11 13.4005 47.4543  51
   0   9 -11 193.574 75.2874  47
   0   9  11 85.7443 56.3340  45
   0  10   0 8636.02 429.092  51
   0  10   0 8507.75 405.457  22
   0  10   0 9398.47 473.543  31
   0  10  -1 7360.50 417.769  31
   0  10   1 6845.25 381.009  51
   0  10  -1 7008.57 383.867  22
   0  10  -1 6925.26 396.939  51
   0  10   1 7830.67 370.973  22
   0  10   2 203.812 96.7870  51
   0  10  -2 225.397 109.146  51
   0  10  -2 205.768 112.029  31
   0  10   2 295.848 78.4964  22
   0  10  -2 151.765 99.3639  22
   0  10  -3 6118.17 384.986  51
   0  10   3 6729.40 379.317  45
   0  10  -3 6130.67 381.361  31
   0  10   3 6717.71 339.789   7
   0  10  -3 6451.36 392.763  22
   0  10   4 5928.09 368.568  45
   0  10  -4 5343.99 372.631  51
   0  10  -4 5282.50 351.226  31
   0  10   4 6163.29 330.022   7
   0  10  -5 28.0141 68.4528  31
   0  10  -5 101.559 120.654  51
   0  10   5 19.9271 87.6935  45
   0  10   5 17.8124 72.9568   7
   0  10   6 5132.19 305.109   7
   0  10   6 5098.37 341.945  45
   0  10  -6 4395.12 336.478  51
   0  10   7 1001.43 160.227  45
   0  10   7 1005.50 144.736   7
   0  10   7 1083.00 160.920  38
   0  10  -7 743.928 156.698  51
   0  10  -8 1860.34 205.891  51
   0  10   8 2520.92 219.627  38
   0  10   8 2426.68 197.880   7
   0  10   8 2294.70 227.068  45
   0  10  -9 204.270 79.5186  51
   0  10   9 254.066 81.2293   7
   0  10  -9 234.871 82.2600  22
   0  10   9 201.728 73.0915  38
   0  10   9 351.906 87.7521  45
   0  10 -10 1171.03 132.105  51
   0  10  10 1061.99 114.595  38
   0  10 -10 892.866 109.086  22
   0  10  10 1032.23 117.043   7
   0  11   0 93.9820 68.1490  22
   0  11   0-43.2637 87.9545  51
   0  11  -1 1864.76 205.972  51
   0  11   1 1651.60 165.647  22
   0  11   1 1562.13 185.492  51
   0  11  -1 1508.96 177.330  22
   0  11  -2 909.430 150.215  22
   0  11  -2 1003.40 165.574  51
   0  11  -3 1147.85 165.940  31
   0  11  -3 956.851 162.953  51
   0  11  -3 844.434 159.996  22
   0  11  -4 3.96384 74.7951  31
   0  11  -4-21.0226 85.4250  51
   0  11   4-12.7460 51.3191   7
   0  11  -4 139.074 96.4917  22
   0  11  -5 308.220 110.617  22
   0  11  -5 392.644 113.523  51
   0  11   5 516.889 117.019  38
   0  11  -5 437.108 99.6111  31
   0  11   5 377.320 87.6790   7
   0  11  -6 95.2555 91.6378  22
   0  11  -6 107.051 73.8808  51
   0  11   6 54.5731 48.6638   7
   0  11   6 42.2729 69.7646  38
   0  11   7 2305.09 168.096   7
   0  11  -7 2194.21 197.965  22
   0  11  -7 2091.18 195.525  51
   0  11   7 2671.47 200.245  38
   0  11   8 460.220 85.1898  38
   0  11   8 453.980 78.9062   7
   0  11  -8 441.001 90.3132  22
   0  11  -8 445.453 91.6679  51
   0  12   0 2187.91 192.240  51
   0  12   0 1794.02 153.278  22
   0  12  -1 581.013 112.435  51
   0  12  -1 503.604 97.9591  22
   0  12  -2 1075.88 133.136  22
   0  12  -2 936.224 132.756  51
   0  12  -3 179.453 75.3273  51
   0  12  -3 133.216 68.3895  22
   0  12  -4 1060.44 133.058  22
   0  12   4 1037.71 119.325  38
   0  12  -4 901.255 131.531  51
   0  12  -5 996.678 127.857  51
   0  12  -5 920.660 123.173  22
   0  12   5 1104.14 117.825  38
   0  12  -6 369.549 79.0016  51
   0  12  -6 391.097 80.8309  22
   1 -12  -6 1980.95 167.913   9
  -1 -12   6 1803.01 139.191  53
   1 -12  -6 2024.55 157.555  11
   1 -12  -5 412.133 93.6620  11
  -1 -12   5 385.782 85.1521  53
  -1 -12   5 414.797 68.9656  11
   1 -12  -5 357.716 72.4812  29
   1 -12  -4 2238.36 232.031  46
  -1 -12   4 1612.96 142.818  53
   1 -12  -4 1771.40 149.094  29
   1 -12  -4 2353.00 202.263  11
  -1 -12   4 1476.16 138.899  11
   1 -12  -3 1921.01 184.707  11
   1 -12  -3 1790.26 221.320  46
   1 -12  -3 1417.87 135.031  29
  -1 -12   3 1447.72 138.115  53
  -1 -12   3 1506.35 153.234  11
   1 -12  -2-60.1424 91.7249  46
   1 -12  -2 41.4801 69.9537  11
  -1 -12   2-9.83528 41.9039  53
  -1 -12   2 93.2878 68.4022  11
   1 -12  -1 1471.72 174.015  11
  -1 -12   1 1505.96 178.174  46
   1 -12  -1 1353.02 202.458  46
  -1 -12   1 1359.58 157.041  11
  -1 -12   0 609.907 98.9203  29
   1 -12   0 613.822 130.464  46
   1 -12   0 648.583 115.029  11
  -1 -12   0 674.857 123.982  11
  -1 -12   0 775.155 142.905  46
   1 -12   0 557.443 99.2814  53
   1 -12   1 356.972 92.2257  11
  -1 -12  -1 261.041 97.1167  11
  -1 -12  -1 311.009 123.764  46
   1 -12   1 121.316 74.7045  46
  -1 -12  -1 483.856 102.632  29
   1 -12   1 394.729 92.6067  53
  -1 -12  -2 2016.18 175.551  29
   1 -12   2 1900.66 166.796  53
   1 -12   2 1700.54 152.563  11
   1 -12   2 1780.86 190.026  46
  -1 -12  -2 2303.92 199.602  11
   1 -12   3 848.577 99.5807  11
  -1 -12  -3 1168.50 141.523  11
   1 -12   3 1135.95 133.490  53
  -1 -12  -3 1167.89 137.254  29
  -1 -12  -4 675.785 102.524  11
   1 -12   4 561.100 98.5208  53
  -1 -12  -4 580.179 94.9996  29
  -1 -12  -5 706.697 102.529  29
   1 -12   5 520.426 88.5071  53
  -1 -12  -5 728.948 95.2323  11
  -1 -11   9 671.335 89.2928  53
   1 -11  -9 756.764 102.356   9
   1 -11  -8 1549.84 140.143  11
  -1 -11   8 1337.91 140.384  53
   1 -11  -8 1636.32 167.042   9
   1 -11  -7 1577.37 169.022  29
   1 -11  -7 1779.49 185.661   9
  -1 -11   7 1246.60 153.514  53
   1 -11  -7 1640.42 169.827  11
   1 -11  -6 2462.85 212.816  29
   1 -11  -6 3121.10 290.232  46
   1 -11  -6 2688.73 225.190  11
  -1 -11   6 1970.83 193.156  53
  -1 -11   6 1629.52 144.855  11
  -1 -11   5 344.166 104.433  53
   1 -11  -5 504.485 117.028  29
   1 -11  -5 503.708 144.623  46
  -1 -11   5 334.127 91.3348  11
   1 -11  -5 560.445 134.549  11
   1 -11  -4 951.111 163.133  11
   1 -11  -4 879.921 142.672  29
   1 -11  -4 1060.71 200.982  46
  -1 -11   4 771.641 138.402  53
  -1 -11   4 780.448 133.603  11
   1 -11  -3 342.836 95.5943  29
   1 -11  -3 360.713 128.411  11
  -1 -11   3 205.520 96.1021  46
   1 -11  -3 174.245 115.874  46
  -1 -11   3 449.925 116.507  11
  -1 -11   3 351.978 102.723  53
  -1 -11   2 1502.80 194.840  11
   1 -11  -2 1359.64 161.442  29
   1 -11  -2 1639.61 166.379  53
   1 -11  -2 1611.92 249.182  46
  -1 -11   2 1292.36 162.514  53
   1 -11  -2 1577.84 211.604  11
  -1 -11   2 1199.74 177.744  46
  -1 -11   1 3487.95 308.632  46
   1 -11  -1 3089.76 227.149  29
  -1 -11   1 3239.85 231.572  53
   1 -11  -1 3429.18 286.519  11
  -1 -11   1 3607.73 280.557  11
   1 -11  -1 3491.27 343.908  46
   1 -11  -1 3567.06 250.560  53
   1 -11   0 3645.41 334.962  46
  -1 -11   0 3671.22 293.226  11
  -1 -11   0 4104.63 350.534  46
   1 -11   0 3512.35 286.903  11
   1 -11   0 3595.62 263.215  53
   1 -11   1 671.356 138.178  11
  -1 -11  -1 1000.25 197.618  46
   1 -11   1 785.174 147.299  53
  -1 -11  -1 957.419 177.095  11
   1 -11   1 610.510 158.155  46
  -1 -11  -2 1767.47 206.524  11
   1 -11   2 1753.13 225.324  46
   1 -11   2 1680.68 196.316  53
   1 -11   2 1445.14 173.788  11
   1 -11   3 1612.40 164.375  11
  -1 -11  -3 2799.68 297.486  46
   1 -11   3 1821.39 201.307  53
  -1 -11  -3 2364.91 229.568  29
   1 -11   3 1722.70 212.452  46
  -1 -11  -3 2520.28 231.617  11
   1 -11   4 374.096 119.753  53
   1 -11   4 524.399 113.161  46
  -1 -11  -4 525.723 121.979  29
  -1 -11  -4 529.825 153.239  46
   1 -11   4 125.353 50.0086  11
  -1 -11  -4 365.484 105.873  11
  -1 -11  -5 180.342 117.415  46
  -1 -11  -5 140.278 93.1907  29
   1 -11   5 55.9050 87.6139  53
   1 -11   5 152.902 71.1359  14
  -1 -11  -5 149.861 79.0673  11
  -1 -11  -6 174.298 68.8982  11
  -1 -11  -6 311.215 103.566  46
   1 -11   6 215.192 86.2033  53
   1 -11   6 183.459 69.3450  14
  -1 -11  -6 289.117 99.8228  29
  -1 -11  -7 942.897 128.346  29
  -1 -11  -7 737.041 89.5981  11
  -1 -11  -7 835.696 126.247   9
   1 -11   7 686.200 110.609  53
   1 -11   7 671.819 100.876  14
  -1 -11  -8 47.7057 38.9546   9
  -1 -11  -8 64.6209 56.3358  29
   1 -11   8 109.893 49.0911  53
   1 -10 -10 73.4271 63.5644   9
  -1 -10  10 52.9238 58.5908  53
  -1 -10  10 170.874 56.8759  14
  -1 -10   9 856.505 126.456  17
   1 -10  -9 889.409 115.128  47
  -1 -10   9 948.688 123.106  14
   1 -10  -9 1183.92 167.062  44
   1 -10  -9 943.355 144.399   9
  -1 -10   9 798.561 131.007  53
   1 -10  -8 301.408 110.663  46
  -1 -10   8 156.540 76.6030  14
   1 -10  -8 222.246 107.972  29
  -1 -10   8 249.130 112.120  53
   1 -10  -8 332.152 98.2342  44
   1 -10  -8 136.349 81.8133  11
   1 -10  -8 219.635 101.490   9
  -1 -10   8 187.493 96.6378  17
  -1 -10   7 363.671 121.941  17
   1 -10  -7 403.624 121.428  11
  -1 -10   7 270.994 69.0786  11
  -1 -10   7 380.907 128.974  53
  -1 -10   7 390.583 89.8342  14
   1 -10  -7 402.476 96.1443  44
   1 -10  -7 314.866 115.244  29
  -1 -10   6 86.7887 113.197  17
  -1 -10   6 104.271 118.805  53
   1 -10  -6 96.7804 116.362  29
  -1 -10   6-33.9269 64.0764  11
   1 -10  -6 334.853 127.862  46
   1 -10  -6 133.125 105.220  11
  -1 -10   6 103.928 65.8752  14
  -1 -10   5 2951.25 298.368  17
   1 -10  -5 3394.63 294.178  29
   1 -10  -5 3329.32 293.675  11
  -1 -10   5 2976.95 277.107  53
  -1 -10   5 2400.36 226.156  11
  -1 -10   4 2665.47 283.376  17
  -1 -10   4 2454.87 243.759  46
   1 -10  -4 2342.73 247.375  29
  -1 -10   4 2300.74 232.684  11
   1 -10  -4 3420.26 354.049  46
   1 -10  -4 3494.12 303.131  11
  -1 -10   4 2395.82 248.484  53
  -1 -10   3 463.513 131.671  53
  -1 -10   3 368.838 110.258  46
  -1 -10   3 500.993 167.077  17
   1 -10  -3 576.301 113.584  53
   1 -10  -3 395.976 148.777  11
   1 -10  -3 412.549 165.414  46
   1 -10  -3 540.945 135.072  29
  -1 -10   3 319.372 120.770  11
   1 -10  -2 3829.29 379.961  46
   1 -10  -2 3644.56 272.184  53
  -1 -10   2 3093.20 293.605  46
  -1 -10   2 3176.29 282.850  11
   1 -10  -2 3576.85 302.131  11
  -1 -10   2 2928.11 291.452  17
  -1 -10   2 3044.88 254.331  53
   1 -10  -2 3118.30 268.587  29
   1 -10  -1 287.061 107.589  53
  -1 -10   1 156.771 109.979  46
  -1 -10   1 136.816 121.249  11
  -1 -10   1 311.176 95.6962  53
   1 -10  -1 354.547 164.333  46
   1 -10  -1 196.296 119.729  11
  -1 -10   0 863.936 200.321  46
   1 -10   0 641.081 189.598  46
  -1 -10   0 908.444 186.894  11
   1 -10   0 781.641 161.261  11
  -1 -10   0 719.286 120.117  53
   1 -10   0 1071.99 169.794  53
   1 -10   1 792.271 181.248  46
  -1 -10  -1 789.971 185.848  46
   1 -10   1 673.400 147.572  11
   1 -10   1 499.082 140.103  53
  -1 -10  -1 802.424 180.430  11
  -1 -10  -2 1203.26 216.798  46
   1 -10   2 915.994 185.006  46
   1 -10   2 1038.25 164.472  11
   1 -10   2 1297.01 162.096  14
  -1 -10  -2 1316.10 199.965  11
   1 -10   2 1303.10 195.869  53
   1 -10   3 7223.43 411.414  53
   1 -10   3 6205.13 338.555  11
   1 -10   3 6504.86 353.719  14
   1 -10   3 5948.86 406.155  46
  -1 -10  -4 6242.90 368.525  11
  -1 -10  -4 6584.30 396.666  29
   1 -10   4 4000.58 319.868  46
   1 -10   4 3900.77 254.887  11
   1 -10   4 5446.44 365.553  53
  -1 -10  -4 6793.22 451.266  46
   1 -10   4 5149.28 323.014  14
  -1 -10  -5 159.069 89.6349  11
  -1 -10  -5 298.829 127.528  46
   1 -10   5 220.266 132.445  53
   1 -10   5 177.289 78.0514  14
  -1 -10  -5 158.001 116.888  29
   1 -10   5 200.694 90.5480  46
   1 -10   6 1778.62 217.683  53
  -1 -10  -6 2515.74 269.171  46
  -1 -10  -6 2104.20 194.654  11
  -1 -10  -6 2606.37 254.318  29
   1 -10   6 1808.76 196.750  14
  -1 -10  -7 909.738 123.405  11
  -1 -10  -7 968.700 165.393  29
   1 -10   7 672.629 132.674  53
   1 -10   7 656.404 127.368  14
  -1 -10  -7 750.936 168.694  46
   1 -10   8 2908.68 218.804  14
  -1 -10  -8 3887.77 272.306  29
  -1 -10  -8 3793.69 283.538  46
   1 -10   8 3062.33 223.444  53
  -1 -10  -8 3809.09 260.009   9
   1 -10   9 509.394 88.7992  14
  -1 -10  -9 579.213 106.766  47
   1 -10   9 516.345 91.4197  53
  -1 -10  -9 694.969 104.586   9
   1 -10  10 30.8677 38.7191  14
  -1  -9  12 568.157 82.1416  14
  -1  -9  12 507.793 78.2927  53
   1  -9 -12 709.287 93.2012   9
  -1  -9  11 740.521 95.1889  17
   1  -9 -11 1249.99 150.840   9
   1  -9 -11 983.365 122.678  47
  -1  -9  11 1132.82 131.277  14
  -1  -9  11 986.837 127.511  53
   1  -9 -10 3590.17 268.953   9
   1  -9 -10 3495.35 252.356  47
  -1  -9  10 2942.41 225.145  14
  -1  -9  10 3266.42 247.996  53
  -1  -9  10 3082.44 219.178  17
   1  -9  -9 316.105 116.184  29
  -1  -9   9 313.626 136.061  53
  -1  -9   9 251.494 101.654  14
   1  -9  -9 77.9833 105.116  44
  -1  -9   9 223.638 104.720  17
   1  -9  -9 248.484 92.1314  46
   1  -9  -9 313.914 121.414   9
   1  -9  -9 163.030 77.4724  11
   1  -9  -8 2052.96 263.018  46
   1  -9  -8 1831.73 235.911  29
   1  -9  -8 1820.87 207.311  11
  -1  -9   8 1538.66 208.354  17
   1  -9  -8 2033.34 264.428  44
  -1  -9   8 1476.42 180.158  14
  -1  -9   8 1690.94 235.299  53
  -1  -9   7 939.661 185.075  17
  -1  -9   7 673.704 117.476  11
   1  -9  -7 1191.31 208.297  29
  -1  -9   7 966.189 184.623  53
   1  -9  -7 1312.62 210.294  46
  -1  -9   7 931.773 153.013  14
   1  -9  -7 1145.66 200.640  44
   1  -9  -7 1165.07 183.459  11
   1  -9  -6 3014.48 287.277  44
  -1  -9   6 2155.23 209.063  11
  -1  -9   6 2443.61 229.743  14
   1  -9  -6 2999.98 330.110  46
   1  -9  -6 2644.46 275.317  29
   1  -9  -6 2228.63 243.695  11
  -1  -9   6 2420.04 278.354  17
  -1  -9   6 2147.82 260.633  53
  -1  -9   5 2935.23 283.200  53
  -1  -9   5 2892.75 303.318  17
  -1  -9   5 2921.19 233.633  14
   1  -9  -5 3222.63 290.894  29
   1  -9  -5 3385.62 346.213  46
  -1  -9   5 2478.15 233.458  11
   1  -9  -5 3186.43 285.984  11
   1  -9  -5 3115.64 279.253  44
  -1  -9   4 667.779 117.146  14
  -1  -9   4 405.998 112.579  46
   1  -9  -4 746.226 198.037  46
   1  -9  -4 683.710 162.557  11
  -1  -9   4 749.992 187.426  17
   1  -9  -4 676.590 117.180  53
   1  -9  -4 868.209 163.421  29
  -1  -9   4 569.867 150.618  53
  -1  -9   4 629.579 147.722  11
   1  -9  -3 7952.75 370.893  53
   1  -9  -3 9056.85 544.915  46
  -1  -9   3 6667.86 385.160  53
  -1  -9   3 5896.52 359.426  11
  -1  -9   3 7060.34 432.896  17
  -1  -9   3 6994.26 819.352  40
   1  -9  -3 8233.04 441.147  11
  -1  -9   3 6409.05 397.507  46
  -1  -9   2 12058.6 547.507  46
   1  -9  -2 13482.6 583.379  11
   1  -9  -2 13553.5 511.274  53
  -1  -9   2 12122.5 1058.72  40
  -1  -9   2 12204.7 491.878  53
  -1  -9   2 10863.3 976.138  42
  -1  -9   2 14253.1 584.813  17
   1  -9  -2 15076.0 692.253  46
  -1  -9   2 10276.4 472.702  11
   1  -9  -1 3267.28 541.950  42
  -1  -9   1 3448.71 320.865  46
   1  -9  -1 3554.55 295.501  11
   1  -9  -1 3467.17 264.825  53
   1  -9  -1 3645.45 365.040  46
  -1  -9   1 3481.06 291.186  11
  -1  -9   1 2415.82 471.991  42
  -1  -9   1 3659.67 299.893  17
  -1  -9   1 2417.14 469.130  40
  -1  -9   1 2985.87 247.921  53
  -1  -9   0 7485.32 350.477  53
  -1  -9   0 8549.80 480.373  46
  -1  -9   0 6954.12 753.426  40
   1  -9   0 8013.66 423.396  53
  -1  -9   0 7725.03 426.024  11
  -1  -9   0 6365.97 716.526  42
   1  -9   0 6851.87 415.721  11
  -1  -9   0 8757.35 436.475  17
   1  -9   0 7942.89 502.842  46
   1  -9   0 8202.06 853.151  42
   1  -9   1 235.708 109.213  53
  -1  -9  -1 209.756 79.1623  53
  -1  -9  -1 274.382 161.278  40
   1  -9   1 281.775 218.997  42
  -1  -9  -1 311.613 150.426  46
   1  -9   1 83.8153 127.991  46
  -1  -9  -1 234.634 121.025  11
   1  -9   1 316.473 102.007  14
   1  -9   1 136.490 106.987  11
  -1  -9  -1 414.137 234.472  42
   1  -9   2 574.944 166.810  17
   1  -9   2 783.955 164.939  53
   1  -9   2 777.048 136.366  14
  -1  -9  -2 1063.63 299.615  43
  -1  -9  -2 838.629 188.079  46
   1  -9   2 637.745 135.981  11
  -1  -9  -2 834.378 164.870  11
   1  -9   2 513.655 162.133  46
   1  -9   3 1517.50 182.651  11
   1  -9   3 1482.06 233.566  17
   1  -9   3 1635.03 195.810  14
  -1  -9  -3 1719.20 253.830  46
   1  -9   3 1441.85 215.331  46
   1  -9   3 1345.72 211.913  53
  -1  -9  -3 1914.45 218.078  11
  -1  -9  -4 424.731 173.129  46
   1  -9   4 288.721 119.890  46
   1  -9   4 197.226 100.229  14
   1  -9   4 311.677 147.936  17
   1  -9   4 343.689 143.002  53
  -1  -9  -4 275.137 114.547  11
   1  -9   4 184.141 72.9804  11
   1  -9   5 2671.69 250.442  14
  -1  -9  -5 3241.55 306.412  29
  -1  -9  -5 3909.93 365.251  46
   1  -9   5 2240.96 240.976  46
   1  -9   5 2874.08 301.925  17
  -1  -9  -5 3197.41 260.524  11
   1  -9   5 2656.95 279.781  53
  -1  -9  -6 3164.46 273.535  44
  -1  -9  -6 3058.09 296.240  29
  -1  -9  -6 2702.61 231.817  11
   1  -9   6 2404.94 253.913  17
   1  -9   6 2430.65 271.228  53
   1  -9   6 2201.39 240.792  14
  -1  -9  -6 3343.21 338.368  46
  -1  -9  -7 14264.4 590.724  44
  -1  -9  -7 15196.3 652.964  46
   1  -9   7 11228.2 501.227  14
   1  -9   7 11537.7 512.222  53
  -1  -9  -7 14494.2 583.390  29
   1  -9   7 10744.1 482.903  17
  -1  -9  -7 12984.1 467.084  11
   1  -9   8 2081.63 215.592  53
  -1  -9  -8 2490.32 254.877  46
  -1  -9  -8 2443.66 254.019  44
  -1  -9  -8 2786.39 268.821  29
   1  -9   8 2224.54 224.481  14
  -1  -9  -9 130.632 73.6108   9
   1  -9   9 262.648 92.3243  53
  -1  -9  -9 145.059 98.3916  29
   1  -9   9 98.8581 77.6475  14
  -1  -9  -9 196.180 97.9518  44
  -1  -9  -9 168.142 89.2425  46
  -1  -9 -10 486.168 93.8457   9
  -1  -9 -10 353.679 95.7945  47
  -1  -9 -10 510.686 110.749  44
   1  -9  10 421.527 97.7482  14
   1  -9  10 271.350 68.7419  53
   1  -9  11 175.656 58.0789  27
  -1  -9 -11 84.7306 53.7782  47
   1  -9  11 177.398 59.1841  14
   1  -8 -13 1318.35 124.608   9
  -1  -8  13 1372.48 130.103  14
  -1  -8  12 164.420 75.5975  53
   1  -8 -12 89.4776 58.5589  47
   1  -8 -12 32.7105 68.0578   9
   1  -8 -12-56.9520 85.0849  44
  -1  -8  12 2.19965 60.3361  14
   1  -8 -11 718.096 138.735   9
  -1  -8  11 753.602 138.238  14
  -1  -8  11 639.351 105.666  17
   1  -8 -11 927.290 146.243  47
  -1  -8  11 769.866 134.932  53
   1  -8 -11 946.297 197.937  44
   1  -8 -10 1064.44 174.254  47
  -1  -8  10 863.045 150.632  14
   1  -8 -10 1050.40 177.507   9
   1  -8 -10 1392.20 236.125  44
  -1  -8  10 1029.24 149.421  17
  -1  -8  10 890.811 171.436  53
   1  -8  -9 2689.92 274.672  46
  -1  -8   9 2538.92 266.623  53
   1  -8  -9 2976.98 346.927  44
   1  -8  -9 2385.54 224.200  11
   1  -8  -9 2783.27 288.890  29
   1  -8  -9 2776.33 281.886   9
  -1  -8   9 2307.21 232.265  17
  -1  -8   9 2202.02 232.864  14
   1  -8  -8 744.786 145.088  11
   1  -8  -8 855.790 194.147  29
  -1  -8   8 692.467 163.368  17
   1  -8  -8 1136.42 213.775  44
  -1  -8   8 626.801 145.779  14
   1  -8  -8 741.196 190.191  46
  -1  -8   8 813.815 186.364  53
  -1  -8   7 22147.4 679.888  14
  -1  -8   7 21789.5 724.547  17
   1  -8  -7 31623.6 953.440  44
   1  -8  -7 25768.1 802.945  29
  -1  -8   7 23155.9 765.125  53
   1  -8  -7 24182.9 712.795  11
   1  -8  -7 30577.7 940.914  46
   1  -8  -6 27149.0 840.834  44
  -1  -8   6 18854.6 699.189  17
  -1  -8   6 19686.3 699.151  53
   1  -8  -6 27268.0 891.980  46
   1  -8  -6 22449.1 705.360  11
  -1  -8   6 16115.7 1238.58  42
  -1  -8   6 19358.5 1394.83  40
  -1  -8   6 18424.3 604.251  14
   1  -8  -6 23894.5 748.940  29
   1  -8  -5 1421.66 226.191  46
  -1  -8   5 302.452 239.140  42
   1  -8  -5 1248.89 187.150  11
  -1  -8   5 364.518 252.500  40
  -1  -8   5 1211.66 194.220  53
   1  -8  -5 1194.07 189.043  29
  -1  -8   5 899.136 180.234  17
   1  -8  -5 1289.17 195.452  44
  -1  -8   5 980.390 140.762  14
   1  -8  -4 2871.74 296.330  46
  -1  -8   4 1312.61 320.841   3
   1  -8  -4 2838.78 250.877  44
  -1  -8   4 2060.74 207.660  46
   1  -8  -4 2246.02 196.409  53
   1  -8  -4 2517.88 249.418  11
  -1  -8   4 2249.14 238.324  53
  -1  -8   4 2131.90 459.796  40
  -1  -8   4 2296.10 250.402  17
  -1  -8   4 1459.24 376.842  42
  -1  -8   4 2377.07 199.512  14
   1  -8  -3 5461.05 301.972  53
   1  -8  -3 4682.40 299.692  44
  -1  -8   3 4677.54 313.123  53
  -1  -8   3 4933.29 271.068  14
   1  -8  -3 5033.59 330.984  11
  -1  -8   3 4794.19 649.156  40
   1  -8  -3 5458.72 387.247  46
  -1  -8   3 4238.47 298.405  46
  -1  -8   3 4458.11 538.325   3
  -1  -8   3 4874.11 679.322  42
  -1  -8   3 5291.65 358.706  17
   1  -8  -2 1146.07 148.607  53
  -1  -8   2 1000.65 319.326  40
  -1  -8   2 877.939 151.750  53
   1  -8  -2 231.823 154.423   3
   1  -8  -2 919.650 163.294  11
   1  -8  -2 960.966 195.726  46
  -1  -8   2 1045.37 167.085  17
  -1  -8   2 1080.19 312.297  42
   1  -8  -2 1199.19 353.926  42
  -1  -8   2 902.670 206.963   3
  -1  -8   2 1004.31 164.798  46
  -1  -8   1 7803.13 362.858  53
   1  -8  -1 8512.26 396.960  53
  -1  -8   1 7076.87 748.364  40
   1  -8  -1 8108.85 400.478  11
   1  -8  -1 7424.67 833.156  42
  -1  -8   1 7949.34 412.546  17
   1  -8  -1 8691.04 476.358  46
  -1  -8   1 6864.05 736.683  42
  -1  -8   1 6849.09 378.012  11
  -1  -8   1 7987.26 427.467  46
   1  -8   0 1697.23 416.373  42
  -1  -8   0 1519.29 187.258  17
   1  -8   0 1496.12 219.398  46
   1  -8   0 1157.44 170.195  11
  -1  -8   0 1181.45 333.232  40
  -1  -8   0 1147.34 165.553  11
   1  -8   0 1255.74 172.729  53
   1  -8   0 854.236 272.372   3
  -1  -8   0 836.685 291.499  42
  -1  -8   0 1553.69 200.076  46
   1  -8   0 1278.12 147.296  14
  -1  -8   0 1256.91 156.689  53
   1  -8   1 32248.7 1716.20  42
   1  -8   1 39379.3 871.385  53
   1  -8   1 36168.7 943.445  46
  -1  -8  -1 41772.1 991.250  46
   1  -8   1 33242.1 1476.71   3
   1  -8   1 33041.1 1553.72  40
  -1  -8  -1 37382.3 705.265  53
   1  -8   1 34551.4 800.385  11
  -1  -8  -1 34386.7 1590.64  40
  -1  -8  -1 39531.9 1602.60  42
  -1  -8  -1 47386.5 896.416  17
   1  -8   1 34008.6 955.159  17
   1  -8   1 35398.3 752.487  14
   1  -8   1 32878.2 654.887  35
  -1  -8  -1 40656.3 875.743  11
  -1  -8  -2 4954.81 552.988  42
   1  -8   2 3906.77 274.644  11
  -1  -8  -2 5387.38 369.369  46
   1  -8   2 4253.28 637.729  42
   1  -8   2 4476.92 332.460  17
   1  -8   2 4519.33 580.354   3
   1  -8   2 3922.49 308.747  53
  -1  -8  -2 4798.20 628.252  40
   1  -8   2 4111.88 269.725  14
   1  -8   2 4450.67 636.207  40
   1  -8   2 4149.79 328.357  46
  -1  -8  -2 4959.98 325.954  11
   1  -8   2 4003.96 236.789  35
   1  -8   3 4929.35 690.253  42
   1  -8   3 5457.00 313.978  11
  -1  -8  -3 6880.33 362.977  11
   1  -8   3 5182.46 640.127   3
   1  -8   3 5365.58 371.709  46
  -1  -8  -3 6975.24 702.527  40
   1  -8   3 5959.25 381.780  53
   1  -8   3 6138.83 402.830  17
  -1  -8  -3 5778.79 727.309  43
  -1  -8  -3 7228.15 439.771  46
   1  -8   3 5420.62 328.018  14
   1  -8   3 5634.34 710.697  40
  -1  -8  -4 1454.55 218.568  46
   1  -8   4 1100.15 186.549  46
   1  -8   4 1091.63 183.432  17
   1  -8   4 593.311 308.571  42
   1  -8   4 1007.54 142.165  11
  -1  -8  -4 704.341 273.658  43
   1  -8   4 1001.51 168.035  14
  -1  -8  -4 1876.45 195.133  44
   1  -8   4 856.491 323.851  40
   1  -8   4 1232.71 199.126  53
  -1  -8  -4 1290.78 169.432  11
   1  -8   4 1160.66 340.938   3
  -1  -8  -5 7368.03 843.882  43
   1  -8   5 5954.38 368.734  14
   1  -8   5 4920.18 728.016  40
  -1  -8  -5 7662.32 416.893  44
   1  -8   5 5921.37 383.545  17
   1  -8   5 5527.93 732.930  42
  -1  -8  -5 7982.58 488.498  46
   1  -8   5 4935.92 664.924   3
  -1  -8  -5 6984.01 366.076  11
   1  -8   5 6076.54 391.574  53
   1  -8   5 5391.54 361.897  46
   1  -8   6 5043.49 358.589  17
  -1  -8  -6 5565.16 321.607  11
   1  -8   6 5113.54 375.917  53
  -1  -8  -6 5923.99 393.144  29
  -1  -8  -6 6085.75 398.962  44
   1  -8   6 4538.99 320.720  46
  -1  -8  -6 6602.55 446.360  46
   1  -8   6 5059.70 349.014  14
  -1  -8  -7 10591.4 552.423  46
  -1  -8  -7 10675.8 512.893  29
   1  -8   7 8928.51 461.951  14
  -1  -8  -7 9558.88 527.282  44
   1  -8   7 8112.81 425.788  17
  -1  -8  -7 9668.44 413.749  11
   1  -8   7 8222.68 454.897  53
   1  -8   8 7877.15 448.656  14
   1  -8   8 7264.14 408.446  53
  -1  -8  -8 9167.01 473.667  29
  -1  -8  -8 9764.92 522.210  44
  -1  -8  -8 8675.97 484.028  46
   1  -8   8 7551.30 381.937  17
  -1  -8  -9 2721.56 292.442  44
  -1  -8  -9 2326.89 247.972  46
   1  -8   9 2520.84 202.109  17
   1  -8   9 2375.48 224.376  53
  -1  -8  -9 2651.14 261.728  29
   1  -8   9 2724.51 261.765  14
  -1  -8  -9 2453.36 236.415   9
   1  -8  10 322.134 91.6693  53
  -1  -8 -10 364.440 122.290  47
  -1  -8 -10 311.687 118.395  44
  -1  -8 -10 463.923 107.020  46
   1  -8  10 479.695 126.317  14
  -1  -8 -10 398.878 102.229   9
   1  -8  11 1860.58 153.631  53
  -1  -8 -11 2099.47 169.222   9
  -1  -8 -11 2085.27 227.657  44
   1  -8  11 2137.80 192.503  14
  -1  -8 -11 2238.68 214.812  47
  -1  -8 -12 209.759 75.8735  47
   1  -8  12 221.043 71.1597  14
  -1  -7  14 473.241 83.4835  14
  -1  -7  13 1051.05 121.431  53
   1  -7 -13 1051.61 131.191   9
   1  -7 -13 1160.00 178.876  44
  -1  -7  13 1030.26 134.202  14
   1  -7 -13 1005.44 133.436  47
   1  -7 -12 430.362 113.729   9
  -1  -7  12 290.117 106.267  14
   1  -7 -12 300.789 132.589  44
   1  -7 -12 399.124 104.275  47
  -1  -7  12 409.170 105.788  53
  -1  -7  11 1336.10 150.712  17
  -1  -7  11 1542.38 198.437  14
   1  -7 -11 1341.32 192.880  47
  -1  -7  11 1445.91 190.801  53
   1  -7 -11 1706.73 282.024  44
   1  -7 -11 1810.44 218.329   9
  -1  -7  10 3990.17 318.713  14
   1  -7 -10 4550.66 346.275   9
  -1  -7  10 4062.91 320.654  53
  -1  -7  10 4161.03 285.904  17
   1  -7  -9 9642.23 502.855   9
   1  -7  -9 9957.62 510.800  29
   1  -7  -9 9861.21 482.330  46
  -1  -7   9 9245.54 473.836  53
   1  -7  -9 9403.18 427.720  11
  -1  -7   9 8231.91 419.129  17
  -1  -7   9 8925.47 461.206  14
   1  -7  -8 7041.23 426.629  29
   1  -7  -8 9481.50 506.181  46
  -1  -7   8 5835.63 794.936  40
  -1  -7   8 4406.48 644.944  42
   1  -7  -8 9415.93 569.904  44
  -1  -7   8 7102.36 420.285  53
   1  -7  -8 7061.38 385.152  11
  -1  -7   8 6458.92 388.318  14
  -1  -7   7 4036.60 626.577  42
  -1  -7   7 4436.07 695.376  40
  -1  -7   7 4492.79 338.366  53
   1  -7  -7 4881.60 314.474  11
   1  -7  -7 5556.27 407.801  46
   1  -7  -7 5005.72 358.345  29
  -1  -7   7 4333.52 308.719  14
   1  -7  -6 5766.48 339.484  11
   1  -7  -6 6296.21 718.494  43
   1  -7  -6 6343.15 380.760  29
   1  -7  -6 6582.56 421.107  44
   1  -7  -6 6859.71 416.548  46
  -1  -7   6 4252.15 646.358  40
  -1  -7   6 5569.96 327.299  14
  -1  -7   6 5201.86 703.007  42
  -1  -7   6 5661.74 368.775  53
  -1  -7   5 9747.64 934.351  40
   1  -7  -5 12555.7 554.556  46
   1  -7  -5 12798.4 508.309  29
  -1  -7   5 9762.33 926.703  42
   1  -7  -5 12165.4 484.531  11
   1  -7  -5 13868.0 547.886  44
  -1  -7   5 10479.3 470.277  53
  -1  -7   5 10072.9 410.918  14
   1  -7  -5 11423.3 384.399  32
   1  -7  -5 11849.2 963.294  43
   1  -7  -4 14534.4 518.026  44
   1  -7  -4 14621.5 848.088   3
   1  -7  -4 13834.3 494.403  11
   1  -7  -4 13912.0 560.043  46
  -1  -7   4 10488.5 945.783  42
  -1  -7   4 11671.4 472.182  53
   1  -7  -4 13706.9 420.024  53
  -1  -7   4 10783.1 423.480  46
  -1  -7   4 11646.4 415.982  14
  -1  -7   4 10915.0 935.441  40
   1  -7  -4 12356.2 939.988  43
   1  -7  -3 6238.20 371.204  46
   1  -7  -3 3972.50 501.154   3
   1  -7  -3 6342.61 328.593  44
  -1  -7   3 5409.60 314.674  53
   1  -7  -3 6279.16 299.038  53
  -1  -7   3 4994.62 637.691  42
  -1  -7   3 5272.91 261.068  14
  -1  -7   3 5321.69 640.787  40
   1  -7  -3 6951.40 345.667  11
  -1  -7   3 4524.75 278.096  46
  -1  -7   3 5635.56 331.977  17
   1  -7  -2 1311.66 326.070  42
   1  -7  -2 850.290 123.537  44
   1  -7  -2 1281.22 170.699  11
  -1  -7   2 1155.38 149.261  46
   1  -7  -2 1183.69 176.440  46
  -1  -7   2 1394.74 169.756  17
  -1  -7   2 1333.68 156.149  53
  -1  -7   2 1277.13 277.476   3
  -1  -7   2 1142.41 288.756  40
   1  -7  -2 1377.07 122.638  35
   1  -7  -2 48.4490 98.0330   3
  -1  -7   2 2190.78 156.172  14
  -1  -7   2 858.647 305.238  42
   1  -7  -2 1422.49 150.532  53
   1  -7  -1 2860.07 175.942  35
  -1  -7   1 3160.58 237.281  46
   1  -7  -1 3168.65 537.711  42
   1  -7  -1 3168.87 263.511  46
  -1  -7   1 3075.20 462.698  40
   1  -7  -1 4082.03 485.722   3
   1  -7  -1 3568.44 215.622  14
   1  -7  -1 2838.78 386.807  40
  -1  -7   1 3355.69 244.740  17
  -1  -7   1 3493.40 407.100   3
  -1  -7   1 3016.73 216.835  53
   1  -7  -1 3292.29 243.918  11
   1  -7  -1 3868.89 242.425  53
  -1  -7   1 2521.74 446.100  42
   1  -7   0 10733.9 419.418  11
   1  -7   0 10286.0 762.645   3
   1  -7   0 10051.0 329.983  35
   1  -7   0 10778.5 806.128  40
  -1  -7   0 10940.6 664.931   3
  -1  -7   0 11298.1 381.234  53
  -1  -7   0 14339.2 471.283  17
   1  -7   0 12844.6 495.345  17
  -1  -7   0 10429.0 423.815  11
  -1  -7   0 12206.5 466.282  46
   1  -7   0 11969.4 392.174  14
  -1  -7   0 10226.2 806.867  40
   1  -7   0 11824.9 430.624  53
  -1  -7   0 10708.8 834.083  42
   1  -7   0 10757.1 474.030  46
   1  -7   0 10091.9 856.162  42
   1  -7   1 1152.81 325.156  42
  -1  -7  -1 1738.73 187.868  46
   1  -7   1 1394.15 155.129  11
   1  -7   1 1299.09 179.106  46
   1  -7   1 1444.68 149.007  14
  -1  -7  -1 1528.38 134.742  53
   1  -7   1 1700.38 339.160   3
  -1  -7  -1 1378.57 162.204  11
   1  -7   1 1339.42 125.800  35
   1  -7   1 1516.82 346.845  40
   1  -7   1 1360.20 160.414  53
  -1  -7  -1 1602.26 330.732  42
   1  -7   1 1477.19 183.322  17
  -1  -7  -1 1575.26 341.880  40
  -1  -7  -1 2012.92 176.825  17
   1  -7   2 8010.08 395.440  17
  -1  -7  -2 8840.44 413.138  46
  -1  -7  -2 7584.92 694.326  40
   1  -7   2 6457.32 369.210  46
   1  -7   2 6386.30 316.059  11
   1  -7   2 7944.48 377.006  53
  -1  -7  -2 9676.06 365.379  17
   1  -7   2 7230.50 723.493  40
  -1  -7  -2 8984.46 693.535  42
  -1  -7  -2 8627.12 380.729  11
   1  -7   2 7290.77 692.780   3
   1  -7   2 7596.83 338.718  14
   1  -7   2 6277.24 713.094  42
   1  -7   3 1927.99 435.026  42
   1  -7   3 1513.79 328.740   3
  -1  -7  -3 2213.69 226.670  46
   1  -7   3 1709.82 203.007  17
  -1  -7  -3 1991.37 181.704  44
   1  -7   3 1378.33 151.873  11
  -1  -7  -3 2264.96 196.613  11
  -1  -7  -3 1774.15 348.916  40
   1  -7   3 1575.01 191.549  46
   1  -7   3 2119.23 425.536  40
   1  -7   3 2032.90 207.631  53
   1  -7   3 1850.15 188.245  14
  -1  -7  -3 1881.97 408.451  43
  -1  -7  -4 2145.80 234.523  46
   1  -7   4 1630.15 193.234  46
  -1  -7  -4 1908.32 182.670  11
   1  -7   4 1545.12 409.143  40
  -1  -7  -4 2104.58 204.658  44
  -1  -7  -4 1670.96 383.091  43
   1  -7   4 1373.41 187.016  17
   1  -7   4 1565.61 183.763  14
   1  -7   4 1221.01 144.959  11
   1  -7   4 1651.76 205.357  53
  -1  -7  -4 1914.84 374.631  40
   1  -7   4 1496.53 401.699  42
   1  -7   5 3419.81 606.807  40
  -1  -7  -5 3724.02 313.242  46
   1  -7   5 2626.25 486.031  42
   1  -7   5 3182.20 276.647  17
  -1  -7  -5 3793.02 486.669  40
  -1  -7  -5 4010.19 606.855  43
  -1  -7  -5 3878.78 255.215  11
  -1  -7  -5 4045.46 304.225  44
   1  -7   5 3376.75 285.178  53
   1  -7   5 2947.71 253.904  46
   1  -7   5 3415.98 276.857  14
   1  -7   6 570.667 130.235  17
  -1  -7  -6 721.094 167.997  44
  -1  -7  -6 614.677 316.948  43
  -1  -7  -6 710.583 171.711  46
   1  -7   6 669.503 161.293  53
   1  -7   6 168.303 178.817  42
   1  -7   6 606.772 122.608  46
  -1  -7  -6 689.129 125.783  11
  -1  -7  -6 703.033 153.804  29
   1  -7   6 579.362 140.081  14
   1  -7   6 315.630 239.473  40
  -1  -7  -7 17841.1 637.769  29
  -1  -7  -7 17089.9 672.746  46
   1  -7   7 12245.4 989.935  42
  -1  -7  -7 18841.4 708.262  44
  -1  -7  -7 15962.2 1278.66  43
   1  -7   7 14207.3 544.947  17
   1  -7   7 14954.0 600.927  53
   1  -7   7 16538.0 1331.19  40
   1  -7   7 15669.5 612.735  14
  -1  -7  -7 16411.8 509.060  11
   1  -7   8 7680.50 416.046  53
  -1  -7  -8 7781.31 457.950  46
   1  -7   8 7323.33 437.977  14
  -1  -7  -8 7946.48 434.337  29
   1  -7   8 6925.94 365.448  17
  -1  -7  -9 127.469 109.364  29
  -1  -7  -9 323.306 107.785   9
  -1  -7  -9 386.879 157.877  44
   1  -7   9 174.481 108.174  53
  -1  -7  -9 166.239 105.324  46
   1  -7   9 280.049 136.854  14
  -1  -7 -10 552.324 165.256  44
  -1  -7 -10 653.077 127.065   9
  -1  -7 -10 482.072 123.419  46
   1  -7  10 521.530 145.721  14
   1  -7  10 552.637 123.147  53
  -1  -7 -10 571.176 138.214  29
  -1  -7 -11 874.470 163.868  47
   1  -7  11 890.300 157.216  14
   1  -7  11 917.895 126.165  53
  -1  -7 -11 992.465 192.993  44
  -1  -7 -11 830.394 122.556   9
  -1  -7 -12 180.175 84.0380  47
   1  -7  12 206.996 78.1899  14
   1  -7  13 457.096 83.4848  14
  -1  -7 -13 529.228 104.089  47
  -1  -6  15 127.279 56.3148  14
   1  -6 -14 319.111 100.672  44
   1  -6 -14 290.363 70.7810   9
  -1  -6  14 273.425 88.3125  14
   1  -6 -14 259.002 82.4423  47
  -1  -6  13 1445.20 155.191  53
   1  -6 -13 1970.53 191.627   9
   1  -6 -13 1398.51 208.824  44
  -1  -6  13 2018.93 204.789  14
   1  -6 -13 1835.88 203.561  47
  -1  -6  12 3671.36 266.715  53
   1  -6 -12 4050.33 315.435  47
   1  -6 -12 3911.90 292.034   9
  -1  -6  12 3837.16 297.690  14
   1  -6 -12 3864.61 377.613  44
   1  -6 -11 6508.80 563.072  44
   1  -6 -11 7060.15 413.525   9
   1  -6 -11 7065.96 427.459  47
  -1  -6  11 6343.10 318.847  17
  -1  -6  11 6518.22 390.262  14
  -1  -6  11 6900.66 389.781  53
  -1  -6  10 1885.36 221.718  53
  -1  -6  10 1690.92 227.733  14
   1  -6 -10 1944.36 234.041   9
   1  -6 -10 2005.96 327.658  44
   1  -6  -9 11301.5 436.712  48
  -1  -6   9 11134.5 498.784  14
   1  -6  -9 12250.1 542.779  29
   1  -6  -9 12638.2 546.805   9
   1  -6  -9 11400.0 448.660  11
  -1  -6   9 9490.99 862.646  42
  -1  -6   9 11166.0 503.446  53
  -1  -6   9 11166.7 1082.61  40
  -1  -6   8 28863.5 796.476  53
  -1  -6   8 28303.7 1696.11  40
   1  -6  -8 29946.1 831.740  46
   1  -6  -8 30860.2 846.676  29
   1  -6  -8 30667.6 1619.38  43
  -1  -6   8 28199.3 776.307  14
   1  -6  -8 30535.9 731.469  11
   1  -6  -7 32038.7 811.425  29
  -1  -6   7 28583.4 782.422  53
   1  -6  -7 30548.6 717.476  11
   1  -6  -7 34248.9 852.037  46
  -1  -6   7 29847.0 744.429  14
  -1  -6   7 25169.1 1444.02  42
   1  -6  -7 30770.6 1559.70  43
  -1  -6   7 28457.1 1618.45  40
   1  -6  -6 12715.2 963.973  43
   1  -6  -6 12755.8 488.582  29
   1  -6  -6 14734.8 591.958  44
   1  -6  -6 12726.8 452.269  11
  -1  -6   6 12077.4 453.091  14
   1  -6  -6 12008.4 378.065  32
  -1  -6   6 11600.9 995.739  40
  -1  -6   6 10919.3 949.985  42
  -1  -6   6 12265.9 491.558  53
   1  -6  -6 15341.0 572.105  46
   1  -6  -5 4541.82 302.931  44
  -1  -6   5 3878.75 558.658  40
   1  -6  -5 4266.74 296.616  46
  -1  -6   5 4093.09 275.960  53
   1  -6  -5 3920.49 517.923  43
   1  -6  -5 3855.96 253.507  11
  -1  -6   5 3771.58 240.062  14
   1  -6  -5 4405.86 281.126  29
  -1  -6   5 3133.56 507.754  42
   1  -6  -5 3851.36 205.587  32
   1  -6  -5 3782.58 410.651   3
   1  -6  -4 38559.5 745.813  11
  -1  -6   4 31685.9 1512.80  42
   1  -6  -4 39320.0 1524.37  43
  -1  -6   4 32860.8 1492.27  40
   1  -6  -4 39268.8 633.548  53
   1  -6  -4 43062.5 837.680  44
   1  -6  -4 37647.1 826.040  46
  -1  -6   4 35595.9 749.672  53
   1  -6  -4 39121.6 1293.58   3
  -1  -6   4 33116.9 654.603  14
  -1  -6   4 30502.9 625.515  46
   1  -6  -3 529.599 111.688  46
   1  -6  -3 602.580 106.646  11
   1  -6  -3 509.055 168.037  40
  -1  -6   3 569.152 224.692  40
   1  -6  -3 500.427 100.381  44
  -1  -6   3 291.816 72.0391  46
  -1  -6   3 393.938 220.983  42
  -1  -6   3 685.473 111.772  53
   1  -6  -3 236.328 164.903   3
   1  -6  -2 22387.2 515.693  44
   1  -6  -2 25090.7 1008.14  40
  -1  -6   2 23072.7 546.209  46
   1  -6  -2 27061.3 588.194  11
  -1  -6   2 23572.2 1147.84  40
  -1  -6   2 23759.4 1208.90  42
   1  -6  -2 25734.2 648.017  46
  -1  -6   1 17726.7 819.230   3
   1  -6  -1 17870.1 876.567  40
   1  -6  -1 22254.2 1102.75  42
  -1  -6   1 17621.4 980.383  40
  -1  -6   1 16726.0 468.024  46
   1  -6  -1 18513.5 541.071  46
   1  -6  -1 20085.0 934.945   3
  -1  -6   1 20934.6 1082.31  42
  -1  -6   0 28715.4 619.084  46
  -1  -6   0 25936.6 928.082   3
   1  -6   0 23231.0 1046.96  40
   1  -6   0 23916.7 609.075  46
  -1  -6   0 25651.0 1133.69  40
   1  -6   0 26846.3 1115.68   3
   1  -6   0 24649.3 1197.09  42
  -1  -6   0 28757.8 1208.28  42
   1  -6   1 2840.56 405.822  40
  -1  -6  -1 2805.20 215.146  46
   1  -6   1 2744.33 207.725  17
   1  -6   1 2355.99 456.186  42
   1  -6   1 2415.65 201.987  46
   1  -6   1 2501.70 274.299   4
  -1  -6  -1 2931.27 392.420  42
  -1  -6  -1 2601.52 377.184  40
   1  -6   1 2406.64 371.746   3
  -1  -6  -1 3319.34 324.887   3
   1  -6   2 19192.3 1116.15  42
  -1  -6  -2 22700.9 529.155  11
   1  -6   2 19979.2 560.369  17
   1  -6   2 20079.0 499.662  14
  -1  -6  -2 23955.2 1017.34  42
  -1  -6  -2 22457.3 590.356  46
   1  -6   2 19305.5 1067.81  40
  -1  -6  -2 22439.6 483.927  44
   1  -6   2 18147.2 548.908  46
  -1  -6  -2 18822.0 981.439  40
   1  -6   2 21149.5 551.818  53
   1  -6   3 7763.24 756.459  42
  -1  -6  -3 10454.5 743.794  40
  -1  -6  -3 9869.53 418.370  46
   1  -6   3 8973.80 787.750  40
   1  -6   3 9265.10 394.418  53
  -1  -6  -3 10643.8 375.455  44
  -1  -6  -3 10582.7 651.638  42
   1  -6   3 8042.26 373.028  46
  -1  -6  -3 10911.1 372.244  11
   1  -6   3 8978.71 355.188  14
   1  -6   3 8985.78 394.434  17
   1  -6   4 40402.3 1771.83  40
   1  -6   4 43061.3 860.898  53
   1  -6   4 37938.4 814.554  46
   1  -6   4 37759.8 1666.64  42
  -1  -6  -4 48782.6 795.631  11
  -1  -6  -4 46776.2 1840.23  43
   1  -6   4 43102.9 824.254  14
  -1  -6  -4 42711.6 1534.60  40
   1  -6   4 42996.1 864.647  17
  -1  -6  -4 47201.1 937.524  46
  -1  -6  -4 50311.5 897.137  44
  -1  -6  -5 8441.92 842.813  43
   1  -6   5 7616.01 372.113  46
  -1  -6  -5 7260.37 664.848  40
   1  -6   5 8495.33 395.920  14
   1  -6   5 8323.54 401.699  53
   1  -6   5 7580.39 777.857  42
  -1  -6  -5 10874.7 461.282  44
   1  -6   5 8548.76 398.649  17
   1  -6   5 8336.24 857.019  40
  -1  -6  -5 9786.24 453.213  46
  -1  -6  -5 9486.85 354.508  11
   1  -6   6 10631.7 443.639  17
  -1  -6  -6 10180.6 965.005  43
  -1  -6  -6 11407.0 515.870  46
  -1  -6  -6 11642.4 400.133  11
  -1  -6  -6 12352.8 483.370  29
  -1  -6  -6 12791.4 542.566  44
   1  -6   6 10810.8 468.857  14
   1  -6   6 10119.0 463.924  53
   1  -6   6 10239.7 993.494  40
   1  -6   6 9972.55 424.065  46
   1  -6   6 9152.42 845.196  42
  -1  -6  -7 5507.60 741.971  43
   1  -6   7 5406.90 348.920  53
  -1  -6  -7 5323.45 364.541  46
  -1  -6  -7 6090.90 419.514  44
   1  -6   7 5058.29 345.085  14
   1  -6   7 5273.76 741.657  40
  -1  -6  -7 5434.68 272.981  11
  -1  -6  -7 5788.26 357.771  29
   1  -6   7 4627.88 607.383  42
   1  -6   7 4861.96 304.929  17
  -1  -6  -8 5960.92 363.743  29
   1  -6   8 5133.56 771.718  40
   1  -6   8 4427.62 582.815  42
   1  -6   8 5536.97 309.257  17
  -1  -6  -8 5042.55 740.239  43
   1  -6   8 5397.26 370.400  14
  -1  -6  -8 6680.80 446.280  44
  -1  -6  -8 5999.38 379.414  46
   1  -6   8 5589.44 351.610  53
   1  -6   9 5647.50 344.129  53
  -1  -6  -9 6291.27 364.935   9
  -1  -6  -9 6785.67 470.932  44
  -1  -6  -9 6057.42 370.953  29
   1  -6   9 5929.13 385.867  14
  -1  -6  -9 5730.45 372.266  46
  -1  -6 -10 7823.39 389.891   9
   1  -6  10 7619.40 380.904  53
   1  -6  10 7911.66 435.115  14
  -1  -6 -10 7419.82 397.693  46
  -1  -6 -10 8904.40 553.241  44
  -1  -6 -10 7518.73 398.738  29
  -1  -6 -11 211.583 70.1792   9
  -1  -6 -11 36.0686 100.001  47
   1  -6  11 107.705 71.2021  53
   1  -6  11 62.4908 98.5069  14
  -1  -6 -11 226.565 145.963  44
  -1  -6 -12 690.357 151.037  47
  -1  -6 -12 522.435 164.510  44
   1  -6  12 689.610 131.230  14
  -1  -6 -13 170.774 86.8823  44
   1  -6  13 36.8517 55.5451  14
  -1  -6 -13 175.613 83.1418  47
   1  -6  13-4.79996 45.4320  25
   1  -6  14 91.7939 52.0300  14
  -1  -6 -14 139.653 52.3993  47
   1  -5 -15 167.898 53.8879   9
  -1  -5  15 85.5518 57.7811  14
   1  -5 -14 1120.46 183.189  44
  -1  -5  14 1110.71 152.975  14
   1  -5 -14 1091.14 154.781  47
   1  -5 -14 1242.95 145.010   9
   1  -5 -13 2651.19 230.796   9
  -1  -5  13 2477.18 204.256  53
  -1  -5  13 2700.48 245.841  14
   1  -5 -13 2583.65 287.361  44
   1  -5 -13 2588.33 253.410  47
  -1  -5  12 3190.28 294.821  14
  -1  -5  12 3188.94 263.003  19
  -1  -5  12 3119.88 251.122  53
   1  -5 -12 3339.93 274.410   9
   1  -5 -12 3011.19 287.672  47
   1  -5 -12 3244.91 329.347  44
  -1  -5  11 1344.36 186.883  19
   1  -5 -11 1568.36 202.213   9
  -1  -5  11 1429.80 206.106  14
  -1  -5  11 1524.14 191.934  53
   1  -5 -11 1428.23 211.503  47
   1  -5 -11 1450.09 253.650  44
  -1  -5  10 8497.87 943.254  40
   1  -5 -10 9200.55 592.863  44
  -1  -5  10 8119.47 413.920  53
   1  -5 -10 9119.21 388.358  48
   1  -5 -10 8263.59 856.963  43
  -1  -5  10 8018.01 403.448  19
   1  -5 -10 9170.91 484.665  47
   1  -5 -10 9205.49 457.571   9
  -1  -5  10 7864.01 762.239  42
  -1  -5  10 8822.73 443.146  14
  -1  -5   9 1883.66 203.797  19
   1  -5  -9 2145.34 237.162  29
  -1  -5   9 1997.29 442.561  40
  -1  -5   9 2170.23 227.152  14
   1  -5  -9 2046.21 184.360  48
   1  -5  -9 1969.66 269.649  44
  -1  -5   9 2211.43 425.542  42
   1  -5  -9 2188.22 231.694   9
  -1  -5   9 1816.03 206.386  53
   1  -5  -9 2260.91 193.231  11
   1  -5  -9 2195.57 446.548  43
   1  -5  -8 29536.7 765.307  29
  -1  -5   8 27593.3 669.398  19
   1  -5  -8 28361.6 654.594  11
  -1  -5   8 26766.2 722.824  53
   1  -5  -8 26849.8 704.817  46
  -1  -5   8 30226.6 1661.39  40
   1  -5  -8 28560.8 1526.71  43
   1  -5  -8 28642.4 616.044  32
  -1  -5   8 28461.9 737.551  14
   1  -5  -7 5064.51 306.935  29
  -1  -5   7 4729.90 646.632  40
   1  -5  -7 5137.82 271.753  11
   1  -5  -7 4623.88 235.893  32
  -1  -5   7 4525.63 295.699  53
   1  -5  -7 4616.40 370.382  44
  -1  -5   7 4550.24 582.301  42
  -1  -5   7 4922.70 291.979  14
   1  -5  -7 4822.11 469.957   2
   1  -5  -7 5161.54 323.965  46
  -1  -5   7 4572.70 257.270  19
   1  -5  -7 5134.60 621.764  43
   1  -5  -6 3763.20 311.134  44
  -1  -5   6 3015.74 195.057  19
   1  -5  -6 2851.00 249.499  46
  -1  -5   6 3362.52 242.484  53
   1  -5  -6 3382.30 473.632  43
   1  -5  -6 3386.81 216.181  11
  -1  -5   6 3012.81 484.317  40
  -1  -5   6 3216.89 225.946  14
  -1  -5   6 2779.83 471.727  42
   1  -5  -6 3600.81 247.307  29
   1  -5  -5 30211.0 1072.02   3
   1  -5  -5 40309.3 806.631  44
   1  -5  -5 33638.3 677.712  29
  -1  -5   5 30420.4 1388.65  40
  -1  -5   5 30956.6 667.992  53
  -1  -5   5 28907.0 1379.46  42
   1  -5  -5 37110.9 740.536  46
   1  -5  -5 32228.1 1362.44  43
   1  -5  -4 11779.2 760.092  43
   1  -5  -4 11329.2 410.193  46
  -1  -5   4 9984.16 758.449  40
   1  -5  -4 13470.4 425.816  44
   1  -5  -4 11869.2 662.259   3
   1  -5  -4 11531.3 595.077  40
  -1  -5   4 10191.0 805.376  42
   1  -5  -3 52779.6 767.094  44
   1  -5  -3 54166.9 1479.48  42
   1  -5  -3 50682.2 804.176  46
  -1  -5   3 48677.0 1651.77  42
   1  -5  -3 48779.2 1205.69  40
   1  -5  -2 52031.0 1254.59  40
   1  -5  -2 51694.0 790.807  46
  -1  -5   2 47559.3 1539.87  42
  -1  -5   2 47362.8 1463.94  40
  -1  -5   1 23861.9 1101.54  42
   1  -5  -1 23512.6 959.058   3
   1  -5  -1 22187.9 509.165  46
   1  -5  -1 23586.1 1065.02  42
   1  -5  -1 23939.9 897.917  40
  -1  -5   1 22083.1 964.384  40
   1  -5   0 13246.6 887.279  42
  -1  -5   0 13150.4 725.504  40
   1  -5   0 13813.2 583.937   4
   1  -5   0 13943.8 728.308  40
  -1  -5   0 15970.3 817.153  42
  -1  -5   0 13827.3 613.598   3
   1  -5   0 13168.0 736.109   3
   1  -5   1 10354.9 655.848   3
   1  -5   1 9783.39 342.457  46
  -1  -5  -1 11223.9 511.241   3
   1  -5   1 10293.6 662.719  40
   1  -5   1 9196.76 477.480   4
   1  -5   1 10425.9 764.145  42
  -1  -5  -1 11342.4 353.828  46
  -1  -5  -1 10802.0 661.711  40
  -1  -5  -2 89499.8 1900.78  40
   1  -5   2 88427.3 2066.79  40
   1  -5   2 82100.8 1471.74   4
   1  -5   2 83837.6 1027.02  46
   1  -5   2 84050.9 2126.94  42
   1  -5   3 16762.5 472.714  46
  -1  -5  -3 21562.1 497.059  44
  -1  -5  -3 20053.2 777.937  42
   1  -5   3 17411.5 995.454  40
   1  -5   3 16438.5 1006.94  42
   1  -5   3 16107.2 702.773   4
   1  -5   4 33117.8 1433.29  42
   1  -5   4 33816.5 690.364  46
   1  -5   4 36062.3 1534.23  40
   1  -5   4 36176.0 1141.23   4
   1  -5   5 2096.32 187.305  14
   1  -5   5 2381.90 193.030  17
  -1  -5  -5 1971.97 397.716  43
   1  -5   5 1646.78 359.059  42
   1  -5   5 2123.81 195.015  53
  -1  -5  -5 2564.22 225.914  44
   1  -5   5 2743.47 367.550   4
   1  -5   5 1856.85 171.568  46
   1  -5   5 2178.98 438.277  40
  -1  -5  -6 4080.17 568.615  43
   1  -5   6 3993.55 268.363  53
   1  -5   6 3150.59 487.039  42
   1  -5   6 3979.49 251.756  17
   1  -5   6 4103.65 270.849  14
   1  -5   6 4563.76 641.738  40
  -1  -5  -6 4611.74 327.236  44
  -1  -5  -6 5024.54 235.188  11
   1  -5   6 4326.94 470.062   4
  -1  -5  -6 4392.42 266.508  29
   1  -5   6 3384.45 233.384  46
   1  -5   7 25038.2 1531.55  40
  -1  -5  -7 25635.4 663.787  29
   1  -5   7 22020.5 1220.25  42
  -1  -5  -7 23414.3 1442.06  43
  -1  -5  -7 28131.0 804.798  44
   1  -5   7 25320.4 1178.19   4
   1  -5   7 23858.1 657.099  53
   1  -5   7 22851.9 585.208  17
   1  -5   7 23933.6 680.962  14
   1  -5   8 13219.5 935.276  42
   1  -5   8 16005.4 989.388   4
  -1  -5  -8 14656.8 1217.05  43
   1  -5   8 14626.7 1213.50  40
   1  -5   8 14893.7 529.686  53
   1  -5   8 14188.9 468.178  52
   1  -5   8 15771.7 578.731  14
  -1  -5  -8 15946.7 550.105  29
   1  -5   9 6155.86 835.123  40
  -1  -5  -9 5485.84 323.355   9
   1  -5   9 5600.43 330.949  53
  -1  -5  -9 5489.73 762.723  43
   1  -5   9 5470.89 364.033  14
  -1  -5  -9 5998.13 359.138  46
  -1  -5  -9 6496.74 452.089  44
  -1  -5  -9 5961.72 352.812  29
   1  -5   9 5555.05 307.754  52
  -1  -5 -10 19944.7 731.438  47
   1  -5  10 19454.4 656.832  14
   1  -5  10 18311.0 568.523  53
  -1  -5 -10 18936.0 587.549   9
   1  -5  10 17379.5 554.322  52
  -1  -5 -10 18727.8 755.450  44
  -1  -5 -11 2025.32 193.655   9
   1  -5  11 1832.24 215.943  14
  -1  -5 -11 2022.43 274.863  44
  -1  -5 -11 2249.47 267.745  47
   1  -5  11 1987.40 192.214  52
   1  -5  12 728.065 117.351  52
  -1  -5 -12 1050.39 202.662  44
  -1  -5 -12 1062.43 192.599  47
   1  -5  12 818.013 152.333  14
   1  -5  13 1665.38 176.026  14
  -1  -5 -13 1514.35 208.754  44
  -1  -5 -13 1712.44 205.115  47
   1  -5  13 1355.28 140.811  52
   1  -5  14 178.963 50.7790  52
  -1  -5 -14 442.830 109.079  44
   1  -5  14 337.057 78.8177  14
  -1  -5 -14 381.372 81.3254  37
  -1  -5 -14 409.846 101.683  47
  -1  -4  16 390.121 71.0971  14
  -1  -4  15 692.236 115.251  14
  -1  -4  15 460.543 84.1222  52
   1  -4 -15 568.421 112.896  47
   1  -4 -15 430.547 74.8671   9
   1  -4 -14 684.407 144.194  44
   1  -4 -14 731.233 121.089   9
  -1  -4  14 747.987 132.288  14
  -1  -4  14 650.184 128.691  19
   1  -4 -14 774.405 141.650  47
  -1  -4  14 481.737 95.3799  52
   1  -4 -13 2239.18 275.859  44
   1  -4 -13 2574.37 230.569   9
  -1  -4  13 2601.90 251.110  14
  -1  -4  13 2249.66 193.881  53
   1  -4 -13 2482.31 254.893  47
  -1  -4  13 2364.01 232.366  19
   1  -4 -13 2651.85 232.986  37
  -1  -4  13 2052.40 195.719  52
   1  -4 -12 9106.14 436.526   9
  -1  -4  12 8586.69 440.571  14
   1  -4 -12 9547.68 502.382  47
  -1  -4  12 8318.55 352.092  15
   1  -4 -12 8854.52 532.164  44
  -1  -4  12 8094.68 386.928  52
  -1  -4  12 8748.83 428.626  19
  -1  -4  12 8615.48 397.896  53
  -1  -4  11 11769.1 419.487  15
  -1  -4  11 11777.6 474.411  53
   1  -4 -11 13049.9 645.317  44
  -1  -4  11 11336.8 473.663  23
   1  -4 -11 12177.9 453.587  48
  -1  -4  11 10915.2 445.223  52
  -1  -4  11 12105.8 515.270  14
   1  -4 -11 12019.3 560.212  47
   1  -4 -11 12044.6 505.887   9
  -1  -4  11 11440.5 1092.71  40
   1  -4 -11 9605.09 930.677  43
  -1  -4  11 11753.7 495.974  19
   1  -4 -10 7120.96 339.537  48
  -1  -4  10 6587.65 673.301  42
   1  -4 -10 6252.76 743.652  43
  -1  -4  10 6216.77 351.795  19
   1  -4 -10 6888.27 408.372  47
  -1  -4  10 6261.41 301.684  15
  -1  -4  10 5472.68 735.275  40
   1  -4 -10 5939.90 434.035  44
  -1  -4  10 6237.58 344.688  23
   1  -4 -10 7013.71 382.731   9
  -1  -4  10 6657.22 374.127  14
   1  -4 -10 6646.01 325.252  32
  -1  -4  10 6162.02 327.842  52
   1  -4  -9 15083.2 1116.58  43
  -1  -4   9 14757.6 498.815  23
   1  -4  -9 14952.1 661.306  44
  -1  -4   9 13945.7 974.292  42
  -1  -4   9 14752.0 1149.85  40
  -1  -4   9 14506.7 527.186  14
  -1  -4   9 14714.7 461.677  52
   1  -4  -9 15545.9 549.486   9
   1  -4  -9 15349.5 480.157  48
  -1  -4   9 15149.8 445.724  15
  -1  -4   9 15013.3 507.346  19
   1  -4  -9 15048.0 467.566  32
   1  -4  -9 16126.4 557.903  29
  -1  -4   8 2220.31 184.766  23
  -1  -4   8 2122.07 157.440  15
   1  -4  -8 2522.20 353.877   2
  -1  -4   8 2167.34 197.889  14
   1  -4  -8 2364.66 180.251  11
   1  -4  -8 2461.62 211.584   9
  -1  -4   8 2508.48 497.907  40
   1  -4  -8 2492.65 175.689  32
   1  -4  -8 2550.41 445.940  43
   1  -4  -8 2329.59 212.857  29
  -1  -4   8 2261.03 329.341   4
   1  -4  -8 2064.65 233.491  44
  -1  -4   8 2171.28 168.014  52
  -1  -4   8 2274.14 191.690  19
  -1  -4   8 1948.63 387.018  42
   1  -4  -7 46013.7 835.826  29
  -1  -4   7 42769.7 738.339  23
  -1  -4   7 41825.6 1630.01  42
   1  -4  -7 44899.7 1723.69  43
   1  -4  -7 46092.3 1421.37   2
   1  -4  -7 45147.4 1029.31  44
   1  -4  -7 40809.4 746.781  46
   1  -4  -7 45278.0 722.717  11
  -1  -4   7 45939.3 814.680  14
  -1  -4   7 49610.6 1395.03   4
  -1  -4   7 45954.1 759.915  19
  -1  -4   7 45011.7 1789.14  40
  -1  -4   6 94322.2 1727.25   4
   1  -4  -6 93757.6 1263.39  44
  -1  -4   6 85370.8 2246.14  42
   1  -4  -6 89130.5 2247.11  43
   1  -4  -6 93357.6 1872.29   2
   1  -4  -6 86233.0 1050.61  46
  -1  -4   6 89712.0 2340.26  40
   1  -4  -5 18773.1 789.202   3
  -1  -4   5 19873.0 692.555   4
   1  -4  -5 17152.0 480.708  44
  -1  -4   5 17869.9 1004.71  42
  -1  -4   5 19017.4 1026.65  40
   1  -4  -5 19467.3 989.681  43
  -1  -4   4 1045.94 290.045  42
   1  -4  -4 1365.78 268.205  43
   1  -4  -4 1264.70 219.846   3
  -1  -4   4 1055.01 279.970  40
  -1  -4   4 1374.32 160.105   4
  -1  -4   3 161763. 1332.54   4
  -1  -4   3 166701. 2533.57  40
  -1  -4   3 163819. 2693.55  42
   1  -4  -2 28721.2 789.036  40
  -1  -4   2 26631.0 1099.95  42
   1  -4  -2 30432.2 993.787  42
  -1  -4   2 23875.8 385.228   4
  -1  -4   2 25945.5 957.388  40
  -1  -4   1 6385.86 495.272  42
  -1  -4   1 5555.64 421.837  40
   1  -4  -1 6207.83 428.342   3
   1  -4  -1 5611.76 369.413  40
   1  -4  -1 6849.08 497.226  42
   1  -4   0 18329.8 613.602   4
   1  -4   0 18356.1 708.949  40
  -1  -4   0 18669.3 745.404  40
   1  -4   0 17697.1 803.318  42
   1  -4   0 16939.3 754.610   3
   1  -4   1 27405.9 758.546   4
   1  -4   1 27143.9 1033.80  42
  -1  -4  -1 28866.8 926.803  40
  -1  -4  -1 29425.3 702.655   3
   1  -4   1 27686.4 949.962  40
   1  -4   2 542.613 173.447  40
  -1  -4  -2 726.024 149.234  42
   1  -4   2 482.053 119.982   4
   1  -4   2 599.806 208.407  42
  -1  -4  -3 38439.8 935.607  42
  -1  -4  -3 38730.5 773.825   3
   1  -4   3 32541.0 980.426   4
  -1  -4  -3 41114.5 1336.05  43
   1  -4   3 33124.0 1248.34  42
   1  -4   3 37033.1 1313.79  40
   1  -4   4 12878.1 859.863  40
  -1  -4  -4 12794.0 829.955  43
  -1  -4  -4 12012.0 464.522   2
   1  -4   4 11746.9 647.403   4
   1  -4   4 10590.7 749.165  42
  -1  -4  -5 38441.2 1543.30  43
   1  -4   5 34021.0 1375.00  42
   1  -4   5 36741.4 1240.44   4
   1  -4   5 39929.2 1615.85  40
  -1  -4  -5 43617.6 844.334  44
   1  -4   6 2627.32 382.068   4
   1  -4   6 2381.23 181.647  46
   1  -4   6 2702.84 485.308  40
  -1  -4  -6 2967.57 251.207  44
   1  -4   6 2836.12 200.942  19
   1  -4   6 2479.07 387.711  42
   1  -4   6 2881.47 187.771  15
   1  -4   6 2649.00 204.450  14
  -1  -4  -6 2435.14 434.170  43
  -1  -4  -6 2878.85 196.887  29
   1  -4   7 10878.3 403.671  53
   1  -4   7 10742.6 785.437  42
  -1  -4  -7 11010.4 407.645  29
   1  -4   7 11720.0 444.762  14
   1  -4   7 10733.0 387.283  15
   1  -4   7 10621.6 417.394  19
   1  -4   7 11356.6 985.564  40
   1  -4   7 11928.9 826.871   4
  -1  -4  -7 10519.4 928.793  43
  -1  -4  -7 12460.1 533.320  44
   1  -4   7 10393.2 380.247  52
   1  -4   8 1084.39 254.542  42
  -1  -4  -8 833.322 295.136  43
   1  -4   8 716.714 234.311   4
   1  -4   8 731.870 137.939  19
   1  -4   8 746.316 121.755  52
   1  -4   8 40.6737 74.2079  23
   1  -4   8 827.121 128.694  15
   1  -4   8 994.827 148.356  14
   1  -4   8 402.781 213.539  40
   1  -4   8 704.865 125.629  53
  -1  -4  -8 1033.90 185.684  44
  -1  -4  -8 1211.40 145.661   9
  -1  -4  -8 937.434 139.100  29
   1  -4   9 1120.71 293.716   4
  -1  -4  -9 1176.36 142.706   9
   1  -4   9 1158.01 170.253  19
  -1  -4  -9 1258.33 161.875  29
  -1  -4  -9 1489.82 422.423  43
   1  -4   9 1249.81 177.353  14
   1  -4   9 1199.32 152.286  53
   1  -4   9 1318.32 163.827  52
   1  -4   9 1233.92 158.008  15
  -1  -4  -9 1449.07 227.411  44
   1  -4   9 841.825 357.950  40
   1  -4  10 4069.93 278.506  15
   1  -4  10 3850.62 283.084  52
  -1  -4 -10 4491.23 276.863   9
  -1  -4 -10 4749.62 390.709  44
  -1  -4 -10 3629.16 596.132  43
   1  -4  10 4347.67 313.592  19
   1  -4  10 4919.87 605.568   4
  -1  -4 -10 4815.83 362.737  47
   1  -4  10 3693.74 657.104  40
   1  -4  10 4359.57 312.761  14
  -1  -4 -11 7439.95 350.257   9
   1  -4  11 6707.09 357.076  15
  -1  -4 -11 7577.06 462.414  47
   1  -4  11 7662.74 410.083  14
   1  -4  11 6716.10 370.355  52
   1  -4  11 7135.73 403.892  19
  -1  -4 -11 7261.36 470.710  44
  -1  -4 -12 2510.96 275.676  47
  -1  -4 -12 2323.81 275.078  44
   1  -4  12 2710.38 249.812  14
   1  -4  12 2229.70 206.658  15
   1  -4  12 1982.11 207.139  52
  -1  -4 -13 2723.97 263.730  47
  -1  -4 -13 2566.81 263.721  44
   1  -4  13 2752.73 226.361  14
   1  -4  13 2475.67 211.226  52
  -1  -4 -14 557.419 130.750  44
   1  -4  14 391.061 84.7038  14
   1  -4  14 310.490 80.8583  52
  -1  -4 -14 564.776 124.064  47
  -1  -4 -14 519.256 103.085  37
  -1  -4 -15 1088.31 126.888  47
   1  -4  15 740.517 87.6496  52
  -1  -4 -15 984.824 110.438  37
  -1  -3  16 2443.78 164.874  14
   1  -3 -16 2479.42 186.857  47
  -1  -3  16 2163.39 153.145  52
  -1  -3  15 1695.71 171.517  19
   1  -3 -15 1752.93 164.058  37
  -1  -3  15 1854.47 172.721  14
   1  -3 -15 1451.77 181.435  47
  -1  -3  15 1383.69 150.375  52
   1  -3 -15 1748.02 151.892   9
   1  -3 -14 1202.95 159.100  37
   1  -3 -14 1119.74 175.124  44
  -1  -3  14 1130.15 164.109  19
   1  -3 -14 1329.84 156.371   9
   1  -3 -14 1162.67 178.682  47
  -1  -3  14 1161.80 159.623  52
  -1  -3  14 1388.57 176.416  14
  -1  -3  14 791.847 161.879  23
  -1  -3  14 1283.86 134.569  15
  -1  -3  13 3594.40 289.445  19
  -1  -3  13 3551.83 279.902  23
   1  -3 -13 3319.46 313.240  44
  -1  -3  13 3362.31 270.476  52
   1  -3 -13 3785.18 322.746  47
  -1  -3  13 3646.74 290.893  14
  -1  -3  13 3613.04 236.143  15
   1  -3 -13 3710.26 275.533   9
   1  -3 -13 3764.61 296.101  37
  -1  -3  12 296.293 115.184  23
  -1  -3  12 273.203 114.962  52
  -1  -3  12 244.962 119.583  19
   1  -3 -12 444.296 111.281   9
  -1  -3  12 400.042 131.249  14
  -1  -3  12 437.379 93.8697  15
   1  -3 -12 391.525 131.980  47
  -1  -3  12 307.014 94.6356  53
   1  -3 -12 339.008 151.557  44
  -1  -3  11 2276.77 221.553  23
   1  -3 -11 1749.25 395.824  43
   1  -3 -11 2775.41 294.510  44
   1  -3 -11 2015.26 236.067  47
   1  -3 -11 2435.89 227.469   9
  -1  -3  11 2399.96 232.100  14
  -1  -3  11 2354.54 224.995  52
  -1  -3  11 2499.30 200.036  15
   1  -3 -11 2360.77 204.151  48
  -1  -3  11 2380.26 483.430  40
  -1  -3  11 2232.60 227.059  19
  -1  -3  11 1559.43 328.250   4
  -1  -3  10 1667.36 178.822  23
   1  -3 -10 1713.42 187.007   9
  -1  -3  10 1636.84 158.144  15
  -1  -3  10 1515.70 186.118  14
   1  -3 -10 1899.67 177.807  48
   1  -3 -10 1706.51 408.871  43
  -1  -3  10 2092.63 369.806   4
  -1  -3  10 1796.64 196.825  19
  -1  -3  10 1953.60 445.315  40
   1  -3 -10 1890.22 212.272  47
  -1  -3  10 1757.89 180.974  52
  -1  -3  10 1896.04 345.853  42
   1  -3 -10 1774.21 173.557  32
   1  -3 -10 1650.25 223.115  44
   1  -3  -9 5922.37 290.144  32
  -1  -3   9 6283.43 328.617  14
   1  -3  -9 5633.50 361.351  44
  -1  -3   9 6208.96 758.412  40
   1  -3  -9 6516.39 334.011   9
  -1  -3   9 5810.56 269.848  15
   1  -3  -9 6233.22 294.948  48
  -1  -3   9 6067.65 305.319  52
  -1  -3   9 6180.61 316.849  19
  -1  -3   9 5673.16 296.484  23
   1  -3  -9 5789.81 685.865  43
  -1  -3   9 6805.16 650.770  42
   1  -3  -9 6270.28 355.535  47
  -1  -3   9 6429.27 607.599   4
   1  -3  -8 9428.68 822.133  43
   1  -3  -8 9826.11 341.462  32
  -1  -3   8 10053.1 366.234  23
  -1  -3   8 9724.17 752.938  42
   1  -3  -8 9679.91 341.758  48
  -1  -3   8 9403.21 837.560  40
   1  -3  -8 8807.02 422.674  44
  -1  -3   8 10106.0 715.098   4
  -1  -3   8 10164.8 363.557  52
  -1  -3   8 9109.12 299.195  45
   1  -3  -8 10062.1 388.644  29
   1  -3  -8 10957.9 735.745   2
   1  -3  -8 10529.3 395.308   9
   1  -3  -7 37936.6 799.187  44
  -1  -3   7 41077.3 1641.95  40
   1  -3  -7 41401.8 1590.36  43
  -1  -3   7 42169.6 1338.80   4
  -1  -3   7 38014.0 1443.69  42
   1  -3  -7 42168.7 1326.52   2
  -1  -3   6 120750. 2545.96  40
   1  -3  -6 117286. 2017.05   2
  -1  -3   6 119372. 2023.28   4
   1  -3  -6 123320. 2494.15  43
  -1  -3   5 12831.8 773.441  40
   1  -3  -5 13579.3 757.672  43
  -1  -3   5 13044.8 596.522   4
  -1  -3   5 12351.1 776.869  42
  -1  -3   4 26442.1 1045.67  42
  -1  -3   4 27162.1 725.959   4
  -1  -3   4 27360.3 1033.81  40
   1  -3  -4 29089.8 848.423   3
   1  -3  -4 28036.9 970.052  43
  -1  -3   3 2591.49 180.657   4
  -1  -3   3 2198.79 304.434  42
   1  -3  -3 2373.09 263.150  43
   1  -3  -3 2706.02 261.353   3
  -1  -3   3 2358.21 284.692  40
  -1  -3   2 110759. 828.272   4
   1  -3  -2 115013. 1328.27  40
  -1  -3   2 114758. 2022.07  42
   1  -3  -1 27791.0 658.570  40
   1  -3  -1 26395.3 817.773  42
   1  -3  -1 27281.5 688.096   4
  -1  -3   1 27814.4 873.601  42
   1  -3  -1 25000.9 718.167   3
   1  -3   0 3129.49 255.910  40
   1  -3   0 2949.69 227.789   4
   1  -3   0 2865.24 302.538  42
  -1  -3   0 3732.09 303.394  42
   1  -3   0 3629.55 309.005   3
   1  -3   1 381192. 2605.18   4
  -1  -3  -1 376756. 2032.71   3
   1  -3   2 56734.4 1097.67   4
  -1  -3  -2 54621.5 767.028   3
   1  -3   2 58295.8 1364.81  40
   1  -3   2 54791.1 1339.20  42
   1  -3   3 56893.1 1215.47   4
   1  -3   3 56659.4 1443.73  42
   1  -3   3 60655.0 1544.62  40
   1  -3   4 23860.8 877.492   4
  -1  -3  -4 23906.0 625.006   2
  -1  -3  -4 25603.7 1072.02  43
   1  -3   4 24417.8 1109.93  40
   1  -3   4 22455.6 941.514  42
  -1  -3  -5 13811.5 541.503   2
  -1  -3  -5 13337.6 857.425  43
   1  -3   5 13945.9 921.598  40
   1  -3   5 13042.2 732.679   4
   1  -3   5 12349.3 752.428  42
  -1  -3  -5 13745.3 426.200  44
  -1  -3  -6 11715.4 431.777  44
   1  -3   6 11998.5 759.717   4
   1  -3   6 11094.0 732.729  42
  -1  -3  -6 10943.2 837.348  43
   1  -3   6 12353.9 949.802  40
   1  -3   7 40978.0 1775.20  40
   1  -3   7 37983.6 1460.85   4
   1  -3   7 37250.4 681.466  15
   1  -3   7 38478.7 729.363  19
   1  -3   7 37484.5 732.733  14
   1  -3   7 34496.1 1290.10  42
   1  -3   7 36920.6 639.537  20
  -1  -3  -7 39150.2 1689.80  43
  -1  -3  -7 36448.8 819.348  44
   1  -3   7 37875.1 722.179  23
  -1  -3  -7 36039.4 658.729  29
   1  -3   7 37513.7 717.658  52
   1  -3   8 16805.2 522.037  14
  -1  -3  -8 16790.6 600.418  44
   1  -3   8 16438.4 455.120  20
   1  -3   8 16203.8 518.259  19
   1  -3   8 16991.5 1036.13   4
   1  -3   8 15699.2 479.907  15
  -1  -3  -8 16904.5 1191.61  43
   1  -3   8 16410.4 510.794  52
  -1  -3  -8 17166.9 468.829   9
   1  -3   8 17165.9 1234.39  40
  -1  -3  -8 16325.7 472.590  29
   1  -3   8 15719.4 456.727  53
   1  -3   8 16077.7 508.104  23
   1  -3   9 764.852 132.245  23
  -1  -3  -9 1019.82 191.231  44
   1  -3   9 922.917 385.409  40
   1  -3   9 843.037 114.167  20
   1  -3   9 936.230 152.700  19
  -1  -3  -9 976.297 335.249  43
   1  -3   9 755.597 242.809   4
   1  -3   9 819.777 135.865  14
   1  -3   9 886.795 145.509  52
  -1  -3  -9 980.802 123.924   9
  -1  -3  -9 1026.89 162.697  47
   1  -3   9 854.864 132.656  15
  -1  -3 -10 2231.21 186.793   9
   1  -3  10 1844.78 374.947   4
  -1  -3 -10 1912.86 231.301  47
   1  -3  10 2149.67 214.914  14
   1  -3  10 2030.22 214.668  52
   1  -3  10 1990.98 206.242  23
   1  -3  10 1898.92 192.747  15
   1  -3  10 2080.92 180.554  20
   1  -3  10 2087.87 223.428  19
   1  -3  10 2037.68 504.040  40
  -1  -3 -10 2140.79 498.556  43
  -1  -3 -10 2010.33 255.514  44
   1  -3  11 4024.15 283.746  15
   1  -3  11 4423.43 315.178  52
  -1  -3 -11 4186.79 343.827  47
  -1  -3 -11 4407.63 363.120  44
   1  -3  11 4225.43 312.439  23
   1  -3  11 4480.04 310.273  14
   1  -3  11 4478.47 320.644  19
   1  -3  12 3506.32 285.649  19
   1  -3  12 3887.38 281.884  14
   1  -3  12 3374.13 257.455  15
  -1  -3 -12 3694.42 326.122  47
  -1  -3 -12 3361.41 321.224  44
   1  -3  12 3693.74 287.691  52
   1  -3  13 1474.54 187.422  19
   1  -3  13 1326.70 182.894  52
  -1  -3 -13 1684.21 213.651  37
  -1  -3 -13 1411.91 214.032  44
   1  -3  13 1727.46 181.308  14
   1  -3  13 1350.21 157.734  15
  -1  -3 -13 1569.13 216.937  47
  -1  -3 -14 209.048 108.675  47
   1  -3  14 124.112 83.7436  52
  -1  -3 -14 65.0120 73.3022  37
  -1  -3 -14-8.72134 75.7303  44
   1  -3  14 133.460 55.6159  15
   1  -3  14 188.672 74.4741  14
   1  -3  15 161.316 51.2280  14
   1  -3  15 252.259 76.4685  52
   1  -3  15 142.229 78.1068  25
  -1  -3 -15 364.931 96.3348  47
  -1  -3 -15 208.445 65.5241  37
  -1  -2  16 363.163 84.0080  52
  -1  -2  16 208.027 59.8450  14
   1  -2 -16 164.563 74.8606  47
   1  -2 -16 127.781 56.5321  37
  -1  -2  16 272.612 76.4537  19
   1  -2 -15 796.466 105.546   9
  -1  -2  15 902.191 134.990  14
  -1  -2  15 811.655 133.876  19
   1  -2 -15 921.571 133.516  37
   1  -2 -15 766.517 143.499  47
  -1  -2  15 801.320 103.525  15
  -1  -2  15 770.647 130.362  52
  -1  -2  15 830.850 129.417  23
   1  -2 -14 4277.21 307.537  37
  -1  -2  14 4359.02 300.938  52
  -1  -2  14 4362.65 291.401  14
  -1  -2  14 4371.14 294.882  23
  -1  -2  14 4205.32 248.184  15
  -1  -2  14 4348.84 301.991  19
   1  -2 -14 4354.42 271.227   9
   1  -2 -14 4577.54 340.273  47
   1  -2 -13 3175.71 299.446  44
  -1  -2  13 3104.77 228.918  15
  -1  -2  13 3110.08 270.565  19
   1  -2 -13 3312.76 308.049  47
  -1  -2  13 3470.87 272.590  23
   1  -2 -13 3099.90 247.915   9
  -1  -2  13 3089.73 270.111  52
   1  -2 -13 3445.87 292.636  37
  -1  -2  13 3234.87 264.472  14
   1  -2 -12 3304.35 246.273  48
  -1  -2  12 3551.62 279.014  14
  -1  -2  12 3424.89 281.305  19
  -1  -2  12 3087.45 262.062  23
   1  -2 -12 3266.38 287.010  37
   1  -2 -12 3136.76 295.922  47
  -1  -2  12 3173.42 267.080  52
  -1  -2  12 3385.11 237.280  15
   1  -2 -12 3276.77 260.772   9
   1  -2 -12 3053.43 292.582  44
  -1  -2  11 10042.8 845.784   4
   1  -2 -11 9966.16 497.528  44
   1  -2 -11 9003.20 918.907  43
   1  -2 -11 10829.1 512.363  47
  -1  -2  11 10455.5 440.131  23
  -1  -2  11 10400.5 454.088  52
  -1  -2  11 10578.8 401.516  15
   1  -2 -11 10239.0 419.222  48
  -1  -2  11 10459.8 950.251  40
   1  -2 -11 10587.8 444.112   9
   1  -2 -10 2656.85 206.342  48
  -1  -2  10 2775.71 223.673  23
   1  -2 -10 2928.79 230.145   9
   1  -2 -10 2768.28 249.662  47
  -1  -2  10 2588.29 479.549  40
  -1  -2  10 2891.69 201.796  15
   1  -2 -10 2591.63 262.785  44
  -1  -2  10 3277.84 471.258   4
   1  -2 -10 2357.95 467.027  43
  -1  -2  10 2690.39 185.522  45
  -1  -2  10 2973.50 233.862  52
  -1  -2   9 901.473 121.055  23
  -1  -2   9 880.992 126.383  52
   1  -2  -9 739.525 105.499  48
   1  -2  -9 933.309 141.316  47
   1  -2  -9 735.355 262.285  43
  -1  -2   9 943.479 246.611   4
  -1  -2   9 851.199 106.620  45
   1  -2  -9 563.029 127.111  44
  -1  -2   9 1063.41 116.120  15
   1  -2  -9 961.897 126.259   9
  -1  -2   9 524.307 231.855  40
  -1  -2   9 828.891 225.863  42
   1  -2  -9 749.966 107.501  32
  -1  -2   8 22401.8 514.289  23
   1  -2  -8 19962.5 593.873  44
  -1  -2   8 22017.2 1227.27  40
  -1  -2   8 21397.1 1126.63   1
   1  -2  -8 21170.2 1180.70  43
   1  -2  -8 22886.3 545.907   9
   1  -2  -8 21886.1 576.878  47
  -1  -2   8 20341.4 505.273  16
  -1  -2   8 21819.4 521.386  52
  -1  -2   8 20620.5 1040.53  42
  -1  -2   8 19791.1 440.144  45
  -1  -2   8 21638.9 1045.92   4
  -1  -2   7 38716.9 1402.25   1
  -1  -2   7 35512.3 1303.11  42
   1  -2  -7 37544.4 1428.24  43
   1  -2  -7 36884.3 735.375  44
   1  -2  -7 40587.9 1294.14   2
  -1  -2   7 40222.6 1499.45  40
  -1  -2   6 23249.5 1024.40  42
   1  -2  -6 23382.9 887.563   2
  -1  -2   6 25142.5 1087.16  40
  -1  -2   6 24192.1 1031.62   1
   1  -2  -6 23672.0 1054.83  43
  -1  -2   5 67399.9 1536.89   1
  -1  -2   5 62855.0 1542.88  42
   1  -2  -5 65431.5 1321.14   2
  -1  -2   5 68735.7 1614.95  40
   1  -2  -5 66465.6 1571.72  43
   1  -2  -4 47320.0 1164.90  43
  -1  -2   4 46081.1 1131.15   1
   1  -2  -4 44823.5 986.057   3
  -1  -2   4 45499.1 1173.34  40
  -1  -2   4 44206.2 1239.15  42
  -1  -2   3 183429. 1997.67   1
  -1  -2   3 187758. 2100.53  40
  -1  -2   3 181734. 2273.62  42
   1  -2  -3 193222. 1898.59   3
   1  -2  -3 193065. 1990.92  43
  -1  -2   2 116787. 914.852   4
  -1  -2   2 114363. 1629.47  42
   1  -2  -1 24528.5 473.892  40
   1  -2  -1 23693.2 610.063   3
   1  -2  -1 25523.9 675.136  42
   1  -2  -1 25279.1 566.886   4
   1  -2   0 203170. 1567.72   4
   1  -2   0 213748. 1971.77  42
   1  -2   1 118568. 1568.81  42
   1  -2   1 121804. 1535.78  40
   1  -2   2 204953. 2225.12  42
  -1  -2  -2 202800. 1334.17  42
   1  -2   3 5005.76 364.086   4
  -1  -2  -3 5116.21 238.958   2
   1  -2   3 5009.39 371.791  42
   1  -2   3 5624.37 454.649  40
  -1  -2  -3 4714.35 401.368  43
   1  -2   4 54352.2 1317.43   4
   1  -2   4 55347.8 1546.54  40
   1  -2   4 51126.9 1266.40  42
  -1  -2  -4 54667.3 1448.41  43
  -1  -2  -5 7627.57 420.488  39
  -1  -2  -5 7383.02 610.659  43
   1  -2   5 8912.23 555.528  42
   1  -2   5 8299.61 596.255   4
   1  -2   5 8489.82 710.092  40
   1  -2   6 41560.4 1625.97  40
  -1  -2  -6 40084.5 1519.57  43
   1  -2   6 38241.8 1176.09  42
   1  -2   6 41411.5 1396.27   4
   1  -2   7 7304.08 647.889   4
   1  -2   7 7146.43 298.532  23
   1  -2   7 7517.48 749.625  40
  -1  -2  -7 7687.36 364.253  44
  -1  -2  -7 7044.62 706.408  43
   1  -2   7 6939.34 517.327  42
   1  -2   8 9006.26 767.174   4
   1  -2   8 8675.53 360.807  19
  -1  -2  -8 8173.10 806.261  43
   1  -2   8 8967.17 359.252  14
   1  -2   8 9214.60 385.199  52
   1  -2   8 9161.54 884.769  40
  -1  -2  -8 8284.09 388.135  47
  -1  -2  -8 9271.19 317.880   9
   1  -2   8 8921.84 325.250  20
  -1  -2  -8 8686.44 412.905  44
   1  -2   8 8778.74 342.577  15
   1  -2   8 8428.36 351.485  23
  -1  -2  -9 7020.48 800.723  43
   1  -2   9 8001.09 371.805  23
   1  -2   9 8055.93 389.599  52
   1  -2   9 8259.60 366.120  14
   1  -2   9 7269.70 723.408   4
   1  -2   9 7241.03 825.446  40
   1  -2   9 7998.89 371.434  19
   1  -2   9 8193.83 332.886  20
   1  -2   9 7874.35 350.804  15
  -1  -2  -9 8138.79 427.130  44
  -1  -2  -9 7981.68 315.526   9
  -1  -2  -9 8227.55 411.887  47
   1  -2  10 4468.24 287.516  14
   1  -2  10 3844.15 292.990  52
   1  -2  10 4206.73 272.638  15
  -1  -2 -10 4187.26 651.360  43
   1  -2  10 4988.65 636.827   4
   1  -2  10 4159.25 640.440  40
   1  -2  10 4244.35 293.733  19
   1  -2  10 3932.90 245.126  20
   1  -2  10 4131.57 286.764  23
  -1  -2 -10 4429.66 327.609  47
  -1  -2 -10 5065.37 361.913  44
  -1  -2 -11 8124.25 896.019  43
   1  -2  11 9095.76 415.938  14
  -1  -2 -11 8575.91 469.164  47
   1  -2  11 8817.82 404.071  15
   1  -2  11 9876.72 896.864   4
   1  -2  11 9523.62 438.445  19
   1  -2  11 8926.27 426.824  23
   1  -2  11 8892.82 453.099  52
  -1  -2 -11 9305.12 500.109  44
   1  -2  11 8456.68 364.431  20
   1  -2  12 2165.60 227.315  23
   1  -2  12 2204.09 214.823  15
   1  -2  12 2058.76 183.696  20
  -1  -2 -12 2099.86 256.785  44
   1  -2  12 2126.84 236.560  52
   1  -2  12 2359.81 237.802  19
   1  -2  12 2383.40 220.366  14
  -1  -2 -12 2339.57 264.502  47
  -1  -2 -13 837.953 148.900  51
   1  -2  13 823.608 160.508  52
  -1  -2 -13 840.035 161.272  44
   1  -2  13 995.985 161.297  23
   1  -2  13 865.544 138.892  15
   1  -2  13 993.250 158.526  19
  -1  -2 -13 800.265 172.338  47
   1  -2  13 823.537 132.302  14
  -1  -2 -13 915.554 172.000  37
  -1  -2 -14 3109.49 272.706  47
  -1  -2 -14 2808.78 240.665  44
  -1  -2 -14 2828.24 253.408  37
   1  -2  14 2975.67 243.714  52
   1  -2  14 2876.26 214.390  15
   1  -2  14 2993.39 232.009  19
   1  -2  14 3185.08 211.742  14
  -1  -2 -15 1324.85 160.263  47
  -1  -2 -15 1498.88 161.724  37
   1  -2  15 1269.81 144.601  52
   1  -2  15 1289.46 126.121  15
  -1  -2 -16 583.662 91.5408  47
  -1  -1  16 478.948 94.2106  23
  -1  -1  16 526.168 96.7433  19
   1  -1 -16 506.597 89.5534  37
  -1  -1  16 429.588 68.1124  15
   1  -1 -16 567.584 111.679  47
  -1  -1  16 549.291 101.781  52
  -1  -1  16 572.797 89.3680  14
   1  -1 -15 1124.77 165.362  47
  -1  -1  15 1271.83 135.352  15
  -1  -1  15 1307.21 162.751  19
   1  -1 -15 1192.39 161.683  37
  -1  -1  15 1223.36 159.499  23
  -1  -1  15 1260.66 148.042  14
  -1  -1  15 1133.32 162.759  52
  -1  -1  14 7128.32 335.729  15
  -1  -1  14 7547.56 377.202  14
  -1  -1  14 7718.49 396.844  19
  -1  -1  14 7331.00 379.380  23
   1  -1 -14 7634.72 357.865   9
   1  -1 -14 7346.90 428.253  47
   1  -1 -14 6827.69 396.346  37
  -1  -1  14 7331.80 395.154  52
  -1  -1  13 2739.37 219.805  15
  -1  -1  13 2819.45 244.423  14
   1  -1 -13 2638.54 276.462  47
  -1  -1  13 2794.77 259.154  19
  -1  -1  13 2476.82 237.739  23
  -1  -1  13 2723.04 260.586  52
   1  -1 -13 2723.37 227.821   9
   1  -1 -13 2630.59 262.797  37
   1  -1 -13 2535.34 221.464  48
   1  -1 -12 3237.73 246.267  48
  -1  -1  12 3193.06 224.625  45
   1  -1 -12 3269.38 542.140  43
  -1  -1  12 2861.38 474.398   4
  -1  -1  12 3283.71 275.528  52
   1  -1 -12 3364.40 257.240   9
  -1  -1  12 3314.44 240.007  15
  -1  -1  12 3260.91 264.344  23
   1  -1 -12 3140.96 293.687  47
   1  -1 -12 2874.65 262.393  44
   1  -1 -12 3485.82 295.002  37
  -1  -1  11 3283.21 227.568  15
   1  -1 -11 2771.30 255.389  44
   1  -1 -11 3079.65 555.476  43
   1  -1 -11 3117.65 269.985  37
  -1  -1  11 3139.42 241.421  23
  -1  -1  11 3525.69 271.881  52
   1  -1 -11 3305.80 246.071  48
   1  -1 -11 3176.30 239.503   9
  -1  -1  11 3365.94 229.451  45
   1  -1 -11 3162.41 279.873  47
  -1  -1  11 2567.48 490.379   4
  -1  -1  10 36871.1 702.736  15
  -1  -1  10 36300.3 696.217  45
   1  -1 -10 33232.5 812.107  44
  -1  -1  10 35641.6 751.909  23
   1  -1 -10 35171.2 743.018   9
   1  -1 -10 36690.5 862.132  47
   1  -1 -10 33557.8 1642.31  43
  -1  -1  10 35103.2 1578.37   1
   1  -1 -10 35909.4 741.418  48
  -1  -1  10 37431.1 802.641  52
  -1  -1  10 34824.4 1600.18  40
  -1  -1  10 35907.3 755.147  16
  -1  -1  10 35884.1 1560.76   4
  -1  -1   9 1950.87 312.410  42
  -1  -1   9 1352.79 325.751   1
  -1  -1   9 1456.07 147.901  16
   1  -1  -9 1704.40 157.398   9
  -1  -1   9 1718.12 157.786  23
   1  -1  -9 1781.99 370.629  43
   1  -1  -9 1295.37 163.920  44
  -1  -1   9 1660.69 142.452  45
  -1  -1   9 1649.96 139.785  15
   1  -1  -9 1704.75 154.809  48
   1  -1  -9 1658.17 176.482  47
  -1  -1   9 1614.67 350.166  40
  -1  -1   9 1752.22 170.999  52
   1  -1  -8 24495.2 612.077  44
   1  -1  -8 24962.8 1242.50  43
  -1  -1   8 27027.2 1215.00   1
  -1  -1   8 26165.4 1226.50  40
  -1  -1   8 26518.3 517.412  45
  -1  -1   8 25876.1 1075.18  42
  -1  -1   7 78585.5 1933.24   1
  -1  -1   7 70392.0 1697.15  42
   1  -1  -7 70815.5 1918.56  43
  -1  -1   7 76850.3 1944.90  40
  -1  -1   6 69548.8 1616.00  42
   1  -1  -6 76110.1 1609.19   2
   1  -1  -6 71828.8 1746.56  43
  -1  -1   6 75294.1 1725.76   1
  -1  -1   6 79087.4 1830.76  40
  -1  -1   5 23637.8 875.324   1
  -1  -1   5 22918.3 869.677  42
   1  -1  -5 23461.3 895.650  43
   1  -1  -5 23332.4 806.511   2
  -1  -1   5 24581.3 910.789  40
   1  -1  -4 101934. 1640.24  43
   1  -1  -4 106049. 1473.71   2
  -1  -1   4 106156. 1623.85  40
  -1  -1   4 102662. 1611.43   1
   1  -1  -3 6455.44 350.491  43
   1  -1  -3 5638.68 300.200   3
  -1  -1   3 5827.15 374.012  42
  -1  -1   3 5932.09 339.935   1
  -1  -1   3 5918.02 332.846  40
  -1  -1   2 16214.8 455.695   1
  -1  -1   2 15980.5 535.655  42
  -1  -1   2 16005.6 446.770  40
   1  -1  -2 16537.0 427.578  43
   1  -1  -1 6176.08 236.326   4
  -1  -1   1 5537.93 267.312  42
  -1  -1   1 6167.76 202.296   1
   1  -1   0 45399.7 679.896   3
   1  -1   0 46350.8 642.777   4
   1  -1   0 48772.9 655.581  40
   1  -1   0 47510.0 684.873  42
   1  -1   1 76846.9 941.304  42
  -1  -1  -1 75399.8 545.837  42
  -1  -1  -2 7743.98 278.691  39
   1  -1   2 7831.18 380.315   4
   1  -1   2 8670.01 355.700  42
  -1  -1  -2 7264.97 399.982  43
  -1  -1  -3 123267. 1433.22  39
  -1  -1  -3 121838. 1851.28  43
   1  -1   3 124842. 1510.41  42
  -1  -1  -4 62033.7 1276.88  39
   1  -1   4 64593.1 1171.15  42
  -1  -1  -4 63125.1 1493.67  43
   1  -1   4 66927.0 1465.57   4
   1  -1   4 68307.9 1635.04  40
   1  -1   5 44626.5 1464.30  40
  -1  -1  -5 40931.8 1366.21  43
  -1  -1  -5 41120.5 1161.78  39
   1  -1   5 42468.5 1299.40   4
   1  -1   5 40965.1 1002.48  42
  -1  -1  -6 53649.6 1711.34  43
  -1  -1  -6 55587.1 1507.15  39
   1  -1   6 51596.1 1178.26  42
   1  -1   6 56194.2 1629.52   4
   1  -1   6 55427.4 1772.02  40
   1  -1   7 6323.17 663.344  40
   1  -1   7 5488.99 567.468   4
  -1  -1  -7 5944.08 552.455  39
  -1  -1  -7 6034.90 637.312  43
  -1  -1  -8 5533.28 308.025  47
  -1  -1  -8 5008.14 610.060  43
   1  -1   8 5527.12 276.122  23
   1  -1   8 5224.99 643.506  40
   1  -1   8 5547.48 253.773  20
   1  -1   8 5687.33 299.848  52
   1  -1   8 5702.34 270.577  15
  -1  -1  -8 5666.72 317.776  44
   1  -1   8 5647.66 607.936   4
  -1  -1  -8 5281.84 557.801  39
  -1  -1  -9 3326.01 261.012  47
  -1  -1  -9 3073.09 529.203  43
   1  -1   9 3256.32 230.388  23
  -1  -1  -9 3211.78 270.571  44
   1  -1   9 3463.13 508.293   4
   1  -1   9 3473.78 260.478  52
   1  -1   9 3546.17 218.154  20
   1  -1   9 3415.75 227.312  14
   1  -1   9 3250.80 224.743  15
   1  -1  10 4685.36 265.468  20
   1  -1  10 5043.55 333.909  52
   1  -1  10 5410.26 660.853   4
  -1  -1 -10 4887.65 335.803  47
  -1  -1 -10 5171.85 696.635  43
  -1  -1 -10 5333.75 353.460  44
   1  -1  10 4809.82 299.475  19
   1  -1  10 5661.97 305.510  14
   1  -1  10 4645.74 295.354  23
   1  -1  10 4721.92 285.721  15
  -1  -1 -11 8280.02 456.650  47
   1  -1  11 8016.13 360.543  20
   1  -1  11 8173.27 404.423  19
  -1  -1 -11 8492.97 464.492  44
   1  -1  11 8503.56 411.094  23
   1  -1  11 8321.05 391.854  15
   1  -1  11 8337.86 443.557  52
   1  -1  11 8957.00 873.447   4
   1  -1  11 8878.27 394.983  14
  -1  -1 -11 6810.83 814.829  43
   1  -1  12 1969.21 219.626  23
  -1  -1 -12 1643.08 215.859  44
   1  -1  12 1770.60 201.204  15
  -1  -1 -12 1728.90 231.916  37
  -1  -1 -12 1869.48 237.344  47
   1  -1  12 1792.61 186.264  14
   1  -1  12 1739.77 203.641  19
   1  -1  12 1592.98 166.670  20
   1  -1  12 1904.36 231.596  52
  -1  -1 -12 1797.71 216.609  51
   1  -1  13 7106.96 325.253  20
  -1  -1 -13 7469.69 436.003  37
   1  -1  13 7645.60 349.309  14
  -1  -1 -13 7705.93 448.390  47
   1  -1  13 7388.64 386.077  23
  -1  -1 -13 6813.63 381.191  51
   1  -1  13 7476.01 374.449  15
   1  -1  13 7511.92 376.775  19
   1  -1  13 7581.03 414.575  52
  -1  -1 -13 6544.85 378.402  44
   1  -1  14 2257.63 206.694  23
   1  -1  14 2438.36 207.688  19
   1  -1  14 2350.30 172.785  20
  -1  -1 -14 2211.73 235.775  37
  -1  -1 -14 2373.71 244.976  47
   1  -1  14 2202.54 195.304  15
   1  -1  14 2230.29 225.511  52
   1  -1  15 646.765 117.158  52
   1  -1  15 794.437 112.067  19
   1  -1  15 621.921 99.4881  15
   1  -1  15 170.601 78.0678  25
  -1  -1 -15 734.438 132.310  47
  -1  -1 -15 798.250 125.615  37
   1  -1  15-26.8684 57.3939  23
   1  -1  16-25.5041 41.0897  52
  -1  -1 -16-7.86558 41.9033  47
   1  -1  16 68.0379 51.2887  25
  -1  -1 -16 28.9526 38.5945  37
  -1   0  16 223.538 74.2245  19
  -1   0  16 69.9327 63.2327  52
   1   0 -16 171.189 67.6647  49
   1   0 -16 288.403 75.4980  37
  -1   0  16 351.220 68.3358  14
  -1   0  16 210.641 57.3264  15
   1   0 -16 61.1603 72.5854  47
  -1   0  16 209.625 74.5269  23
  -1   0  15 2766.69 197.481  15
  -1   0  15 2803.71 224.864  23
   1   0 -15 2775.61 239.975  37
  -1   0  15 3061.01 231.142  19
  -1   0  15 2453.36 227.700  52
  -1   0  15 2635.91 201.396  14
   1   0 -15 2809.82 259.296  47
   1   0 -14 1469.85 213.467  47
  -1   0  14 1755.55 183.228  14
  -1   0  14 1465.06 165.769  15
  -1   0  14 1671.83 197.983  23
  -1   0  14 1692.60 202.816  19
   1   0 -14 1469.66 206.404  37
  -1   0  14 1690.82 216.468  52
   1   0 -13 5095.25 316.890  48
   1   0 -13 5081.22 365.120  37
   1   0 -13 5081.65 303.582   9
  -1   0  13 5834.44 348.985  23
   1   0 -13 5399.71 385.499  47
  -1   0  13 5113.77 347.646  52
  -1   0  13 5220.46 298.947  45
  -1   0  13 5273.43 304.028  15
   1   0 -12 3646.09 271.541  48
  -1   0  12 3772.41 259.540  45
  -1   0  12 3450.75 536.701   4
   1   0 -12 3653.92 259.418   9
   1   0 -12 3690.52 313.136  47
  -1   0  12 3774.09 296.563  52
  -1   0  12 3867.16 280.144  16
   1   0 -12 3609.59 303.273  37
   1   0 -12 3316.96 578.605  43
  -1   0  12 3965.80 285.935  23
  -1   0  12 3787.02 257.286  15
   1   0 -11 712.241 265.534  43
  -1   0  11 781.453 136.174  23
   1   0 -11 688.377 123.497  48
  -1   0  11 603.442 114.253  45
   1   0 -11 613.844 139.781  37
  -1   0  11 715.633 139.446  16
   1   0 -11 694.798 120.637   9
  -1   0  11 499.430 81.6982  20
   1   0 -11 640.084 141.128  47
  -1   0  11 457.365 239.515   1
  -1   0  11 755.009 138.931  52
  -1   0  11 738.633 119.709  15
   1   0 -10 291.076 77.6904   9
   1   0 -10 307.130 85.5218  48
  -1   0  10 395.970 100.698  52
  -1   0  10 428.668 94.4981  45
  -1   0  10 308.867 86.6468  16
   1   0 -10 508.481 119.933  47
   1   0 -10 309.826 68.4063  21
  -1   0  10 347.786 85.1594  23
   1   0 -10 286.634 91.7716  37
  -1   0  10 465.087 80.8883  20
  -1   0  10 244.828 175.302   1
  -1   0  10 476.398 96.3412  15
   1   0 -10 403.716 233.798  43
  -1   0   9 4682.24 448.585  42
   1   0  -9 4720.99 288.363  47
  -1   0   9 3890.21 520.667  40
  -1   0   9 4998.18 281.102  52
  -1   0   9 4708.79 250.047  45
  -1   0   9 4515.06 245.994  16
  -1   0   9 4631.57 537.040   1
  -1   0   9 4620.28 244.876  23
   1   0  -9 4764.19 283.606  37
   1   0  -9 4471.85 573.641  43
   1   0  -9 4407.96 243.487   9
   1   0  -9 4618.14 251.643  48
   1   0  -9 3822.39 244.593  44
   1   0  -8 43514.1 1611.43  43
  -1   0   8 47210.3 721.399  45
   1   0  -8 40058.0 717.560  44
  -1   0   8 44689.0 1545.41  40
   1   0  -8 48544.7 1917.44  39
  -1   0   8 45213.0 1346.00  42
  -1   0   8 47909.1 1584.49   1
  -1   0   7 26631.9 1121.72  40
  -1   0   7 25780.6 968.398  42
   1   0  -7 25239.2 1130.09  43
  -1   0   7 27187.1 1127.95   1
   1   0  -7 28046.0 1358.84  39
  -1   0   6 1446.08 255.417  40
   1   0  -6 1352.38 307.004  39
   1   0  -6 1274.65 262.876  43
  -1   0   6 1268.59 251.781   1
   1   0  -5 40147.0 1346.21  39
  -1   0   5 43088.0 1137.48   1
  -1   0   5 41608.7 1120.89  40
   1   0  -5 40386.0 1153.16  43
  -1   0   4 56697.6 1141.98   1
   1   0  -4 55695.0 1358.84  39
   1   0  -4 59708.7 1222.97  43
   1   0  -4 57966.8 1138.51   2
  -1   0   4 59177.3 1168.20  40
   1   0  -3 1647.85 193.105   2
  -1   0   3 1919.17 191.466   1
   1   0  -3 1745.88 224.457  39
   1   0  -3 2093.65 194.411  43
  -1   0   3 2193.07 189.511  40
  -1   0   2 38324.3 548.282  40
  -1   0   2 33719.9 603.277   1
   1   0  -2 34248.5 624.918   2
   1   0  -2 40341.2 608.101  43
  -1   0   1 2711.71 135.075   1
   1   0  -1 2830.96 135.510   3
  -1   0   1 2867.39 97.7055  40
   1   0  -1 2806.67 126.791   4
  -1   0   1 2740.36 79.2510   5
   1   0   0 813.458 71.0349   4
  -1   0   0 1026.20 67.9207  43
   1   0   0 965.382 62.4132   3
  -1   0  -1 9701.89 331.459  43
  -1   0  -1 9618.50 313.706  39
   1   0   1 9490.73 329.631   4
  -1   0  -2 17398.7 563.820  43
   1   0   2 17741.8 510.344   1
   1   0   2 18119.6 559.731   4
   1   0   2 16432.3 297.198  42
  -1   0  -2 17361.7 550.736  39
  -1   0  -3 97539.3 1585.04  43
   1   0   3 92225.6 915.469  42
  -1   0  -3 92563.8 1527.69  39
   1   0   3 97508.5 1454.71   1
   1   0   4 56372.6 1256.76   1
  -1   0  -4 54385.9 1349.42  43
  -1   0  -4 60903.8 1398.86  39
   1   0   4 58234.9 1540.83  40
   1   0   4 52894.3 830.485  42
  -1   0  -5 25827.3 1044.16  43
  -1   0  -5 27113.9 1078.99  39
   1   0   5 26171.9 1128.68  40
   1   0   5 26815.9 963.190   1
   1   0   5 23891.8 625.649  42
   1   0   6 7538.50 576.945   1
  -1   0  -6 8743.91 687.431  39
   1   0   6 8185.54 701.157  40
  -1   0  -6 7698.99 648.933  43
   1   0   6 7388.11 374.772  42
   1   0   7 2737.65 382.833   1
  -1   0  -7 2824.04 446.657  39
  -1   0  -7 2993.42 451.351  43
   1   0   7 3289.53 460.660   4
   1   0   8 6655.32 277.006  20
  -1   0  -8 6517.73 324.314  47
  -1   0  -8 5637.90 643.642  43
   1   0   8 6014.54 260.833  45
   1   0   8 6407.04 285.493  15
   1   0   8 6356.81 282.149  23
  -1   0  -8 6559.32 693.126  39
   1   0   8 6120.60 275.780  16
   1   0   8 6606.46 325.298  52
   1   0   8 6052.32 649.315   4
   1   0   9-65.8201 80.7645  52
   1   0   9 54.2862 59.8794  23
   1   0   9 233.833 209.437   4
   1   0   9 29.1441 55.5218  15
  -1   0  -9-197.320 187.436  43
   1   0   9 96.9470 56.4639  20
  -1   0  -9-52.3650 139.073  39
  -1   0  -9 66.9975 71.8571  47
  -1   0  -9 130.930 80.9938  44
  -1   0 -10 6257.76 758.777  43
  -1   0 -10 7343.26 386.926  44
   1   0  10 6968.13 347.186  23
   1   0  10 6856.60 384.727  52
   1   0  10 6447.39 725.181   4
   1   0  10 6778.15 322.330  20
  -1   0 -10 7348.67 402.663  47
   1   0  10 6992.37 345.429  15
   1   0  11 17036.2 1189.18   4
  -1   0 -11 15644.5 1223.04  43
  -1   0 -11 15198.6 593.927  51
   1   0  11 16753.3 554.238  19
  -1   0 -11 16327.6 624.514  47
  -1   0 -11 16455.1 592.098  44
   1   0  11 16353.5 506.797  14
  -1   0 -11 16243.8 629.403  37
   1   0  11 17099.2 612.663  52
   1   0  11 15944.2 538.802  15
   1   0  11 16545.5 551.975  23
   1   0  11 16258.9 513.695  20
   1   0  12 409.757 124.183  23
   1   0  12 618.513 137.585  19
  -1   0 -12 654.680 166.698  47
   1   0  12 527.597 106.845  14
   1   0  12 655.881 159.292  52
   1   0  12 491.394 124.142  15
  -1   0 -12 583.126 140.368  51
   1   0  12 505.098 108.218  20
  -1   0 -12 621.782 160.281  37
   1   0  13 131.919 101.551  23
  -1   0 -13-6.77115 82.7239  51
   1   0  13-133.498 75.5394  34
   1   0  13 111.098 109.615  52
  -1   0 -13-10.0898 117.294  47
   1   0  13 74.0363 66.3744  20
   1   0  13 175.929 95.6111  15
  -1   0 -13 29.7632 103.288  37
   1   0  13 187.421 101.606  19
   1   0  14 1091.02 125.455  20
   1   0  14 1234.80 174.377  52
  -1   0 -14 961.486 138.083  51
  -1   0 -14 1092.75 172.339  37
   1   0  14 1198.94 160.900  23
  -1   0 -14 1190.42 182.858  47
   1   0  14 1267.75 158.195  15
   1   0  14 1361.90 157.801  19
   1   0  15-53.8632 85.7578  52
   1   0  15-10.0347 65.5060  25
  -1   0 -15 15.8446 67.0781  37
   1   0  15-13.0415 63.1983  23
   1   0  15-2.14329 36.1912  20
   1   0  15 143.122 61.2431  19
  -1   0 -15-10.9917 77.5473  47
   1   0  15 69.3848 57.1929  15
   1   0  16 140.638 46.9284  15
  -1   0 -16 166.968 67.6363  47
  -1   0 -16 7.83330 37.7385  37
   1   0  16 71.1314 46.7014  52
   1   1 -16 471.708 96.8997  37
  -1   1  16 499.996 80.1537  15
   1   1 -16 443.762 98.3034  47
  -1   1  16 576.466 96.0614  19
  -1   1  16 591.322 102.993  23
   1   1 -16 411.797 83.6703  49
  -1   1  16 359.049 88.1641  52
  -1   1  15 1077.75 125.798  14
   1   1 -15 1153.75 164.077  37
   1   1 -15 1057.81 164.486  47
  -1   1  15 1076.26 141.202  19
  -1   1  15 1095.19 133.924  15
  -1   1  15 1029.79 147.289  23
  -1   1  15 1039.79 152.289  52
  -1   1  14 6252.19 356.179  23
   1   1 -14 5957.62 394.688  47
  -1   1  14 5270.34 296.586  45
  -1   1  14 6310.53 368.236  52
   1   1 -14 5809.68 378.454  37
  -1   1  14 6118.48 320.683  15
  -1   1  13 2484.92 221.168  45
   1   1 -13 2702.37 281.919  47
  -1   1  13 2797.97 266.441  52
  -1   1  13 2698.90 226.895  15
  -1   1  13 2463.63 239.329  23
   1   1 -13 2731.46 275.686  37
  -1   1  13 2721.73 197.925  20
  -1   1  12 3248.08 217.679  20
   1   1 -12 2702.14 239.246  48
  -1   1  12 2084.10 418.135   1
  -1   1  12 3008.41 248.658  45
  -1   1  12 2999.24 261.070  52
   1   1 -12 2840.09 278.208  37
  -1   1  12 2989.17 249.680  23
  -1   1  12 2336.79 469.613   4
   1   1 -12 2808.13 281.330  47
  -1   1  12 3172.01 243.958  15
   1   1 -12 2504.31 505.201  43
  -1   1  12 2710.81 232.053  16
   1   1 -12 2588.63 217.023   9
  -1   1  11 2756.18 232.913  23
   1   1 -11 2774.21 236.226  48
  -1   1  11 2826.33 230.968  16
  -1   1  11 2863.81 198.897  20
   1   1 -11 2412.45 245.676  47
   1   1 -11 2661.69 505.094  43
  -1   1  11 2931.60 235.543  45
  -1   1  11 2814.64 248.505  52
   1   1 -11 2757.46 217.618   9
  -1   1  11 2596.75 456.332   1
   1   1 -11 2690.95 261.643  37
  -1   1  10 39127.8 821.320  52
   1   1 -10 35702.9 772.464  48
  -1   1  10 36311.6 742.912  16
  -1   1  10 37007.2 751.459  23
   1   1 -10 36103.0 689.983  21
   1   1 -10 35102.9 724.681   9
  -1   1  10 36721.3 1580.53   1
   1   1 -10 35635.8 853.657  47
   1   1 -10 39129.2 2048.64  39
  -1   1  10 37413.0 774.261  45
   1   1 -10 34651.3 840.053  37
   1   1 -10 34642.1 1690.35  43
   1   1  -9 1487.60 174.259  47
  -1   1   9 1359.69 139.122  16
   1   1  -9 1271.18 154.589  37
  -1   1   9 1280.66 145.869  45
  -1   1   9 1460.40 155.507  52
   1   1  -9 1306.71 333.330  43
  -1   1   9 1515.21 334.533   1
   1   1  -9 1230.77 118.294  21
   1   1  -9 864.820 313.193  39
  -1   1   9 1395.88 141.231  23
   1   1  -9 1388.26 146.657  48
   1   1  -9 1401.05 137.564   9
  -1   1   8 27341.0 1013.63  42
  -1   1   8 28706.1 588.226  45
  -1   1   8 30430.3 1257.14   1
   1   1  -8 30059.8 1611.83  39
   1   1  -8 26730.2 1301.83  43
   1   1  -7 68521.7 1882.65  43
  -1   1   7 70330.2 1764.29   1
  -1   1   7 68425.4 831.054  45
   1   1  -7 69113.0 2273.96  39
   1   1  -6 82005.8 1879.14  43
   1   1  -6 87253.5 2310.99  39
  -1   1   6 82202.7 1729.37   1
   1   1  -5 23492.5 1096.06  39
   1   1  -5 22687.0 880.323  43
  -1   1   5 22078.3 812.263   1
   1   1  -4 94326.6 1048.20  41
  -1   1   4 95478.8 1376.85  40
  -1   1   4 93200.7 1455.03   1
   1   1  -3 5510.38 317.849  43
   1   1  -3 4804.14 248.204  41
  -1   1   3 4690.93 292.092   1
   1   1  -2 15023.2 432.295  41
  -1   1   2 14313.0 425.702   1
   1   1  -2 15750.3 436.199  43
   1   1  -1 6009.15 270.309  41
   1   1  -1 5430.32 126.238   5
  -1   1   1 5768.16 213.705   5
  -1   1   0 46261.3 454.149  43
   1   1   0 45232.0 408.959   4
   1   1   1 83871.4 693.975   1
  -1   1  -1 79176.5 886.886  43
  -1   1  -2 8282.88 387.572  43
   1   1   2 7908.53 314.751   1
  -1   1  -3 123887. 1757.32  43
  -1   1  -3 129232. 1977.93  39
   1   1   4 61400.8 689.216  42
   1   1   4 65107.4 1299.77   1
  -1   1  -5 40290.8 1286.59  43
   1   1   5 38315.0 1103.64   1
  -1   1  -6 50302.8 1580.91  43
   1   1   6 47656.3 1367.77   1
   1   1   7 6638.90 577.129   1
  -1   1  -7 6641.38 726.007  39
  -1   1  -7 6126.60 634.189  43
   1   1   7 6028.82 262.834  45
   1   1   8 5158.19 223.125   7
   1   1   8 5137.47 250.592  23
  -1   1  -8 4870.31 597.123  43
  -1   1  -8 5948.00 733.818  39
   1   1   8 5489.77 301.586  52
   1   1   8 4994.94 260.112  45
   1   1   8 5211.66 543.600   1
  -1   1  -8 5262.69 293.171  47
   1   1   8 5372.79 251.777  16
   1   1   8 5146.64 292.041  50
  -1   1  -9 2313.78 491.427  39
  -1   1  -9 2681.44 237.298  37
   1   1   9 2668.38 224.995  52
   1   1   9 2883.33 208.006  23
   1   1   9 2649.43 205.768  45
  -1   1  -9 2640.53 467.473  43
   1   1   9 2839.71 201.679  16
  -1   1  -9 3131.93 226.150  44
   1   1   9 2955.45 488.528   4
   1   1   9 2586.91 170.523   7
  -1   1  -9 2651.82 229.847  47
  -1   1 -10 4693.46 326.450  51
   1   1  10 5049.08 676.205   4
   1   1  10 5465.44 303.863  23
   1   1  10 5024.33 327.315  52
  -1   1 -10 4984.83 344.082  37
  -1   1 -10 4170.50 658.322  39
  -1   1 -10 4914.68 333.195  47
   1   1  10 5201.12 302.943  15
  -1   1 -10 5460.73 715.452  43
   1   1  10 4875.94 282.720  45
   1   1  10 5231.77 245.850   7
   1   1  10 5431.87 293.601  20
   1   1  11 8260.49 369.663  45
   1   1  11 9042.86 407.155  23
   1   1  11 8561.20 827.646   4
  -1   1 -11 8815.57 469.996  37
  -1   1 -11 7683.82 863.041  43
   1   1  11 8782.01 388.663  20
  -1   1 -11 8581.45 460.308  47
   1   1  11 9306.97 449.906  52
  -1   1 -11 7867.48 432.988  51
   1   1  11 8706.12 408.807  15
   1   1  12 1341.27 182.018  23
  -1   1 -12 1659.70 228.026  47
   1   1  12 1485.87 175.845  19
   1   1  12 1343.46 177.419  15
   1   1  12 1488.01 169.566  20
  -1   1 -12 1309.88 212.681  37
  -1   1 -12 1349.64 197.101  51
   1   1  12 1537.71 209.899  52
   1   1  13 7891.54 360.435  20
   1   1  13 8231.60 394.378  23
   1   1  13 8111.42 372.269  19
  -1   1 -13 8235.27 460.864  37
   1   1  13 8354.52 396.866  15
  -1   1 -13 8138.20 460.513  47
   1   1  13 7757.45 409.046  52
  -1   1 -13 7605.15 416.311  51
   1   1  14 2177.85 186.669  34
   1   1  14 2176.73 179.303  20
   1   1  14 2322.10 191.532  19
   1   1  14 2312.81 222.346  52
  -1   1 -14 2446.66 242.387  37
  -1   1 -14 2130.28 230.713  47
  -1   1 -14 2261.91 204.730  51
   1   1  14 2208.41 204.930  23
   1   1  14 2346.90 205.584  15
  -1   1 -15 748.187 125.848  37
   1   1  15 910.952 103.710  19
   1   1  15 820.280 109.600  23
   1   1  15 720.314 116.509  52
   1   1  15 787.712 110.185  15
   1   1  15 543.515 80.5062  20
  -1   1 -15 798.260 134.339  47
  -1   1 -16 47.7007 42.2274  37
   1   1  16 48.9105 34.2648  23
   1   1  16 98.5266 39.7863  15
   1   1  16 93.1295 46.5893  52
  -1   1 -16 77.9182 56.7398  47
  -1   2  16 351.487 73.8233  19
   1   2 -16 270.676 85.9004  47
  -1   2  16 132.957 48.0099  34
  -1   2  16 114.618 56.8893  52
   1   2 -16 156.850 59.6059  49
  -1   2  16 309.155 77.5206  23
  -1   2  16 164.834 52.7391  15
   1   2 -15 692.567 138.009  47
   1   2 -15 870.851 132.480  49
  -1   2  15 894.923 138.337  23
  -1   2  15 953.679 128.533  19
   1   2 -15 792.969 140.104  37
  -1   2  15 759.839 127.845  52
  -1   2  15 797.666 118.055  15
  -1   2  15 835.017 110.795  45
   1   2 -14 4054.42 300.852  49
  -1   2  14 4281.89 294.344  23
   1   2 -14 4401.56 341.024  47
  -1   2  14 4544.88 281.552  15
   1   2 -14 4063.69 320.272  37
  -1   2  14 4514.08 314.968  52
  -1   2  14 4360.25 239.945  20
  -1   2  14 4308.88 280.032  45
   1   2 -13 4386.32 350.166  47
  -1   2  13 4384.62 260.822  20
  -1   2  13 4450.51 291.247  16
  -1   2  13 4166.16 292.419  45
  -1   2  13 4474.01 318.139  52
  -1   2  13 4550.35 307.804  23
   1   2 -13 4132.90 335.618  37
  -1   2  13 4675.93 296.000  15
  -1   2  12 3298.72 266.251  45
  -1   2  12 3104.86 262.993  52
   1   2 -12 3103.24 298.214  37
   1   2 -12 2978.64 291.791  47
  -1   2  12 3049.15 251.284  23
  -1   2  12 3230.82 251.309  16
  -1   2  12 3337.72 229.674  20
   1   2 -11 9508.31 480.152  47
  -1   2  11 9531.67 404.198  16
  -1   2  11 9291.96 429.134  45
   1   2 -11 9324.92 950.196  43
  -1   2  11 8910.21 815.210   1
   1   2 -11 11021.6 1201.36  39
  -1   2  11 9644.55 414.519  23
   1   2 -11 9029.57 463.244  37
   1   2 -11 8673.48 413.639  51
  -1   2  11 9616.88 443.373  52
   1   2 -10 2308.79 465.080  43
   1   2 -10 2735.89 230.238  48
   1   2 -10 2401.68 211.696  51
   1   2 -10 2136.81 587.160  39
  -1   2  10 3117.30 248.448  45
   1   2 -10 2769.79 200.912  21
   1   2 -10 2523.85 243.390  37
  -1   2  10 2799.15 457.115   1
  -1   2  10 2893.78 219.562  16
   1   2 -10 2436.17 240.731  47
  -1   2  10 2902.69 236.427  52
  -1   2  10 2956.26 222.656  23
   1   2  -9 777.134 128.518  48
  -1   2   9 843.265 126.578  52
  -1   2   9 929.467 256.154   1
   1   2  -9 801.084 377.023  39
   1   2  -9 959.576 114.369  21
  -1   2   9 901.935 117.592  16
   1   2  -9 807.357 134.631  37
   1   2  -9 977.151 144.359  47
   1   2  -9 861.684 113.314   9
  -1   2   9 769.676 122.830  45
   1   2  -9 865.719 286.512  43
  -1   2   9 788.671 88.6036   7
   1   2  -9 993.520 124.853  51
   1   2  -8 24522.7 1278.12  43
   1   2  -8 26106.2 598.163  48
   1   2  -8 26325.5 640.081  37
   1   2  -8 27201.0 1631.01  39
  -1   2   8 24780.2 519.806  16
  -1   2   8 23993.8 579.234  45
   1   2  -8 26043.9 633.843  47
  -1   2   8 27192.6 591.112  52
  -1   2   8 25129.5 1142.55   1
  -1   2   7 42550.3 715.002  45
   1   2  -7 44007.6 1960.83  39
   1   2  -7 41440.3 1521.24  43
  -1   2   7 40949.0 1348.17   1
   1   2  -6 23566.9 602.996  41
  -1   2   6 27356.3 1006.24   1
   1   2  -6 27916.2 1454.07  39
   1   2  -6 26843.9 1135.18  43
   1   2  -5 61348.9 1512.43  43
   1   2  -5 61248.1 1897.33  39
   1   2  -5 53296.6 1004.17  41
  -1   2   5 55253.2 1290.69   1
   1   2  -4 48126.0 1183.32  43
  -1   2   4 49069.7 1120.99   1
   1   2  -4 47013.3 1502.29  39
  -1   2   3 173090. 1827.81   1
   1   2  -3 165027. 1869.09  41
   1   2  -2 93081.7 1401.02  41
   1   2  -2 94897.3 983.428   5
   1   2  -2 96689.7 1662.16  39
   1   2  -1 23834.0 454.451   5
   1   2  -1 22722.1 643.299  39
  -1   2   1 29065.1 633.924   5
  -1   2   1 24363.4 561.861  39
   1   2  -1 29259.2 800.567  41
   1   2   0 247905. 2247.54  41
  -1   2   0 198056. 1802.27  39
  -1   2   0 233184. 1853.11   5
   1   2   0 192340. 1346.50  39
  -1   2  -1 113270. 1212.04  43
   1   2   1 141946. 1668.07  41
  -1   2  -1 116588. 1410.86   5
   1   2   1 132289. 864.238   1
   1   2   2 230914. 1593.77   1
  -1   2  -2 208295. 1976.69  43
   1   2   3 8591.33 390.165  41
  -1   2  -3 6848.66 434.899  43
  -1   2  -3 7624.83 543.918  39
   1   2   3 7404.64 363.198   1
  -1   2  -4 53815.1 1340.47  43
   1   2   4 56446.7 946.775  41
   1   2   5 6282.41 286.056  41
  -1   2  -5 6556.87 544.950  43
  -1   2  -5 6218.41 333.754  41
   1   2   5 6599.12 456.118   1
   1   2   6 35988.9 646.915  45
   1   2   6 38801.3 1207.23   1
  -1   2  -7 7748.41 705.134  43
   1   2   7 7833.22 600.995   1
   1   2   7 7293.19 317.175  45
   1   2   8 8821.34 330.883  23
   1   2   8 8486.11 310.420  16
  -1   2  -8 9207.06 395.056  47
   1   2   8 8674.52 309.479   7
  -1   2  -8 8717.50 799.102  43
  -1   2  -8 9131.60 399.118  37
   1   2   8 8565.96 368.833  45
  -1   2  -8 9944.12 979.013  39
   1   2   8 9310.11 379.288  52
   1   2   8 9107.47 397.712  50
  -1   2  -8 7867.16 380.242  51
   1   2   8 8426.22 680.862   1
  -1   2  -9 8670.63 415.323  47
   1   2   9 8423.16 336.576  16
   1   2   9 8610.55 356.029  23
   1   2   9 8457.23 322.892   7
   1   2   9 9004.52 400.411  52
   1   2   9 8319.03 407.610  50
  -1   2  -9 8797.28 429.770  37
   1   2   9 8616.53 708.804   1
   1   2   9 7878.80 790.084   4
  -1   2  -9 8494.45 839.395  43
  -1   2  -9 9631.24 1029.24  39
   1   2   9 8906.04 394.996  45
  -1   2  -9 7980.50 409.392  51
   1   2  10 4753.29 255.214   7
  -1   2 -10 5050.95 694.188  43
   1   2  10 5029.48 644.840   4
  -1   2 -10 4532.14 751.811  39
   1   2  10 4905.61 275.917  16
   1   2  10 5598.20 305.592  23
  -1   2 -10 4441.32 326.628  51
  -1   2 -10 5092.75 347.886  37
   1   2  10 5302.02 329.237  52
  -1   2 -10 4589.59 326.409  47
   1   2  10 4658.10 298.389  45
   1   2  11 8995.39 878.201   4
   1   2  11 9387.92 413.865  23
   1   2  11 9054.50 399.324  20
  -1   2 -11 8889.69 470.223  47
  -1   2 -11 8814.37 931.066  43
  -1   2 -11 9133.10 484.169  37
  -1   2 -11 8848.70 1038.20  39
  -1   2 -11 8255.56 453.753  51
   1   2  11 9920.09 460.969  52
   1   2  11 8563.21 409.717  45
   1   2  11 8538.15 340.213   7
   1   2  11 9695.05 430.962  15
   1   2  12 2228.24 199.203  19
  -1   2 -12 2019.08 241.274  47
  -1   2 -12 1907.16 194.036  49
   1   2  12 1877.72 188.637  45
  -1   2 -12 1698.39 231.854  37
  -1   2 -12 1793.34 223.385  51
   1   2  12 1947.27 200.010  23
   1   2  12 2094.61 224.675  52
   1   2  12 1796.35 191.908  20
   1   2  12 2023.49 215.375  15
  -1   2 -13 1119.97 192.506  37
   1   2  13 675.375 134.793  25
   1   2  13 1379.49 180.008  52
  -1   2 -13 1194.76 169.070  51
   1   2  13 1342.48 160.421  20
  -1   2 -13 1280.19 195.684  47
   1   2  13 1321.13 150.835  19
   1   2  13 1359.85 167.952  23
   1   2  13 1281.86 171.201  15
   1   2  14 2755.85 226.892  52
   1   2  14 2777.34 189.390  19
   1   2  14 2689.59 210.490  23
   1   2  14 2684.32 216.318  34
   1   2  14 2958.60 207.137  20
  -1   2 -14 2710.79 251.772  37
  -1   2 -14 2856.23 229.521  51
   1   2  14 2892.70 224.411  15
  -1   2 -14 2884.04 256.091  47
   1   2  15 1006.72 122.187  52
  -1   2 -15 1192.80 150.129  47
   1   2  15 1081.35 120.475  34
   1   2  15 1126.93 112.928  20
   1   2  15 1363.99 138.997  15
   1   2  15 1134.71 122.780  23
  -1   2 -15 1019.74 141.910  37
   1   3 -16 2561.44 199.806  47
  -1   3  16 2138.61 135.427  19
  -1   3  16 1868.91 137.692  52
  -1   3  16 2657.40 163.077  15
   1   3 -16 2313.06 161.851  49
  -1   3  16 2521.57 172.410  23
   1   3 -15 1307.56 156.007  49
  -1   3  15 1447.47 144.947  19
   1   3 -15 1318.60 171.269  47
  -1   3  15 1574.89 159.612  23
  -1   3  15 1239.65 142.725  52
  -1   3  15 1065.90 128.714  45
  -1   3  15 1402.96 123.683  20
  -1   3  15 1515.58 153.596  15
  -1   3  14 1030.81 154.339  23
  -1   3  14 958.109 143.803  52
  -1   3  14 981.633 122.343  20
   1   3 -14 1033.35 173.415  37
   1   3 -14 752.582 143.463  49
  -1   3  14 1013.78 145.612  15
  -1   3  14 948.896 142.386  45
   1   3 -14 1095.14 182.843  47
  -1   3  13 4045.05 289.456  52
   1   3 -13 3983.66 338.655  47
  -1   3  13 3976.06 256.202  20
  -1   3  13 3869.21 290.748  45
  -1   3  13 3840.48 265.862  16
   1   3 -13 3796.30 304.477  49
  -1   3  13 4189.38 292.713  23
   1   3 -13 3464.65 319.953  37
   1   3 -12 655.219 167.836  47
  -1   3  12 639.031 142.247  45
  -1   3  12 666.664 124.978  16
  -1   3  12 680.174 135.905  23
   1   3 -12 585.940 157.455  37
  -1   3  12 722.429 139.596  52
   1   3 -12 655.099 128.867  51
   1   3 -11 2283.04 199.392  21
  -1   3  11 2450.77 245.163  45
   1   3 -11 2255.57 254.309  37
   1   3 -11 2011.09 210.048  51
  -1   3  11 2277.72 217.905  23
   1   3 -11 2118.71 463.132  43
  -1   3  11 2123.79 214.433  52
   1   3 -11 2727.31 658.997  39
  -1   3  11 2248.46 176.705   7
  -1   3  11 2452.31 213.833  16
  -1   3  11 2529.39 433.852   1
   1   3 -11 2434.78 261.390  47
   1   3 -10 2331.44 243.033  47
   1   3 -10 2427.69 225.319  51
   1   3 -10 2451.76 481.904  43
  -1   3  10 2358.58 174.062   7
   1   3 -10 2318.17 194.041  21
   1   3 -10 2452.00 616.873  39
  -1   3  10 2038.41 401.778   1
  -1   3  10 2349.64 196.267  16
  -1   3  10 2446.19 213.551  52
   1   3 -10 2673.35 262.008  37
  -1   3  10 2550.13 242.592  45
  -1   3   9 5383.96 246.026   7
  -1   3   9 6018.96 305.586  52
   1   3  -9 5579.46 338.709  37
  -1   3   9 5897.79 610.704   1
   1   3  -9 6261.07 906.055  39
   1   3  -9 5667.60 291.009  21
  -1   3   9 5728.98 324.064  45
  -1   3   9 5702.40 280.590  16
   1   3  -9 5621.30 346.524  47
   1   3  -9 5591.97 689.141  43
   1   3  -9 5709.15 321.706  51
  -1   3   8 10568.9 420.501  45
  -1   3   8 10330.4 345.155  16
  -1   3   8 9507.89 316.757   7
  -1   3   8 10912.2 377.608  52
   1   3  -8 9903.23 397.354  51
   1   3  -8 10398.8 370.745  21
   1   3  -8 10357.7 416.586  13
   1   3  -8 10873.7 432.755  47
  -1   3   8 10390.4 753.567   1
   1   3  -8 10854.0 429.236  37
   1   3  -8 10748.4 1117.37  39
   1   3  -8 10407.1 873.974  43
   1   3  -7 42628.0 1623.95  43
   1   3  -7 41720.1 2055.25  39
  -1   3   7 40739.9 1363.14   1
  -1   3   7 38969.9 734.247  45
   1   3  -6 112835. 2376.45  43
  -1   3   6 113741. 2089.90   1
   1   3  -6 115735. 3098.51  39
  -1   3   6 108767. 1569.57  41
  -1   3   6 114798. 1164.66  45
   1   3  -5 9864.41 548.094  41
   1   3  -5 10876.7 699.310  43
   1   3  -5 10483.6 915.737  39
  -1   3   5 10274.5 589.748   1
   1   3  -4 22802.0 742.084   5
   1   3  -4 22588.5 1160.68  39
   1   3  -4 21009.3 820.368  41
  -1   3   3 4193.90 323.196   1
   1   3  -3 2805.37 312.274  41
   1   3  -3 3709.28 268.995   5
   1   3  -3 3419.99 421.762  39
  -1   3   2 128148. 1657.08   5
  -1   3   2 126126. 1382.46  39
   1   3  -2 115402. 1369.84   5
   1   3  -2 107914. 1889.14  41
   1   3  -2 114360. 2007.39  39
  -1   3   1 21627.7 629.831  39
   1   3  -1 19102.5 797.466  41
   1   3  -1 21254.9 564.039   5
   1   3  -1 20001.9 709.903  39
  -1   3   0 2344.00 244.887  39
   1   3   0 2316.91 187.590  39
   1   3   0 3124.80 337.876  41
  -1   3   0 2573.20 245.038   5
   1   3   1 393511. 1898.50   1
  -1   3  -1 367173. 2931.12   5
   1   3   2 74393.9 1478.33  41
  -1   3  -2 62329.1 1297.37   5
   1   3   2 70403.4 915.467   1
  -1   3  -2 58544.7 1497.56  39
  -1   3  -3 50453.5 1568.91  39
   1   3   3 52311.2 947.451   1
  -1   3  -3 48907.3 1185.87  43
   1   3   4 25910.0 825.009  41
  -1   3  -4 26861.5 1277.61  39
   1   3   4 24311.7 757.956   1
  -1   3  -4 23390.9 937.658  43
  -1   3  -5 10618.4 561.422  41
  -1   3  -5 13367.1 1010.36  39
   1   3   5 10529.9 358.749  45
   1   3   5 12118.8 520.535  41
   1   3   5 12203.4 608.172   1
  -1   3  -5 12702.6 766.500  43
   1   3   6 9531.56 601.206   1
  -1   3  -6 11318.4 975.223  39
  -1   3  -6 10614.9 774.665  43
   1   3   6 9488.11 379.652  45
  -1   3  -7 37637.3 1576.45  43
  -1   3  -7 37247.4 751.712  47
   1   3   7 35401.3 752.634  45
   1   3   7 37346.2 1270.52   1
  -1   3  -7 37572.0 799.766  51
  -1   3  -7 38983.1 770.783  37
   1   3   7 34603.2 617.397   7
   1   3   7 37828.9 752.825  50
  -1   3  -8 17325.0 1149.80  43
  -1   3  -8 17129.6 559.753  37
  -1   3  -8 16126.0 572.420  51
   1   3   8 16189.7 449.142   7
   1   3   8 17090.3 448.853  38
   1   3   8 17282.8 552.193  50
   1   3   8 18017.6 947.739   1
  -1   3  -8 16881.8 558.435  47
   1   3   8 16584.4 545.761  45
   1   3   8 16565.1 498.184  52
   1   3   9 855.801 127.026  52
   1   3   9 661.494 132.747  45
   1   3   9 704.137 131.219  50
  -1   3  -9 730.704 135.757  47
  -1   3  -9 908.168 381.851  39
  -1   3  -9 773.076 117.573  49
  -1   3  -9 621.239 135.115  51
   1   3   9 641.956 99.8966  16
   1   3   9 620.446 102.422   7
  -1   3  -9 633.466 130.712  37
   1   3   9 790.525 109.321  38
  -1   3  -9 702.959 289.291  43
   1   3   9 718.271 113.318  23
  -1   3 -10 2376.48 254.796  37
   1   3  10 2415.34 194.731   7
   1   3  10 2332.16 230.913  45
   1   3  10 2427.91 205.309  23
  -1   3 -10 2177.54 241.923  51
  -1   3 -10 1337.77 366.026  43
   1   3  10 2616.81 197.620  16
  -1   3 -10 2977.59 647.894  39
   1   3  10 2268.77 454.334   4
  -1   3 -10 2341.75 242.394  47
  -1   3 -10 2403.34 213.198  49
   1   3  10 2712.23 231.466  52
   1   3  11 3925.52 298.371  45
  -1   3 -11 3959.24 274.004  49
  -1   3 -11 3598.70 311.562  51
   1   3  11 3837.96 244.582   7
  -1   3 -11 3801.79 318.042  47
   1   3  11 4090.72 275.578  23
  -1   3 -11 4039.99 334.251  37
   1   3  11 3782.44 282.389  52
  -1   3 -12 3595.86 314.239  37
   1   3  12 3350.98 263.598  45
   1   3  12 3285.32 221.260   7
   1   3  12 3788.63 270.225  20
   1   3  12 3705.55 265.691  23
   1   3  12 4142.70 293.600  15
   1   3  12 3707.74 276.046  52
  -1   3 -12 3647.02 310.502  47
  -1   3 -12 3390.26 296.656  51
  -1   3 -12 3635.57 258.387  49
   1   3  13 1484.11 183.817  15
   1   3  13 914.738 129.884  45
  -1   3 -13 1187.79 188.361  47
   1   3  13 1219.11 154.258  20
   1   3  13 1370.31 162.727  23
  -1   3 -13 1149.19 169.068  51
   1   3  13 1396.48 167.303  52
   1   3  13 1197.80 126.595   7
  -1   3 -13 1077.25 181.507  37
  -1   3 -14 160.676 93.3640  37
  -1   3 -14 225.511 107.924  47
   1   3  14 241.790 85.3458  15
  -1   3 -14 353.281 95.1763  51
   1   3  14 179.129 72.0918  23
   1   3  14 244.545 76.6478  52
   1   3  14 220.305 83.0724  20
   1   3  15 219.018 66.6096  34
   1   3  15 193.014 57.0187  20
   1   3  15 242.686 73.0280  15
  -1   3 -15 96.6170 64.8544  47
   1   3  15 273.750 71.5242  23
   1   3  15 160.136 48.4654  52
  -1   4  16 315.954 62.3910  23
   1   4 -16 266.862 68.1419  47
  -1   4  16 296.344 59.9410  15
   1   4 -16 190.403 62.8889  50
   1   4 -15 460.613 98.2315  49
  -1   4  15 231.559 57.1730  19
  -1   4  15 433.256 68.4547  20
  -1   4  15 215.019 57.9601  52
  -1   4  15 452.256 87.2648  15
   1   4 -15 462.917 110.222  47
  -1   4  15 141.807 60.4968  45
  -1   4  15 393.094 83.6927  23
   1   4 -15 368.788 103.344  50
  -1   4  14 664.640 121.647  15
  -1   4  14 669.162 105.852  20
  -1   4  14 505.255 97.7736  52
   1   4 -14 605.857 143.895  47
  -1   4  14 567.642 116.265  45
  -1   4  14 601.533 119.889  23
   1   4 -14 676.146 131.840  49
   1   4 -13 2269.97 237.481  49
  -1   4  13 2398.08 225.920  23
  -1   4  13 2523.22 248.245  45
   1   4 -13 2379.32 260.085  47
   1   4 -13 2097.99 243.279  37
  -1   4  13 2107.25 197.411  52
  -1   4  13 2265.27 195.621  16
  -1   4  12 8609.09 349.845   7
   1   4 -12 8877.90 499.189  47
   1   4 -12 8757.63 436.935  51
  -1   4  12 9514.85 436.078  23
  -1   4  12 9632.59 479.495  45
   1   4 -12 8388.86 451.247  49
  -1   4  12 8936.64 391.966  16
   1   4 -12 8708.53 486.029  37
  -1   4  12 8690.55 401.257  52
   1   4 -11 10677.1 441.480  21
  -1   4  11 11884.2 450.486  16
   1   4 -11 10939.7 539.733  37
  -1   4  11 11532.2 454.783  52
  -1   4  11 12473.5 549.380  45
   1   4 -11 10755.8 503.176  49
   1   4 -11 11535.7 1337.17  39
   1   4 -11 10897.8 533.879  47
   1   4 -11 11019.6 500.759  51
  -1   4  11 10516.2 400.449   7
  -1   4  10 7965.99 355.589  16
   1   4 -10 8013.83 438.108  37
   1   4 -10 7343.05 409.030  49
  -1   4  10 7430.16 702.433   1
   1   4 -10 7462.98 436.006  47
   1   4 -10 7195.01 1064.09  39
   1   4 -10 7203.74 364.011  21
  -1   4  10 6805.96 310.326   7
  -1   4  10 7626.52 419.151  45
   1   4 -10 7508.55 406.472  51
  -1   4  10 7835.48 363.548  52
  -1   4   9 15725.2 486.969   7
   1   4  -9 15950.8 525.240  21
  -1   4   9 16914.6 504.287  52
  -1   4   9 17808.8 1052.48   1
   1   4  -9 17257.8 607.690  37
   1   4  -9 16519.6 601.679  47
   1   4  -9 16300.9 575.770  49
  -1   4   9 16648.0 485.268  16
   1   4  -9 15846.8 1471.43  39
  -1   4   9 17982.7 612.361  45
   1   4  -9 15089.3 553.670  51
   1   4  -8 3087.98 246.464  37
   1   4  -8 2407.75 383.756   5
  -1   4   8 2919.34 197.000  52
   1   4  -8 3050.65 245.480  51
  -1   4   8 2587.58 385.840   1
   1   4  -8 3288.10 251.666  49
   1   4  -8 2994.40 246.911  47
   1   4  -8 3510.61 733.502  39
  -1   4   8 2539.36 198.509   7
  -1   4   8 2830.47 188.479  16
   1   4  -8 2862.50 215.297  21
  -1   4   8 2482.40 225.274  45
   1   4  -7 46104.1 809.555  21
   1   4  -7 47826.3 862.618  51
  -1   4   7 46758.5 1497.69   1
   1   4  -7 45043.2 1469.46   5
   1   4  -7 45997.5 2310.44  39
  -1   4   7 46711.2 872.341  45
   1   4  -7 48420.4 865.714  37
   1   4  -7 48109.1 862.582  49
   1   4  -7 49926.9 885.484  47
  -1   4   7 48144.0 767.259   7
   1   4  -6 85077.1 1868.78   5
  -1   4   6 85282.9 1673.73  41
   1   4  -6 87020.9 2822.20  39
  -1   4   6 87998.4 1924.84   1
  -1   4   6 87393.8 1115.80  45
  -1   4   5 15462.0 433.644  45
  -1   4   5 16547.7 790.063   1
   1   4  -5 14904.3 1120.75  39
   1   4  -5 15746.4 740.362   5
  -1   4   4 818.175 204.427   1
   1   4  -4 579.084 299.609  39
   1   4  -4 629.086 210.451  41
   1   4  -4 816.848 174.234   5
  -1   4   3 186988. 2340.75   1
  -1   4   3 203492. 1788.59  39
   1   4  -3 159041. 2978.35  39
   1   4  -3 165214. 2058.99   5
   1   4  -3 140168. 2523.96  41
   1   4  -2 26518.8 786.901   5
   1   4  -2 24768.7 1027.10  39
   1   4  -1 6092.16 584.826  41
   1   4  -1 5235.20 339.831   5
   1   4  -1 5438.31 417.127  39
  -1   4   1 5858.00 409.742  39
  -1   4   1 5683.51 410.739   5
   1   4   0 18626.3 607.499  39
  -1   4   0 17479.2 750.998  39
  -1   4  -1 29900.0 973.421   5
  -1   4  -1 29303.6 1093.65  39
  -1   4  -2 1631.23 260.000   5
   1   4   2 1783.44 164.573   1
   1   4   2 2135.54 316.898  41
  -1   4  -2 1459.17 290.979  39
  -1   4  -3 36046.2 1183.61   5
  -1   4  -3 37277.2 1493.39  39
  -1   4  -4 11534.9 736.179   5
   1   4   4 11966.5 539.652   1
  -1   4  -4 12202.4 944.525  39
   1   4   4 13263.9 410.473  45
   1   4   5 39366.9 1090.86   1
  -1   4  -5 37593.5 1385.04   5
   1   4   5 35307.9 745.695  45
   1   4   5 41999.2 1199.72  41
  -1   4  -5 41757.0 1846.90  39
  -1   4  -5 33311.2 1181.28  41
  -1   4  -5 37690.0 1396.20  43
   1   4   6 3318.08 203.913   7
  -1   4  -6 3006.71 227.541  51
  -1   4  -6 2975.25 441.257  43
   1   4   6 2782.77 231.456  45
  -1   4  -6 3152.72 214.237  47
  -1   4  -6 2808.85 430.730   5
  -1   4  -6 3057.27 611.868  39
  -1   4  -6 3326.35 217.856  37
   1   4   6 2855.65 320.025   1
   1   4   7 9910.30 447.986  45
  -1   4  -7 10083.0 843.686  43
  -1   4  -7 10410.9 418.934  47
  -1   4  -7 10229.3 446.708  51
  -1   4  -7 10676.2 397.943  49
  -1   4  -7 9222.66 386.785  31
   1   4   7 9592.64 362.267   7
  -1   4  -7 11070.5 439.345  37
  -1   4  -7 11375.0 1142.87  39
   1   4   7 10308.4 409.400  50
  -1   4  -8 1218.77 516.050  39
   1   4   8 1113.31 137.741   7
  -1   4  -8 1152.86 171.378  51
   1   4   8 1103.69 133.000  38
   1   4   8 1066.23 173.409  45
  -1   4  -8 1003.91 139.793  31
  -1   4  -8 1091.60 148.771  49
  -1   4  -8 1070.06 324.499  43
  -1   4  -8 1076.09 156.213  37
   1   4   8 876.228 144.315  50
  -1   4  -8 959.941 150.446  47
   1   4   9 1261.32 152.660   7
   1   4   9 1339.76 149.493  38
   1   4   9 1363.46 196.056  45
  -1   4  -9 1350.21 165.780  49
  -1   4  -9 1182.34 175.980  37
  -1   4  -9 1597.45 400.138  43
  -1   4  -9 1394.26 198.801  51
   1   4   9 1093.41 163.188  50
  -1   4  -9 1204.63 159.770  31
  -1   4  -9 1366.40 187.321  47
  -1   4  -9 2331.61 534.892  39
  -1   4  -9 1640.19 411.610   5
  -1   4 -10 5012.46 692.098  43
  -1   4 -10 4651.12 341.174  47
   1   4  10 4454.31 258.749  38
  -1   4 -10 4531.24 338.835  37
   1   4  10 4842.53 344.537  45
   1   4  10 3382.20 536.180   4
  -1   4 -10 4181.67 604.963   5
  -1   4 -10 5817.51 912.971  39
  -1   4 -10 4604.80 351.117  51
   1   4  10 4649.74 283.366  23
  -1   4 -10 4661.36 304.700  49
   1   4  10 4883.51 286.247   7
  -1   4 -11 6651.92 418.514  51
   1   4  11 6852.51 396.306  45
  -1   4 -11 6714.09 415.191  47
   1   4  11 6102.84 323.164   7
   1   4  11 6421.13 333.913  52
   1   4  11 6958.36 351.053  23
  -1   4 -11 6506.16 357.139  49
  -1   4 -11 6810.89 429.641  37
   1   4  12 2856.94 226.218  23
  -1   4 -12 2821.68 272.781  51
  -1   4 -12 3046.40 283.605  47
   1   4  12 2570.37 206.216   7
  -1   4 -12 2715.44 227.178  49
   1   4  12 3128.38 251.222  20
   1   4  12 2659.63 242.916  45
   1   4  12 2597.79 208.015  52
  -1   4 -12 3125.41 292.935  37
   1   4  13 2680.79 206.670  23
   1   4  13 2386.83 179.433   7
  -1   4 -13 2347.67 240.725  37
   1   4  13 2815.51 229.348  15
   1   4  13 2707.36 218.207  20
  -1   4 -13 2409.19 241.232  47
   1   4  13 2200.13 202.429  45
  -1   4 -13 2478.17 235.597  51
   1   4  14 540.325 88.7823  23
   1   4  14 529.125 102.510  15
   1   4  14 593.165 100.108  20
  -1   4 -14 478.033 97.5767  51
  -1   4 -14 618.919 120.213  47
   1   4  15 906.702 93.9628  20
  -1   4 -15 865.730 112.539  47
   1   4  15 973.486 104.248  15
   1   4  15 738.482 101.093  34
   1   5 -15 129.896 63.5778  49
   1   5 -15 133.141 65.9185  50
  -1   5  15 128.477 56.1199  23
   1   5 -15 151.144 67.9558  47
  -1   5  15 15.7899 30.7902  20
  -1   5  15 115.931 53.4004  15
   1   5 -14 1058.07 165.088  47
  -1   5  14 1416.00 154.907  15
   1   5 -14 1182.48 155.718  49
  -1   5  14 1269.75 131.666  20
   1   5 -14 1043.51 157.431  50
  -1   5  14 1061.79 142.548  45
  -1   5  14 1315.98 147.690  23
  -1   5  13 2489.79 214.715  23
   1   5 -13 2426.17 264.020  47
  -1   5  13 2193.67 171.911   7
  -1   5  13 2221.47 226.472  45
   1   5 -13 2176.59 231.246  49
  -1   5  13 2244.97 174.305  16
   1   5 -12 3011.92 280.961  49
  -1   5  12 3506.49 261.092  23
  -1   5  12 3311.58 293.939  45
   1   5 -12 3407.73 320.134  47
  -1   5  12 3525.01 235.887  16
  -1   5  12 3212.42 232.308   7
   1   5 -12 2988.19 266.646  51
  -1   5  11 1205.65 137.413  38
  -1   5  11 1016.96 192.474  45
   1   5 -11 1077.58 186.256  49
   1   5 -11 1000.67 167.464  51
  -1   5  11 928.334 138.330   7
  -1   5  11 1094.75 142.715  16
   1   5 -11 1036.90 205.508  47
   1   5 -10 7288.31 423.657  49
   1   5 -10 6725.38 372.484  21
   1   5 -10 7241.44 423.339  51
   1   5 -10 6813.89 434.906  47
  -1   5  10 6631.68 334.076   7
   1   5 -10 6949.18 1090.69  39
  -1   5  10 7311.28 340.797  16
  -1   5  10 7783.70 449.929  45
   1   5  -9 2586.75 258.970  49
   1   5  -9 2430.18 228.468  21
   1   5  -9 2622.46 260.323  47
  -1   5   9 2458.56 197.078  16
   1   5  -9 2789.67 265.091  51
   1   5  -9 2073.71 650.263  39
  -1   5   9 2965.30 285.600  45
  -1   5   9 2492.25 205.489   7
   1   5  -8 26409.7 706.280  21
  -1   5   8 28164.7 1259.48   1
  -1   5   8 30795.3 660.200   7
   1   5  -8 28361.5 783.314  47
  -1   5   8 31420.8 821.708  45
   1   5  -8 27387.1 1967.58  39
  -1   5   8 27033.1 594.320  16
   1   5  -8 30214.1 794.037  51
   1   5  -8 27619.6 759.328  49
  -1   5   7 4174.34 258.179   7
  -1   5   7 4312.40 483.701   1
   1   5  -7 4459.43 292.857  49
   1   5  -7 4166.82 281.718  47
   1   5  -7 4083.81 271.561  21
   1   5  -7 3789.75 702.454  39
   1   5  -7 3782.99 275.861  51
  -1   5   7 4236.40 292.409  45
   1   5  -7 4369.47 479.939   5
   1   5  -6 4464.11 271.871  51
   1   5  -6 3468.79 665.761  39
  -1   5   6 4505.72 294.534  45
   1   5  -6 3827.53 252.069  49
  -1   5   6 5289.86 251.934   7
  -1   5   6 4447.57 464.960   1
   1   5  -6 3641.58 447.537  41
   1   5  -6 4757.97 477.264   5
  -1   5   6 5339.33 505.054  41
   1   5  -6 4129.55 258.005  21
   1   5  -6 4608.92 271.353  47
   1   5  -5 33116.7 671.685  47
   1   5  -5 26609.7 1241.32  41
  -1   5   5 36115.4 733.031  45
  -1   5   5 36616.2 1236.10   1
  -1   5   5 31016.1 625.509   7
   1   5  -5 33082.8 683.925  49
   1   5  -5 30273.1 1116.30   5
  -1   5   5 43684.9 1469.93  41
   1   5  -5 28586.4 1664.27  39
  -1   5   4 12770.4 405.466  45
   1   5  -4 10657.3 940.175  39
   1   5  -4 12506.5 677.361   5
  -1   5   4 12462.2 705.646   1
   1   5  -3 48399.8 1260.52   5
   1   5  -3 38409.3 1554.71  41
  -1   5   3 53180.4 1340.36   1
   1   5  -3 43138.9 1694.52  39
   1   5  -2 48857.3 1232.11   5
   1   5  -2 43824.7 1698.83  41
   1   5  -2 43951.0 1491.68  39
   1   5  -1 23896.4 1222.87  41
   1   5  -1 26824.6 897.183   5
  -1   5   1 29590.3 1048.34   5
   1   5  -1 24767.7 955.323  39
  -1   5   1 28906.8 968.273  39
  -1   5   0 12467.2 690.548   5
  -1   5   0 11187.8 689.034  39
  -1   5  -1 10961.3 747.866  39
  -1   5  -1 10563.6 654.561   5
  -1   5  -2 81029.7 1841.59   5
   1   5   2 106018. 1126.78  45
  -1   5  -2 80393.3 2203.97  39
   1   5   2 116743. 2487.71  41
  -1   5  -3 14419.8 1025.95  39
   1   5   3 20485.2 1016.28  41
  -1   5  -3 14696.4 838.421   5
   1   5   3 19148.1 507.653  45
  -1   5  -4 28743.3 1300.04  41
  -1   5  -4 34978.1 1700.45  39
  -1   5  -4 35153.2 1336.28   5
   1   5   4 44615.8 859.835  45
   1   5   4 46240.3 1484.85  41
   1   5   5 2034.78 210.812  45
  -1   5  -5 1584.19 160.586  31
  -1   5  -5 1039.52 317.468  39
  -1   5  -5 1355.29 153.729  51
  -1   5  -5 2251.28 377.100   5
   1   5   5 1685.04 287.031  41
  -1   5  -5 1605.44 155.572  47
  -1   5  -5 1678.60 150.338  37
   1   5   5 2037.81 168.317   7
  -1   5  -5 1642.45 155.128  49
  -1   5  -5 880.114 217.005  41
   1   5   6 3664.68 235.639  50
  -1   5  -6 3105.16 221.934  37
  -1   5  -6 3279.43 231.233  49
  -1   5  -6 2637.01 575.638  39
  -1   5  -6 3186.21 241.295  31
  -1   5  -6 3367.17 258.862  51
   1   5   6 3739.84 287.138  45
  -1   5  -6 3334.94 234.641  47
  -1   5  -6 3282.30 490.037   5
   1   5   6 3678.26 238.081   7
   1   5   7 27139.5 676.439  50
  -1   5  -7 24188.3 670.914  31
  -1   5  -7 25130.0 693.967  47
  -1   5  -7 26111.6 687.100  37
   1   5   7 26440.3 786.898  45
  -1   5  -7 23887.5 1337.35   5
  -1   5  -7 25979.3 670.486  49
  -1   5  -7 28275.6 1846.89  39
   1   5   7 25011.3 654.560   7
  -1   5  -7 25705.1 754.380  51
  -1   5  -8 14346.3 587.587  51
   1   5   8 15029.8 605.234  45
  -1   5  -8 13165.3 1044.85   5
  -1   5  -8 14268.4 524.438  49
  -1   5  -8 14814.2 563.786  47
  -1   5  -8 15694.2 1447.94  39
   1   5   8 14791.7 495.014   7
   1   5   8 13628.0 509.102  50
  -1   5  -8 13104.3 503.915  31
   1   5   8 16436.3 533.802  38
  -1   5  -8 13920.9 546.451  37
  -1   5  -9 6509.20 396.364  47
  -1   5  -9 5647.08 335.905  31
  -1   5  -9 6606.36 367.542  49
   1   5   9 6094.93 360.360  50
  -1   5  -9 6246.27 382.199  37
  -1   5  -9 5383.34 682.114   5
  -1   5  -9 6827.83 421.761  51
  -1   5  -9 7271.10 1022.73  39
   1   5   9 6480.71 345.933  38
   1   5   9 6674.41 426.705  45
   1   5   9 6215.97 340.554   7
  -1   5 -10 19212.5 721.308  51
  -1   5 -10 19048.2 685.228  47
   1   5  10 19564.3 567.188  38
   1   5  10 19355.0 691.304  45
   1   5  10 19786.3 601.158   7
  -1   5 -10 19953.8 693.945  37
   1   5  10 19480.8 570.876  23
  -1   5 -10 19549.4 629.429  49
  -1   5 -11 2450.18 265.524  51
  -1   5 -11 2077.63 241.208  47
  -1   5 -11 2221.17 245.471  37
   1   5  11 2356.29 202.669  23
   1   5  11 2117.18 235.833  45
  -1   5 -11 2586.10 232.896  49
   1   5  11 2358.01 198.310  38
   1   5  11 2361.10 209.095   7
   1   5  12 779.850 151.006  45
  -1   5 -12 1167.08 150.769  49
   1   5  12 981.534 135.232  23
  -1   5 -12 822.790 158.626  47
  -1   5 -12 903.613 159.803  51
   1   5  12 863.902 127.016   7
   1   5  13 1333.79 136.124  23
  -1   5 -13 1354.28 175.192  47
   1   5  13 1472.60 165.461  15
   1   5  13 1422.10 159.917  20
  -1   5 -13 1237.86 166.670  51
   1   5  13 1239.14 153.825  45
   1   5  13 1196.70 127.396   7
   1   5  14 246.625 57.8721  23
   1   5  14 380.117 74.7168  20
  -1   5 -14 295.014 75.1622  51
  -1   5 -14 270.025 77.3233  47
   1   5  14 334.133 78.4696  15
  -1   5 -14 270.505 69.4831  50
   1   5  14 344.895 91.1962  34
  -1   6  15 57.4398 40.1633  15
   1   6 -15 141.479 61.3204  47
   1   6 -14 150.034 73.0958  49
  -1   6  14 194.856 64.0655  23
   1   6 -14 314.418 101.931  47
  -1   6  14 376.846 86.0758  45
  -1   6  14 232.022 69.5114  15
  -1   6  14 280.277 73.1267  20
   1   6 -14 165.295 68.3591  50
  -1   6  14 143.086 43.8515   7
   1   6 -13 2019.41 225.580  47
  -1   6  13 1544.91 183.571  45
   1   6 -13 1696.55 174.520  51
  -1   6  13 1748.52 168.728  23
   1   6 -13 1655.94 190.616  49
   1   6 -13 1543.03 179.403  50
  -1   6  13 1552.54 149.092   7
   1   6 -12 3333.97 281.710  50
   1   6 -12 3531.87 316.473  47
  -1   6  12 3322.62 289.457  45
   1   6 -12 3279.99 285.228  49
  -1   6  12 3253.74 236.549   7
  -1   6  12 3789.99 265.273  23
   1   6 -12 3755.78 293.406  51
   1   6 -11 6968.43 422.700  49
   1   6 -11 7060.62 415.578  50
  -1   6  11 7442.05 347.410  38
  -1   6  11 7589.10 437.365  45
   1   6 -11 8121.94 482.153  47
   1   6 -11 7010.02 416.598  51
  -1   6  11 7580.37 361.581   7
  -1   6  10 1675.86 184.564   7
   1   6 -10 1494.73 224.566  49
   1   6 -10 1858.27 229.559  51
   1   6 -10 1625.90 209.854  50
  -1   6  10 1669.79 163.154  16
   1   6 -10 1833.48 246.906  47
  -1   6  10 1758.73 239.909  45
   1   6  -9 13621.9 543.336  50
  -1   6   9 13427.9 443.335  16
   1   6  -9 14300.3 607.641  51
   1   6  -9 11693.7 1383.96  39
  -1   6   9 14085.2 529.649   7
   1   6  -9 13135.3 579.961  49
   1   6  -9 14151.4 612.510  47
  -1   6   9 15450.2 633.307  45
   1   6  -8 30610.9 849.635  49
  -1   6   8 35700.1 760.216   7
   1   6  -8 32383.5 868.006  47
  -1   6   8 29901.0 640.146  16
   1   6  -8 29093.4 2070.11  39
   1   6  -8 30804.1 764.032  50
   1   6  -8 32086.1 878.671  51
  -1   6   8 34362.6 903.841  45
   1   6  -7 29707.9 794.625  47
   1   6  -7 29955.0 804.100  51
   1   6  -7 28583.7 782.491  49
  -1   6   7 33419.0 713.474   7
   1   6  -7 26243.4 1884.59  39
   1   6  -7 26421.3 669.041  50
  -1   6   7 31429.1 823.169  45
   1   6  -6 11289.1 477.254  49
  -1   6   6 13816.5 524.848  45
  -1   6   6 14307.8 454.871   7
   1   6  -6 11460.8 404.666  50
  -1   6   6 13743.3 878.034  41
   1   6  -6 8762.99 767.272  41
  -1   6   6 12076.2 786.991   1
   1   6  -6 12430.1 489.934  47
   1   6  -6 10162.0 1153.61  39
   1   6  -6 11950.5 487.919  51
   1   6  -5 3667.33 257.489  47
  -1   6   5 4114.69 285.306  45
   1   6  -5 2946.54 575.307  39
   1   6  -5 3841.76 263.786  51
  -1   6   5 3849.07 435.543   1
  -1   6   5 4451.42 533.096  41
   1   6  -5 3213.54 494.009  41
   1   6  -5 3686.92 232.250  31
  -1   6   5 4142.10 238.508   7
   1   6  -5 3260.83 397.664   5
   1   6  -5 3646.49 257.697  49
   1   6  -5 3576.93 212.383  50
  -1   6   4 40935.8 709.886   7
   1   6  -4 35241.8 743.682  49
  -1   6   4 39143.7 696.443  31
   1   6  -4 34904.2 1224.78   5
  -1   6   4 45786.9 1721.08  41
   1   6  -4 34458.0 732.229  47
   1   6  -4 26245.0 1437.58  41
   1   6  -4 35581.5 739.189  51
  -1   6   4 38994.3 786.464  45
  -1   6   4 40809.2 1318.45   1
   1   6  -4 30361.6 1660.36  39
   1   6  -3 610.843 112.843  49
   1   6  -3 507.863 232.688  41
   1   6  -3 676.982 108.894  47
  -1   6   3 584.926 177.570   1
  -1   6   3 667.283 95.8314   7
   1   6  -3 708.517 106.001  51
   1   6  -3 571.426 276.743  39
   1   6  -3 818.427 213.626   5
  -1   6   3 833.738 103.303  31
  -1   6   3 719.714 277.742  41
  -1   6   3 696.950 105.478  45
   1   6  -2 21541.9 917.769   5
   1   6  -2 23160.8 561.119  49
  -1   6   2 24898.2 546.775  31
   1   6  -2 22934.6 1377.42  41
   1   6  -2 22979.5 538.558  51
   1   6  -2 22398.3 535.417  47
  -1   6   2 27065.9 547.085  45
   1   6  -2 20173.7 1051.91  39
  -1   6   1 21748.7 993.159   5
   1   6  -1 19541.1 491.149  45
  -1   6   0 24000.6 1045.38   5
  -1   6   0 25788.7 1160.17  39
  -1   6  -1 4080.50 457.954   5
   1   6   1 3930.60 246.120  45
  -1   6  -1 3450.23 463.403  39
   1   6   2 23986.4 525.544  51
  -1   6  -2 21192.4 529.389  51
   1   6   2 24154.8 614.249  45
  -1   6  -2 21453.3 543.223  31
  -1   6  -2 20283.5 1215.09  39
  -1   6  -2 16284.9 1124.15  41
  -1   6  -2 22551.9 551.513  49
  -1   6  -2 20514.6 1023.96   5
   1   6   2 24909.0 558.050  31
   1   6   2 28509.0 1390.65  41
  -1   6  -3 8781.06 355.565  49
   1   6   3 10695.3 835.132  41
   1   6   3 10100.4 348.554   7
  -1   6  -3 5840.10 677.594  41
   1   6   3 8991.78 330.317  51
  -1   6  -3 7484.62 800.177  39
  -1   6  -3 7474.58 659.231   5
  -1   6  -3 8008.58 322.892  47
   1   6   3 9682.39 409.377  45
  -1   6  -3 8038.96 347.423  51
  -1   6  -3 8106.34 349.032  31
  -1   6  -4 32938.6 1538.96  41
  -1   6  -4 41131.3 772.951  47
  -1   6  -4 42701.8 811.072  49
   1   6   4 51232.3 960.979  45
   1   6   4 56758.2 1848.27  41
  -1   6  -4 43014.8 838.632  31
  -1   6  -4 38722.9 1926.45  39
  -1   6  -4 41290.0 838.111  51
  -1   6  -4 39810.6 1557.71   5
   1   6   4 49275.2 810.521   7
   1   6   5 9715.08 465.627  45
  -1   6  -5 7800.14 390.800  51
   1   6   5 9171.79 370.562   7
  -1   6  -5 6405.00 643.782  41
  -1   6  -5 6798.36 870.419  39
  -1   6  -5 7835.60 359.853  47
  -1   6  -5 7851.10 377.134  31
  -1   6  -5 7966.83 371.875  49
   1   6   5 8726.98 712.243  41
   1   6   5 8516.46 342.342  50
  -1   6  -5 7600.23 726.061   5
   1   6   6 9914.68 395.679  50
   1   6   6 10486.2 419.593   7
  -1   6  -6 8662.16 795.299   5
  -1   6  -6 8972.50 454.640  51
  -1   6  -6 9302.35 417.538  47
  -1   6  -6 9332.35 1092.81  39
  -1   6  -6 9112.89 428.709  31
  -1   6  -6 9464.52 424.204  49
  -1   6  -7 6115.86 388.977  51
   1   6   7 6001.72 335.396   7
  -1   6  -7 5680.34 904.418  39
   1   6   7 6586.39 429.061  45
  -1   6  -7 5776.99 352.770  31
  -1   6  -7 6046.12 357.218  49
  -1   6  -7 6100.63 708.291   5
   1   6   7 5785.35 318.426  50
  -1   6  -7 5340.39 341.534  47
   1   6   8 7239.35 381.543  38
   1   6   8 6662.09 440.854  45
  -1   6  -8 6061.25 365.708  49
  -1   6  -8 5982.09 354.507  31
  -1   6  -8 5689.05 926.695  39
  -1   6  -8 6490.39 415.109  51
   1   6   8 7460.80 376.868   7
   1   6   8 5504.66 324.258  50
  -1   6  -8 5854.88 370.568  47
  -1   6  -8 6330.63 721.789   5
  -1   6  -9 6622.23 369.888  31
  -1   6  -9 7267.14 460.163  51
  -1   6  -9 7151.41 396.614  49
   1   6   9 7436.61 398.737   7
   1   6   9 6743.73 356.434  50
   1   6   9 8360.38 405.709  38
   1   6   9 7301.42 452.729  45
  -1   6  -9 6975.40 417.646  47
  -1   6 -10 7669.57 457.912  51
  -1   6 -10 7333.97 394.269  49
  -1   6 -10 7640.06 440.958  47
   1   6  10 7719.40 385.641  38
   1   6  10 7713.21 456.955  45
   1   6  10 8289.80 408.865   7
   1   6  10 7896.19 356.354  23
  -1   6 -11 179.609 102.732  47
  -1   6 -11 65.1761 58.9765  50
   1   6  11 393.425 132.938  45
  -1   6 -11 161.443 84.5787  49
  -1   6 -11 109.725 95.7113  51
   1   6  11 16.8804 86.3900   7
   1   6  11 38.0659 59.8119  23
   1   6  11 84.2289 57.2186  38
   1   6  12 793.895 106.932  38
   1   6  12 527.015 122.808  45
  -1   6 -12 642.868 129.261  47
   1   6  12 608.680 113.650   7
  -1   6 -12 762.477 116.731  50
   1   6  12 675.716 100.420  23
  -1   6 -12 683.534 136.021  51
   1   6  13 176.193 68.7446  45
  -1   6 -13 99.9930 73.4783  47
   1   6  13 104.017 63.2128  20
   1   6  13 119.641 64.0088  15
  -1   6 -13 155.685 77.0631  51
   1   6  13 130.865 53.4888   7
   1   6  14 190.287 58.1945  20
  -1   6 -14 126.017 53.4065  47
   1   6  14 152.011 58.4132  15
   1   6  14 23.6854 45.6485  34
  -1   7  14 492.867 72.5088  20
   1   7 -14 490.008 91.3693  47
  -1   7  14 573.159 85.5390  15
  -1   7  13 889.756 111.580   7
   1   7 -13 945.430 120.550  51
   1   7 -13 830.428 127.400  49
   1   7 -13 872.617 119.060  50
   1   7 -13 1165.78 162.189  47
  -1   7  13 894.322 132.765  45
  -1   7  13 1035.57 121.179  23
   1   7 -12 325.692 77.4474  50
  -1   7  12 314.401 86.0851  23
   1   7 -12 382.478 115.738  49
   1   7 -12 279.620 119.498  47
  -1   7  12 387.326 82.0408  38
  -1   7  12 313.793 92.2592  45
  -1   7  12 397.277 97.7304   7
   1   7 -12 414.500 99.2913  51
   1   7 -11 1322.15 172.884  50
  -1   7  11 1409.81 159.512  38
   1   7 -11 1630.16 207.541  51
  -1   7  11 1556.51 207.970  45
   1   7 -11 1553.14 222.893  47
  -1   7  11 1616.66 178.003   7
   1   7 -11 1326.74 199.708  49
   1   7 -10 3940.32 298.211  50
   1   7 -10 3882.35 333.906  49
   1   7 -10 4176.86 344.710  51
   1   7 -10 4462.04 374.162  47
  -1   7  10 4230.08 336.632  45
  -1   7  10 4938.67 323.326   7
   1   7  -9 9976.63 455.372  50
   1   7  -9 9927.39 521.918  49
   1   7  -9 11196.5 560.751  47
  -1   7   9 10914.2 535.878  45
   1   7  -9 10154.9 528.271  51
  -1   7   9 12052.2 472.765   7
   1   7  -8 9375.92 500.267  51
  -1   7   8 10072.7 528.046  45
   1   7  -8 8670.79 481.628  49
   1   7  -8 9262.41 495.213  47
   1   7  -8 9163.01 421.939  50
  -1   7   7 5107.44 369.091  45
   1   7  -7 4418.56 339.565  49
  -1   7   7 5326.91 319.643   7
   1   7  -7 4840.42 349.651  51
   1   7  -7 4493.45 338.958  47
   1   7  -7 4043.87 268.644  50
   1   7  -6 5658.81 374.422  49
  -1   7   6 6040.46 329.293   7
   1   7  -6 5155.04 282.359  50
   1   7  -6 5992.31 373.412  47
   1   7  -6 5490.10 864.048  39
   1   7  -6 5600.70 366.089  51
  -1   7   6 6606.63 391.328  45
  -1   7   5 12197.1 499.425  45
   1   7  -5 11313.7 480.166  47
  -1   7   5 12336.1 447.142   7
   1   7  -5 11063.9 487.165  49
  -1   7   5 12886.9 961.748  41
   1   7  -5 9480.30 1034.46  39
   1   7  -5 10863.7 478.104  51
   1   7  -5 10179.6 415.032  31
   1   7  -5 9845.43 366.325  50
   1   7  -4 11742.5 764.120   5
   1   7  -4 12788.8 488.451  47
  -1   7   4 14084.0 457.203   7
  -1   7   4 15540.5 1097.04  41
  -1   7   4 13638.1 466.802  31
   1   7  -4 11715.8 439.245  31
   1   7  -4 12145.0 501.539  49
   1   7  -4 10005.3 980.598  39
   1   7  -4 12283.0 484.538  51
  -1   7   4 15373.6 515.163  45
  -1   7   4 12880.2 402.934  51
   1   7  -4 9237.06 919.336  41
  -1   7   3 6695.99 323.576  45
   1   7  -3 6057.73 326.583  47
  -1   7   3 7303.61 321.097   7
   1   7  -3 6349.29 334.245  51
   1   7  -3 5978.47 310.968  31
   1   7  -3 4400.87 687.070  41
  -1   7   3 8465.40 865.159  41
  -1   7   3 6413.78 284.810  51
   1   7  -3 6295.54 351.182  49
   1   7  -3 6159.71 550.029   5
  -1   7   3 6705.28 324.221  31
  -1   7   2 780.362 112.577   7
   1   7  -2 831.590 135.844  49
  -1   7   2 694.003 100.730  51
   1   7  -2 754.981 115.083  51
   1   7  -2 612.640 284.497  41
  -1   7   2 1267.51 374.285  41
  -1   7   2 947.516 131.864  31
   1   7  -2 745.991 113.671  31
  -1   7   2 767.327 114.212  45
  -1   7   1 4779.95 272.659  26
  -1   7   1 4754.66 273.724  31
  -1   7   1 4286.55 232.824   7
   1   7  -1 4348.21 260.492  51
  -1   7   1 5497.09 747.454  41
  -1   7   1 4454.51 243.991  51
   1   7  -1 4761.31 271.324  31
   1   7  -1 5247.01 739.694  41
   1   7  -1 4426.75 286.394  49
  -1   7   0 12623.0 448.335  31
   1   7   0 12973.1 454.735  31
  -1   7   0 12739.1 843.790   5
  -1   7   0 11653.4 1064.84  41
   1   7   0 13678.8 438.998  22
   1   7   0 11426.8 431.163  45
   1   7   0 12977.6 438.394  51
  -1   7   0 12676.2 432.671  26
  -1   7   0 11413.7 364.969   7
  -1   7   0 12311.2 411.865  51
   1   7   1 1475.74 171.726  45
   1   7   1 1705.86 170.119  31
  -1   7  -1 1304.21 291.832   5
  -1   7  -1 1418.12 145.853  26
   1   7   1 1627.38 155.771   7
   1   7   1 1504.23 152.868  22
  -1   7  -1 1584.53 424.458  41
  -1   7  -1 1488.65 165.525  31
  -1   7  -1 1634.45 162.303  51
   1   7   1 2088.43 492.841  41
   1   7   1 1373.61 149.061  51
   1   7   2 10034.3 438.718  45
   1   7   2 9201.56 372.564  51
   1   7   2 9756.03 355.305  22
  -1   7  -2 8512.08 377.204  51
  -1   7  -2 6338.19 795.102  41
  -1   7  -2 8946.92 857.917  39
  -1   7  -2 8530.53 359.046  47
   1   7   2 10205.5 370.707   7
  -1   7  -2 7802.61 689.345   5
   1   7   2 11726.5 1005.87  41
  -1   7  -2 8628.07 392.284  31
  -1   7  -2 8451.69 345.543  26
  -1   7  -2 9119.57 401.350  49
   1   7   3 2391.77 233.065  45
  -1   7  -3 1831.53 178.182  47
  -1   7  -3 2062.77 202.167  49
   1   7   3 2073.76 161.986  22
   1   7   3 2234.40 188.897   7
   1   7   3 2198.68 193.015  51
  -1   7  -3 1336.29 401.660  39
  -1   7  -3 1531.90 406.657  41
  -1   7  -3 2265.12 404.858   5
  -1   7  -3 1901.02 197.641  31
  -1   7  -3 1803.43 192.578  51
  -1   7  -4 1461.37 370.757  41
  -1   7  -4 1515.89 190.374  49
  -1   7  -4 1667.81 179.656  47
  -1   7  -4 1635.46 200.691  51
  -1   7  -4 1089.45 294.129   5
   1   7   4 1874.12 221.895  45
  -1   7  -4 761.826 346.597  39
   1   7   4 1971.54 189.611   7
  -1   7  -4 1619.56 187.711  31
   1   7   4 2167.07 391.485  41
  -1   7  -5 2462.22 226.654  47
   1   7   5 3160.51 240.463   7
  -1   7  -5 3017.28 259.043  49
   1   7   5 3152.92 298.281  45
  -1   7  -5 1825.37 380.399  41
  -1   7  -5 2147.05 543.901  39
  -1   7  -5 2202.16 426.542   5
   1   7   5 3489.70 510.892  41
  -1   7  -5 2781.35 248.622  31
  -1   7  -5 2929.03 262.635  51
  -1   7  -6 665.099 140.519  49
  -1   7  -6 510.668 126.086  31
  -1   7  -6 699.413 136.165  47
   1   7   6 942.023 189.277  45
   1   7   6 823.055 151.646   7
  -1   7  -6 697.825 278.117   5
  -1   7  -6 722.500 159.363  51
  -1   7  -7 14719.6 625.145  51
  -1   7  -7 13692.9 567.314  49
  -1   7  -7 12819.2 1350.85  39
  -1   7  -7 14095.6 570.606  47
  -1   7  -7 14381.1 566.147  31
  -1   7  -7 14650.1 1081.43   5
   1   7   8 8503.65 518.805  45
  -1   7  -8 6416.17 404.138  47
  -1   7  -8 6720.82 444.999  51
   1   7   8 8244.48 436.574  38
  -1   7  -8 6933.68 387.121  31
   1   7   8 7794.80 406.728   7
  -1   7  -8 6683.76 402.310  49
  -1   7  -9 307.882 120.200  51
  -1   7  -9 292.036 105.816  49
   1   7   9 189.240 108.087  38
   1   7   9 140.504 128.512  45
  -1   7  -9 161.085 109.434  47
   1   7   9 358.666 149.550   7
   1   7  10 289.109 103.977  38
   1   7  10 281.843 112.922   7
  -1   7 -10 203.415 89.6766  49
  -1   7 -10 165.467 100.966  51
   1   7  10 352.948 143.763  45
   1   7  10 431.649 81.9257  23
  -1   7 -10 233.240 106.897  47
  -1   7 -11 887.168 155.209  51
   1   7  11 968.701 144.062   7
  -1   7 -11 878.454 157.852  47
   1   7  11 721.850 121.009  38
   1   7  11 990.903 163.106  45
  -1   7 -11 743.709 123.664  49
   1   7  12 200.193 64.2682  38
  -1   7 -12 151.296 78.9205  51
  -1   7 -12 226.413 83.7177  47
   1   7  12 237.540 85.1193  45
   1   7  12 241.264 76.6892   7
  -1   7 -13 592.827 96.5008  47
   1   7  13 851.127 101.101  20
   1   7  13 616.073 90.0767  15
   1   7  13 591.023 102.897  34
   1   7  13 574.267 83.2221   7
  -1   7 -13 590.465 96.7367  51
   1   8 -13 1240.79 140.523  47
   1   8 -13 919.796 111.027  49
  -1   8  13 1073.96 103.455   7
   1   8 -12 35.3902 68.3501  49
  -1   8  12-43.2836 45.1386  23
   1   8 -12 62.1358 69.6949  47
  -1   8  12-85.8609 59.0206  45
  -1   8  12 47.0009 57.4450   7
   1   8 -12 57.5941 53.9640  51
  -1   8  12 102.641 54.0125  38
   1   8 -11 537.834 134.449  47
  -1   8  11 609.653 133.111  45
  -1   8  11 668.179 117.133  38
   1   8 -11 562.448 136.207  49
  -1   8  11 620.555 120.075   7
   1   8 -11 422.647 106.441  51
   1   8 -10 751.085 168.794  49
   1   8 -10 828.361 172.623  47
  -1   8  10 727.949 154.654  45
  -1   8  10 1010.45 146.640  38
   1   8 -10 946.489 173.290  51
  -1   8  10 900.531 148.664   7
   1   8  -9 1809.93 233.875  51
  -1   8   9 1968.68 219.031   7
  -1   8   9 1802.33 233.656  45
   1   8  -9 2153.88 259.520  47
   1   8  -9 1863.44 247.515  49
   1   8  -8 714.061 170.162  51
   1   8  -8 897.376 190.050  49
  -1   8   8 719.162 171.227  45
  -1   8   8 1078.86 171.441   7
   1   8  -8 796.952 177.550  47
  -1   8   7 25393.7 786.389  45
  -1   8   7 24848.9 708.580   7
   1   8  -7 21440.5 760.253  49
   1   8  -7 23117.3 776.544  47
   1   8  -7 23145.1 777.105  51
  -1   8   6 23411.5 726.198  45
  -1   8   6 23262.1 660.528   7
   1   8  -6 19355.2 723.960  49
   1   8  -6 21142.3 729.089  51
   1   8  -6 21103.6 721.653  47
   1   8  -5 1158.26 184.331  51
   1   8  -5 1214.66 199.016  49
  -1   8   5 1478.19 174.213   7
   1   8  -5 983.136 171.951  47
  -1   8   5 795.590 220.667  41
  -1   8   5 1292.56 183.025  45
   1   8  -5 1041.97 149.829  31
  -1   8   4 2466.00 238.969  45
  -1   8   4 2189.75 189.374  51
  -1   8   4 2540.48 217.535   7
   1   8  -4 1693.73 437.638  41
  -1   8   4 3074.18 523.169  41
   1   8  -4 2319.16 238.795  47
   1   8  -4 1901.15 227.240  49
   1   8  -4 2097.57 225.279  51
   1   8  -4 2113.75 207.190  31
   1   8  -3 3387.14 605.955  41
   1   8  -3 4413.73 306.237  51
  -1   8   3 4879.05 315.808  45
  -1   8   3 5866.13 761.503  41
   1   8  -3 4537.99 329.110  49
   1   8  -3 4973.52 314.933  31
  -1   8   3 4807.84 274.368  51
  -1   8   3 4800.02 308.219  31
  -1   8   3 5400.99 304.668   7
  -1   8   2 294.591 100.098  31
  -1   8   2 278.948 69.3657  22
  -1   8   2 350.515 88.3895  51
  -1   8   2 312.496 83.0027   7
   1   8  -2-232.756 213.838  41
  -1   8   2-109.588 212.419  41
   1   8  -2 387.986 110.550  31
  -1   8   2 342.242 88.7392  45
   1   8  -2 253.469 95.3723  51
  -1   8   1 7062.41 338.208  51
   1   8  -1 7261.35 943.932  41
   1   8  -1 8287.83 402.506  31
  -1   8   1 8163.76 396.583  31
  -1   8   1 9285.44 1013.23  41
   1   8  -1 7800.40 382.309  22
  -1   8   1 7353.70 331.237   7
   1   8  -1 7750.07 380.784  51
   1   8   0 1896.89 192.983  51
  -1   8   0 1786.45 180.220  51
   1   8   0 1784.80 182.780  22
   1   8   0 1417.63 496.288  41
  -1   8   0 1505.03 180.519  31
   1   8   0 1683.95 187.749  31
  -1   8   0 1771.43 449.323  41
   1   8   1 35510.3 746.580  22
  -1   8  -1 34069.3 819.299  31
   1   8   1 32270.9 808.522  45
  -1   8  -1 33139.2 767.478  51
   1   8   1 34662.2 786.872  51
  -1   8  -1 34398.7 1500.02   5
  -1   8  -1 31696.9 1893.04  41
   1   8   1 37163.0 857.691  31
  -1   8  -1 33000.8 755.238  26
   1   8   2 4542.84 263.454  22
  -1   8  -2 4191.63 269.462  26
  -1   8  -2 3867.29 283.076  51
   1   8   2 4649.14 671.495  41
   1   8   2 3681.48 294.851  45
  -1   8  -2 3687.76 491.631   5
  -1   8  -2 4263.59 305.180  31
  -1   8  -2 3168.98 601.170  41
   1   8   2 4573.82 277.233   7
   1   8   2 4135.98 276.966  51
   1   8   3 6531.13 403.107  45
   1   8   3 6646.66 350.706  51
  -1   8  -3 6124.15 364.735  51
  -1   8  -3 5790.92 337.713  47
   1   8   3 7045.71 319.946  22
  -1   8  -3 6144.96 661.001   5
  -1   8  -3 6130.66 369.737  31
   1   8   3 7045.06 811.188  41
  -1   8  -3 5753.58 367.386  49
  -1   8  -3 5048.50 758.175  41
   1   8   3 6869.08 341.679   7
   1   8   4 1088.47 191.357  45
   1   8   4 1074.65 342.071  41
  -1   8  -4 1500.69 200.782  49
  -1   8  -4 1118.98 162.206  47
  -1   8  -4 1491.48 356.276   5
   1   8   4 1262.08 164.792   7
  -1   8  -4 1076.95 344.664  41
  -1   8  -4 1438.19 184.919  31
  -1   8  -4 1134.57 179.484  51
  -1   8  -5 6484.44 394.662  31
   1   8   5 8115.01 460.259  45
  -1   8  -5 6380.28 373.157  47
  -1   8  -5 6066.47 397.131  51
  -1   8  -5 6302.80 696.419   5
   1   8   5 7467.81 378.082   7
  -1   8  -5 4122.16 678.718  39
  -1   8  -5 6066.19 384.390  49
   1   8   6 8183.26 499.824  45
  -1   8  -6 6213.25 386.370  47
   1   8   6 7955.00 397.591   7
  -1   8  -6 6668.14 409.575  49
  -1   8  -6 6507.32 395.644  31
  -1   8  -6 6541.91 428.821  51
  -1   8  -7 8756.49 502.605  51
  -1   8  -7 7958.77 449.496  49
  -1   8  -7 8311.31 445.364  47
   1   8   7 9426.37 447.486   7
  -1   8  -7 8133.54 430.634  31
   1   8   8 10303.6 475.971   7
  -1   8  -8 10030.6 532.235  51
   1   8   8 10195.5 502.745  38
   1   8   8 11449.3 569.792  45
  -1   8  -8 8847.18 462.848  47
  -1   8  -8 9018.11 458.559  49
  -1   8  -8 9013.65 433.419  31
  -1   8  -9 3330.58 303.936  51
   1   8   9 2940.61 304.423  45
  -1   8  -9 3036.13 272.054  47
   1   8   9 3682.22 279.961  38
  -1   8  -9 3078.23 259.578  49
   1   8   9 3009.61 256.359   7
  -1   8 -10 505.351 125.482  51
  -1   8 -10 278.692 94.6214  47
   1   8  10 538.422 117.593   7
   1   8  10 297.233 110.393  45
   1   8  10 613.592 124.942  38
  -1   8 -10 523.375 109.697  49
   1   8  11 2178.88 176.376  38
   1   8  11 2325.85 188.597   7
  -1   8 -11 2125.58 207.396  51
  -1   8 -11 2126.39 201.386  47
   1   8  11 2519.61 230.069  45
  -1   8 -12 195.375 60.8021  47
  -1   8 -12 312.388 75.4510  51
   1   8  12 228.234 62.7207   7
   1   8  12 286.106 69.0694  20
   1   8  12 262.765 56.7518  38
   1   8  12 370.119 72.3711  15
   1   8  12 174.870 59.2653  34
  -1   9  12 595.279 83.6598   7
   1   9 -11 1105.93 135.534  51
  -1   9  11 846.282 123.893  45
  -1   9  11 1226.57 133.217   7
   1   9 -11 1115.83 149.096  49
   1   9 -11 1163.72 127.491  22
   1   9 -11 1183.64 156.413  47
  -1   9  11 1085.18 106.005  23
  -1   9  11 1392.63 134.716  38
  -1   9  10 3647.20 252.324   7
   1   9 -10 2856.51 234.437  22
   1   9 -10 3108.11 261.173  49
  -1   9  10 3090.35 248.236  45
   1   9 -10 3523.24 283.316  47
   1   9 -10 3436.99 263.196  51
  -1   9  10 3800.00 245.906  38
  -1   9   9 247.459 98.9825  45
   1   9  -9 280.685 128.082  47
  -1   9   9 272.130 108.915   7
   1   9  -9 449.063 126.361  51
   1   9  -9 324.591 130.865  49
   1   9  -8 2113.29 251.306  47
  -1   9   8 2407.90 221.319   7
  -1   9   8 1720.01 222.494  45
   1   9  -8 1638.20 238.755  49
   1   9  -8 1888.63 237.877  51
   1   9  -7 1011.66 205.615  49
   1   9  -7 1094.41 199.011  47
  -1   9   7 881.972 165.599  45
  -1   9   7 991.287 164.075   7
   1   9  -7 978.607 185.448  51
  -1   9   6 1947.46 241.565  45
   1   9  -6 2356.94 284.467  49
  -1   9   6 2633.80 235.783   7
   1   9  -6 2104.30 249.972  51
   1   9  -6 2171.22 257.204  47
  -1   9   5 3172.46 254.386   7
   1   9  -5 2611.07 293.868  49
   1   9  -5 2529.23 235.771  31
  -1   9   5 2881.85 267.093  45
   1   9  -5 2424.41 264.333  51
   1   9  -4 421.359 154.750  49
  -1   9   4 719.170 141.784  45
  -1   9   4 604.212 127.092   7
   1   9  -4 374.780 108.850  31
   1   9  -4 291.151 132.318  51
  -1   9   3 8470.66 393.135   7
  -1   9   3 8336.26 424.200  45
   1   9  -3 7676.45 426.114  51
  -1   9   3 7603.34 364.573  51
   1   9  -3 7474.46 406.707  31
   1   9  -2 13258.1 544.954  51
  -1   9   2 12340.1 471.156  51
   1   9  -2 12948.9 531.820  22
  -1   9   2 14245.4 556.912  31
  -1   9   2 13163.8 1215.48  41
   1   9  -2 13532.4 546.793  31
   1   9  -2 12244.7 1237.67  41
  -1   9   2 12635.3 462.133   7
  -1   9   1 2992.20 220.409   7
   1   9  -1 3406.49 281.292  31
  -1   9   1 3404.10 283.941  31
   1   9  -1 3443.20 280.643  22
  -1   9   1 3046.74 243.428  51
  -1   9   1 3749.10 691.246  41
   1   9  -1 3432.43 284.027  51
  -1   9   1 2923.33 224.499  22
   1   9  -1 3500.82 702.472  41
  -1   9   0 6941.89 397.660  31
   1   9   0 6908.37 372.664  22
   1   9   0 6646.86 965.533  41
  -1   9   0 7278.57 933.213  41
  -1   9   0 6428.56 356.726  51
   1   9   0 6898.24 385.218  51
   1   9   0 7622.89 418.769  31
   1   9   1 425.031 112.342  22
  -1   9  -1 80.1119 74.9458  51
  -1   9  -1 212.956 116.782  31
   1   9   1 300.972 113.426  51
   1   9   1-1.62800 290.635  41
  -1   9  -1 263.085 194.261  41
   1   9   2 494.672 307.520  41
   1   9   2 728.170 117.916   7
   1   9   2 436.043 131.713  45
   1   9   2 639.382 132.460  51
  -1   9  -2 523.022 141.026  31
   1   9   2 459.653 98.6374  22
  -1   9  -2 474.004 127.410  51
   1   9   3 1761.46 181.685   7
   1   9   3 1518.95 163.998  22
  -1   9  -3 1360.53 195.558  31
  -1   9  -3 1096.48 175.944  51
   1   9   3 1288.64 199.507  45
  -1   9  -4 112.443 119.144  51
   1   9   4 320.865 94.4073   7
   1   9   4 59.7689 98.8656  45
  -1   9  -4 153.840 103.340  31
  -1   9  -5 3133.45 284.719  31
   1   9   5 3893.67 281.227   7
   1   9   5 3978.25 337.422  45
  -1   9  -5 3139.37 300.980  51
   1   9   6 3067.49 259.285   7
  -1   9  -6 2518.21 277.226  51
  -1   9  -6 2408.20 248.470  31
   1   9   6 3086.82 309.358  45
  -1   9  -6 2388.95 242.358  47
  -1   9  -7 11603.0 523.152  49
  -1   9  -7 12048.9 564.795  51
   1   9   7 15529.1 642.115  45
  -1   9  -7 11852.4 517.568  47
   1   9   7 14239.8 519.809   7
   1   9   7 14965.5 569.035  38
  -1   9  -7 10846.8 475.708  31
  -1   9  -8 2136.71 219.728  49
  -1   9  -8 2614.51 246.948  47
  -1   9  -8 2414.35 258.596  51
   1   9   8 3131.65 259.597  38
   1   9   8 2957.69 287.991  45
   1   9   8 3000.78 245.144   7
   1   9   9 294.718 110.905  45
  -1   9  -9 317.373 112.241  51
   1   9   9 270.377 98.2665  38
   1   9   9 231.471 93.9807   7
  -1   9  -9 359.618 109.539  47
   1   9  10 457.148 99.6353   7
  -1   9 -10 494.129 110.717  51
   1   9  10 387.128 109.336  45
  -1   9 -10 597.509 114.291  47
   1   9  10 520.927 98.1830  38
  -1   9 -11 208.017 67.5316  51
   1   9  11 82.1004 48.6513   7
   1   9  11 185.684 56.7645  38
   1  10 -10 2.23460 41.8393  22
   1  10 -10 130.271 59.3419  51
  -1  10  10 138.570 62.1382  38
  -1  10  10 40.3354 52.5702   7
  -1  10   9 953.896 130.395  45
  -1  10   9 1312.26 154.315  38
   1  10  -9 1117.12 154.691  51
   1  10  -9 1152.12 152.282  22
  -1  10   9 1190.32 142.988   7
  -1  10   8 120.442 76.4099   7
   1  10  -8 155.324 88.1707  51
   1  10  -8 137.228 83.9297  22
  -1  10   8 91.8898 69.7819  45
  -1  10   7 484.654 117.588  45
  -1  10   7 564.209 120.865   7
   1  10  -7 440.358 134.957  22
   1  10  -7 542.966 142.453  51
  -1  10   6 121.439 85.2961   7
   1  10  -6 165.950 96.8743  51
   1  10  -6 271.787 121.713  22
  -1  10   6 274.813 94.6804  45
  -1  10   5 3421.41 252.832   7
   1  10  -5 3295.71 305.041  22
   1  10  -5 3380.33 263.191  31
   1  10  -5 3374.00 300.349  51
  -1  10   5 3640.15 266.923  45
   1  10  -4 2415.19 262.827  51
  -1  10   4 2307.65 212.485   7
   1  10  -4 2299.47 260.158  22
   1  10  -4 2298.06 229.306  31
   1  10  -3 383.505 138.568  22
   1  10  -3 494.895 146.218  51
   1  10  -3 425.265 120.327  31
  -1  10   3 445.552 104.969   7
  -1  10   3 278.779 91.3311  51
  -1  10   2 3312.20 251.566  51
  -1  10   2 3206.33 233.138   7
   1  10  -2 3367.43 287.723  22
   1  10  -2 3438.88 286.269  31
   1  10  -2 3074.56 282.674  51
   1  10  -1 478.999 128.093  22
  -1  10   1 361.420 84.1626  22
   1  10  -1 582.310 147.423  51
  -1  10   1 440.069 127.120  31
  -1  10   1 455.820 117.298  51
  -1  10   0 701.951 136.360  51
   1  10   0 776.898 141.316  22
  -1  10   0 579.037 117.698  22
   1  10   0 697.341 149.625  51
  -1  10   0 815.158 167.381  31
  -1  10  -1 384.624 112.700  22
   1  10   1 388.428 124.963  51
  -1  10  -1 654.766 158.332  31
  -1  10  -1 333.929 106.816  51
   1  10   1 485.191 111.670  22
  -1  10  -2 942.308 168.559  31
   1  10   2 1087.45 149.156  22
   1  10   2 1009.07 165.275  51
  -1  10  -2 917.029 165.519  51
  -1  10  -3 7531.15 427.757  31
   1  10   3 7744.01 357.514   7
  -1  10  -3 7519.45 419.826  51
   1  10   4 5086.33 364.346  45
   1  10   4 5753.92 316.093   7
  -1  10  -4 4951.84 355.653  51
  -1  10  -4 4981.66 350.419  31
  -1  10  -5 190.467 97.7915  31
  -1  10  -5 126.980 105.956  51
   1  10   5 268.995 87.5496   7
   1  10   5 221.237 118.970  38
   1  10   5 162.192 94.8943  45
  -1  10  -6 1618.47 214.267  51
   1  10   6 1881.52 188.845   7
   1  10   6 2038.61 215.843  38
  -1  10  -6 1689.91 190.725  31
   1  10   6 2001.78 240.190  45
  -1  10  -7 894.425 158.739  51
   1  10   7 1029.97 156.494  38
   1  10   7 1146.50 146.196   7
  -1  10  -7 808.977 121.329  31
   1  10   8 3496.73 244.784  38
   1  10   8 3341.12 227.259   7
  -1  10  -8 2929.22 243.379  51
   1  10   9 907.021 120.329  38
  -1  10  -9 550.462 107.866  51
   1  10   9 948.216 136.853  45
   1  10   9 896.356 113.135   7
   1  10  10 26.3651 39.5632   7
  -1  10 -10 89.2199 50.7237  51
   1  10  10-48.2119 46.4498  38
  -1  11   9 790.418 98.8517  38
   1  11  -8 1430.23 147.666  22
  -1  11   8 1679.47 142.276   7
   1  11  -8 1375.76 148.455  51
  -1  11   8 1789.70 158.017  38
   1  11  -7 1546.29 177.110  51
  -1  11   7 1921.27 162.079   7
  -1  11   7 1881.06 175.445  38
   1  11  -7 1753.92 182.677  22
   1  11  -6 1887.19 205.750  51
   1  11  -6 1966.52 208.615  22
  -1  11   6 2344.65 184.444   7
   1  11  -5 565.828 132.236  22
   1  11  -5 385.241 115.822  51
  -1  11   5 556.782 102.945   7
  -1  11   4 898.287 124.415   7
   1  11  -4 899.586 154.706  22
   1  11  -4 919.434 160.263  51
   1  11  -3 327.718 119.160  51
   1  11  -3 448.918 127.605  22
   1  11  -2 1533.32 203.016  51
  -1  11   2 1514.83 165.707  51
   1  11  -2 1707.50 203.808  22
  -1  11   1 3034.89 237.581  51
   1  11  -1 3711.43 276.992  22
   1  11  -1 3467.23 279.403  51
  -1  11   0 3080.56 244.210  51
   1  11   0 3291.73 249.487  22
   1  11   0 3460.92 277.903  51
  -1  11   0 2911.53 217.371  22
  -1  11  -1 569.211 135.249  31
  -1  11  -1 738.611 128.268  22
   1  11   1 726.487 124.837  22
  -1  11  -1 779.419 140.506  51
  -1  11  -2 1624.01 200.696  31
  -1  11  -2 1645.29 192.504  51
   1  11   2 1816.11 170.555  22
  -1  11  -2 1822.94 192.259  22
   1  11   2 1830.43 181.006  38
  -1  11  -3 2141.43 217.400  22
  -1  11  -3 2084.22 222.191  31
  -1  11  -3 1947.69 208.704  51
   1  11   3 2469.56 216.277  38
  -1  11  -4 136.326 87.0950  51
  -1  11  -4 281.234 97.1833  31
  -1  11  -4 340.138 113.269  22
   1  11   4 428.276 109.825  38
  -1  11  -5 219.359 76.5573  31
  -1  11  -5 108.032 96.8028  22
   1  11   5 152.281 61.0556   7
   1  11   5 25.8959 67.0777  38
  -1  11  -5 52.3279 70.8454  51
  -1  11  -6 98.5278 80.0031  51
  -1  11  -6 132.018 58.1976  31
  -1  11  -6 305.018 96.4410  22
   1  11   6 184.565 66.4832   7
   1  11   6 172.712 73.7056  38
  -1  11  -7 727.051 114.534  51
  -1  11  -7 582.280 107.655  22
   1  11   7 589.279 88.8124   7
   1  11   7 752.691 112.550  38
  -1  11  -8 175.490 62.1088  22
  -1  11  -8 143.036 58.9636  51
   1  11   8 141.998 53.9734  38
  -1  12   6 2126.93 151.213  38
   1  12  -6 1956.89 164.231  22
   1  12  -6 1893.22 162.124  51
  -1  12   5 253.382 64.3368  38
   1  12  -5 281.178 79.3522  22
   1  12  -5 269.116 81.1157  51
   1  12  -4 2106.62 189.590  22
  -1  12   4 1821.68 152.224  38
   1  12  -4 2015.72 187.415  51
   1  12  -3 1743.06 173.500  22
  -1  12   3 1540.16 134.731  38
   1  12  -3 1555.88 168.369  51
   1  12  -2 49.9986 57.2899  22
   1  12  -2 70.6758 68.7046  51
   1  12  -1 1604.34 174.462  51
   1  12  -1 1435.92 156.773  22
  -1  12   0 760.221 112.956  51
   1  12   0 710.638 107.876  22
  -1  12  -1 133.567 65.9822  51
  -1  12  -1 150.389 58.1856  22
  -1  12  -2 1933.02 175.251  51
  -1  12  -2 1900.30 164.978  22
  -1  12  -3 1048.11 126.199  22
  -1  12  -3 999.774 131.383  51
  -1  12  -4 543.139 98.2168  22
   1  12   4 517.326 83.7752  38
  -1  12  -4 517.990 101.385  51
  -1  12  -5 737.612 101.238  22
  -1  12  -5 602.312 91.6337  51
   2 -12  -6 211.896 59.4083   9
   2 -12  -6 160.207 67.3338  11
   2 -12  -5 309.266 72.8800   9
  -2 -12   5 190.734 51.8285  11
  -2 -12   5 424.670 77.2581  53
   2 -12  -5 384.548 92.6758  11
  -2 -12   4 3.03139 52.6212  11
  -2 -12   4-65.7551 42.2113  53
   2 -12  -4 1.01754 66.5749  11
   2 -12  -4 74.4413 81.3094  46
   2 -12  -3 333.148 116.744  46
   2 -12  -3 131.956 73.2202  11
  -2 -12   3 190.423 73.7800  11
  -2 -12   2-13.5890 66.7198  11
   2 -12  -2 28.6345 81.6984  46
   2 -12  -2 95.7954 70.3881  11
   2 -12  -1 446.643 114.236  46
  -2 -12   1 671.984 114.134  46
   2 -12  -1 533.844 107.625  11
  -2 -12   1 536.597 109.320  11
  -2 -12   0 562.325 118.111  46
   2 -12   0 415.928 118.160  46
  -2 -12   0 512.546 106.002  11
   2 -12   0 489.467 99.6173  53
   2 -12   0 376.164 88.8214  11
  -2 -12  -1 2639.70 204.214  11
  -2 -12  -1 2265.83 187.223  29
   2 -12   1 2191.14 166.232  11
   2 -12   1 2289.62 220.119  46
   2 -12   1 2567.39 192.465  53
  -2 -12  -2 1423.48 150.533  11
   2 -12   2 1457.70 150.764  53
  -2 -12  -2 1425.13 153.195  29
  -2 -12  -2 1942.74 212.914  46
   2 -12   3 2874.60 196.580  53
  -2 -12  -3 2724.89 198.550  29
  -2 -12  -3 3019.71 197.868  11
  -2 -12  -4 3601.07 191.550  11
   2 -12   4 3688.31 210.522  53
  -2 -12  -4 4202.16 233.801  29
  -2 -12  -5 2185.43 159.643  29
   2 -12   5 1919.40 141.394  53
  -2 -11   9 637.905 90.7462  53
   2 -11  -9 618.026 96.2279   9
   2 -11  -8 203.319 74.0461  11
   2 -11  -8 117.202 73.0570   9
  -2 -11   8 101.912 64.3666  53
   2 -11  -7 267.575 93.5901   9
  -2 -11   7 150.512 74.7384  53
  -2 -11   7 193.054 80.7393  17
   2 -11  -7 31.8929 61.7801  46
   2 -11  -7 165.313 87.0595  11
  -2 -11   7 192.550 61.3312  11
   2 -11  -6 918.464 153.271  11
  -2 -11   6 650.853 125.366  53
   2 -11  -6 481.491 132.887  46
  -2 -11   6 554.666 126.785  17
   2 -11  -6 597.207 112.242  29
  -2 -11   6 582.274 103.422  11
   2 -11  -5 678.985 110.297  29
  -2 -11   5 878.673 127.881  11
   2 -11  -5 914.275 156.336  11
   2 -11  -5 750.941 174.699  46
  -2 -11   5 707.916 122.198  53
  -2 -11   5 752.686 147.123  17
  -2 -11   4 2199.09 194.355  53
   2 -11  -4 2278.24 197.310  29
  -2 -11   4 2154.47 207.520  11
   2 -11  -4 2476.98 246.487  11
   2 -11  -4 2095.72 273.034  46
  -2 -11   4 2415.61 237.026  17
   2 -11  -3 1992.67 267.813  46
  -2 -11   3 1676.02 195.478  11
   2 -11  -3 1916.88 225.612  11
  -2 -11   3 1606.01 165.817  53
  -2 -11   2 402.311 127.411  11
  -2 -11   2 436.473 111.080  46
   2 -11  -2 289.612 123.119  11
   2 -11  -2 259.730 99.5932  53
   2 -11  -2 421.814 151.310  46
   2 -11  -1 279.894 115.524  11
  -2 -11   1 403.793 123.517  46
   2 -11  -1 373.784 118.328  53
  -2 -11   1 291.824 117.137  11
   2 -11  -1 347.214 138.425  46
   2 -11   0 2873.69 244.319  11
  -2 -11   0 3048.99 290.183  46
  -2 -11   0 2912.37 252.765  11
   2 -11   0 3137.22 314.636  46
   2 -11   0 2772.07 250.880  53
  -2 -11  -1 132.112 102.919  46
   2 -11   1 64.7062 106.020  46
   2 -11   1 13.7849 74.5082  11
  -2 -11  -1 40.5843 89.5665  11
   2 -11   1-6.47589 95.6371  53
  -2 -11  -2 4021.44 285.587  11
   2 -11   2 3764.34 277.907  53
   2 -11   2 2992.31 216.592  11
   2 -11   2 3468.76 307.034  46
  -2 -11  -3 1079.58 181.319  46
   2 -11   3 888.196 155.957  46
  -2 -11  -3 729.787 129.342  11
  -2 -11  -3 974.232 155.176  29
   2 -11   3 786.261 146.757  53
   2 -11   4 2253.69 216.895  46
   2 -11   4 2561.60 222.936  53
  -2 -11  -4 2769.64 218.906  11
  -2 -11  -5 1480.70 174.376  29
  -2 -11  -5 1050.82 125.279  11
  -2 -11  -5 1547.01 206.044  46
   2 -11   5 955.854 136.887  53
  -2 -11  -6 186.928 90.2138  46
  -2 -11  -6 27.5928 71.2310  29
   2 -11   6 19.8436 51.7683  14
   2 -11   6-57.9565 64.6195  53
   2 -11   7 519.357 85.1981  53
  -2 -11  -7 689.008 107.134  29
  -2 -11  -7 773.210 98.1558   9
   2 -11   7 670.961 92.6450  14
  -2 -10  11 311.659 66.9711  53
   2 -10 -11 318.005 72.2525   9
  -2 -10  10 476.193 96.0297  53
  -2 -10  10 354.199 82.6507  17
   2 -10 -10 442.442 95.8531   9
  -2 -10   9 2278.31 201.069  53
  -2 -10   9 2542.16 207.560  17
   2 -10  -9 2791.85 234.703   9
  -2 -10   8 1335.33 134.744  11
   2 -10  -8 1389.51 188.577   9
   2 -10  -8 1724.51 209.143  46
   2 -10  -8 1819.34 217.080  44
   2 -10  -8 1490.11 182.523  11
  -2 -10   8 1424.69 179.963  17
   2 -10  -8 1655.21 190.466  29
  -2 -10   8 1232.38 169.359  53
   2 -10  -7 5809.04 376.066  44
   2 -10  -7 5903.58 367.852  11
  -2 -10   7 5523.93 353.621  17
   2 -10  -7 5709.85 347.394  29
  -2 -10   7 4241.03 261.187  11
   2 -10  -7 6452.49 430.849  46
  -2 -10   7 4644.02 315.109  53
  -2 -10   6 2210.40 213.570  11
   2 -10  -6 2950.69 318.577  46
   2 -10  -6 2717.15 251.742  29
   2 -10  -6 2892.76 276.153  11
   2 -10  -6 2090.56 222.149  44
  -2 -10   6 2459.11 269.266  17
  -2 -10   6 2510.35 242.556  53
   2 -10  -5 3222.31 339.548  46
  -2 -10   5 2338.21 232.044  53
  -2 -10   5 2661.54 273.796  17
   2 -10  -5 3084.52 299.292  11
   2 -10  -5 3123.89 262.565  29
  -2 -10   5 2481.45 232.692  11
   2 -10  -4 1767.40 244.168  11
  -2 -10   4 1510.83 200.247  11
   2 -10  -4 1761.73 179.669  32
  -2 -10   4 1840.30 235.131  17
   2 -10  -4 1884.39 279.236  46
   2 -10  -4 1596.22 196.948  29
  -2 -10   4 1570.99 191.770  53
  -2 -10   3 2277.62 234.700  46
  -2 -10   3 2682.60 270.961  11
  -2 -10   3 2550.58 232.412  53
  -2 -10   3 3208.30 294.707  17
   2 -10  -3 2734.54 254.071  29
   2 -10  -3 2984.91 293.613  11
   2 -10  -3 2859.72 241.052  53
   2 -10  -3 3125.79 349.557  46
   2 -10  -2 1705.29 206.580  53
  -2 -10   2 1542.92 210.646  11
   2 -10  -2 1731.37 237.003  11
  -2 -10   2 1663.52 222.724  46
  -2 -10   2 1686.62 176.510  53
   2 -10  -2 1631.56 265.463  46
  -2 -10   2 1929.56 229.653  17
   2 -10  -1 2235.64 241.665  11
  -2 -10   1 2778.18 281.248  46
   2 -10  -1 2321.67 242.783  53
  -2 -10   1 2244.20 237.209  17
  -2 -10   1 2470.48 259.031  11
   2 -10  -1 2587.74 322.100  46
   2 -10   0 5174.27 428.456  46
   2 -10   0 5061.46 342.841  11
  -2 -10   0 5454.55 359.375  11
  -2 -10   0 5816.65 415.834  46
   2 -10   0 5195.88 362.693  53
   2 -10   1 4115.36 292.458  11
   2 -10   1 4464.03 331.838  53
   2 -10   1 4046.55 372.686  46
  -2 -10  -1 4864.62 389.365  46
  -2 -10  -1 4389.94 321.921  11
   2 -10   2 1772.49 258.503  46
   2 -10   2 1643.48 190.924  11
  -2 -10  -2 1991.05 223.972  11
  -2 -10  -2 2495.22 280.070  46
   2 -10   2 1751.76 232.451  53
   2 -10   2 1980.86 213.550  14
  -2 -10  -3 10046.0 444.849  11
   2 -10   3 8517.19 462.485  53
   2 -10   3 7446.27 466.064  46
  -2 -10  -3 11112.3 580.337  46
   2 -10   3 6923.83 331.199  11
   2 -10   3 8827.15 433.589  14
   2 -10   4 975.081 173.738  53
  -2 -10  -4 1030.99 198.529  46
  -2 -10  -4 1174.14 185.271  29
  -2 -10  -4 954.385 154.919  11
   2 -10   4 816.488 163.258  46
   2 -10   4 883.719 154.047  14
  -2 -10  -5 545.627 165.320  46
  -2 -10  -5 708.568 158.155  29
   2 -10   5 538.713 148.831  53
   2 -10   5 532.503 128.053  14
  -2 -10  -5 482.138 112.300  11
   2 -10   5 326.129 101.921  46
  -2 -10  -6 1193.03 174.198  29
   2 -10   6 821.268 149.646  53
  -2 -10  -6 961.722 123.410  11
  -2 -10  -6 1273.73 200.700  46
   2 -10   6 946.868 150.087  14
   2 -10   7 330.917 90.6673  14
  -2 -10  -7 477.376 128.515  46
  -2 -10  -7 372.416 109.477  29
   2 -10   7 318.847 92.7427  53
  -2 -10  -8 1084.01 141.191  29
  -2 -10  -8 1163.16 158.973  46
   2 -10   8 778.655 108.734  53
  -2 -10  -8 1157.28 132.797   9
   2 -10   8 1018.29 129.673  14
   2 -10   9 495.568 85.6494  14
   2 -10   9 502.832 74.5282  53
  -2 -10  -9 544.549 96.8686  47
  -2  -9  12 866.997 95.7273  14
   2  -9 -12 1060.26 124.070   9
  -2  -9  12 824.776 103.282  53
  -2  -9  11 282.146 75.7232  14
  -2  -9  11 276.966 92.3816  53
   2  -9 -11 450.451 121.509  44
  -2  -9  11 97.3106 53.8936  17
   2  -9 -11 204.961 86.0461   9
   2  -9 -10 2867.68 290.625  44
   2  -9 -10 2600.20 242.404   9
  -2  -9  10 2349.85 224.760  53
  -2  -9  10 2262.99 190.698  14
  -2  -9  10 2507.39 216.675  17
  -2  -9   9 1745.77 153.964  11
   2  -9  -9 2489.77 234.995  11
  -2  -9   9 2372.46 207.341  14
   2  -9  -9 2943.36 342.334  44
  -2  -9   9 2416.00 243.466  53
   2  -9  -9 2466.66 203.576  48
   2  -9  -9 2470.20 255.904   9
  -2  -9   9 2425.46 236.713  17
  -2  -9   8 477.171 155.452  53
   2  -9  -8 473.569 151.705  44
   2  -9  -8 438.258 146.169  29
   2  -9  -8 607.741 149.773  46
   2  -9  -8 408.071 134.406  11
  -2  -9   8 391.805 99.8927  14
  -2  -9   8 395.598 142.685  17
  -2  -9   7 3269.33 240.733  14
   2  -9  -7 3657.82 312.631  11
   2  -9  -7 4311.44 362.808  44
  -2  -9   7 3212.19 313.664  17
   2  -9  -7 3082.36 291.077  29
  -2  -9   7 3215.95 296.266  53
   2  -9  -7 3998.90 370.670  46
   2  -9  -6 10204.9 542.020  44
   2  -9  -6 9014.12 395.032  32
   2  -9  -6 9790.62 487.482  29
  -2  -9   6 9410.05 501.305  17
   2  -9  -6 10233.5 515.350  11
  -2  -9   6 8306.73 452.756  53
   2  -9  -5 8545.91 464.705  11
   2  -9  -5 8333.95 538.456  46
  -2  -9   5 7018.11 438.691  17
   2  -9  -5 8265.68 376.560  32
  -2  -9   5 7295.04 413.456  53
   2  -9  -5 7794.91 451.254  44
   2  -9  -5 7721.76 426.417  29
   2  -9  -4 2158.06 250.125  11
  -2  -9   4 1807.48 247.936  17
   2  -9  -4 1825.34 210.125  29
   2  -9  -4 2126.45 300.745  46
  -2  -9   4 1765.24 209.242  53
   2  -9  -4 2249.61 214.575  53
   2  -9  -4 1506.67 209.361  44
  -2  -9   3 309.355 114.317  53
  -2  -9   3 315.152 121.778  17
   2  -9  -3 220.517 124.091  11
  -2  -9   3 359.512 133.008  11
   2  -9  -3 234.104 103.673  53
   2  -9  -3 217.661 149.120  46
  -2  -9   3 342.173 109.461  46
   2  -9  -3 265.625 104.823  29
   2  -9  -2 384.694 205.324   3
   2  -9  -2 411.024 181.535  46
  -2  -9   2 465.633 216.059  42
   2  -9  -2 356.348 131.658  11
  -2  -9   2 264.922 204.937  40
  -2  -9   2 428.145 129.901  46
  -2  -9   2 508.114 137.321  17
  -2  -9   2 353.513 96.2483  53
  -2  -9   2 423.716 133.432  11
   2  -9  -2 386.463 115.320  53
   2  -9  -2 305.904 96.1859  29
  -2  -9   1 1225.86 357.480  42
   2  -9  -1 949.556 167.086  53
   2  -9  -1 929.972 178.671  11
   2  -9  -1 1019.33 231.439  46
  -2  -9   1 1075.79 144.858  53
  -2  -9   1 1013.17 185.411  46
  -2  -9   1 877.587 173.274  11
  -2  -9   1 1119.07 180.283  17
  -2  -9   1 466.785 236.160  40
   2  -9  -1 1045.14 141.658  35
   2  -9  -1 416.033 225.671   3
   2  -9   0 1685.47 265.843  46
  -2  -9   0 1549.23 229.126  46
  -2  -9   0 1390.18 180.059  17
  -2  -9   0 952.413 337.946  40
   2  -9   0 1495.97 206.911  53
  -2  -9   0 1132.33 185.769  11
   2  -9   0 1591.01 205.169  11
   2  -9   0 1224.35 147.188  35
   2  -9   1 1460.94 203.779  53
   2  -9   1 1464.92 189.631  14
   2  -9   1 1479.19 184.423  11
  -2  -9  -1 1764.30 239.039  46
  -2  -9  -1 797.008 274.054  40
   2  -9   1 1419.83 242.568  46
  -2  -9  -1 1439.33 199.900  11
   2  -9   1 1417.34 158.254  35
   2  -9   2 2772.44 270.742  53
   2  -9   2 2406.37 221.988  11
   2  -9   2 2510.33 297.026  46
   2  -9   2 2576.59 239.987  14
  -2  -9  -2 2777.06 257.386  11
   2  -9   2 2378.13 205.037  35
  -2  -9  -2 2824.90 304.327  46
   2  -9   3 6080.02 324.649  11
  -2  -9  -3 8389.98 410.875  11
   2  -9   3 7819.72 440.816  53
   2  -9   3 6921.61 399.487  14
   2  -9   3 6353.21 438.547  46
   2  -9   3 6883.77 349.735  35
  -2  -9  -3 9705.28 525.258  46
   2  -9   4 6116.45 399.237  53
   2  -9   4 6006.79 336.115  35
   2  -9   4 5668.59 406.080  46
   2  -9   4 6428.34 384.980  14
  -2  -9  -5 5349.59 309.859  11
   2  -9   5 4309.00 338.154  46
   2  -9   5 4252.20 336.435  53
   2  -9   5 4819.77 343.785  14
  -2  -9  -5 5503.61 375.001  29
  -2  -9  -5 5809.22 436.576  46
  -2  -9  -6 494.997 168.325  46
   2  -9   6 149.107 116.232  14
  -2  -9  -6 336.857 91.6166  11
   2  -9   6 294.858 94.3946  46
  -2  -9  -6 234.697 126.414  29
   2  -9   6 157.265 115.033  53
   2  -9   7 1198.19 177.916  14
  -2  -9  -7 1493.40 215.180  46
  -2  -9  -7 1463.70 194.862  29
   2  -9   7 990.626 160.562  27
  -2  -9  -7 1197.23 168.411  44
   2  -9   7 1139.69 167.843  53
  -2  -9  -8 501.754 127.915  29
   2  -9   8 311.812 101.161  27
   2  -9   8 427.274 106.260  53
  -2  -9  -8 453.816 119.237  44
  -2  -9  -8 462.870 106.258   9
  -2  -9  -8 489.584 129.982  46
   2  -9   8 445.257 118.872  14
  -2  -9  -9 16.4073 66.0840  29
  -2  -9  -9-234.380 87.6977  44
   2  -9   9-16.9862 61.6136  53
  -2  -9  -9-58.1129 50.7100   9
   2  -9   9-28.0992 61.1994  27
   2  -9   9-127.095 83.4161  14
   2  -9  10 98.2150 60.1082  14
   2  -9  10 197.112 77.1988  27
  -2  -9 -10 28.1604 51.1540  47
   2  -9  10 25.1532 32.5129  53
  -2  -8  13 373.048 78.5667  14
  -2  -8  13 469.541 86.6546  53
   2  -8 -13 431.069 85.7493   9
  -2  -8  12 1166.09 122.704  17
  -2  -8  12 1177.60 146.646  53
   2  -8 -12 1473.92 232.487  44
   2  -8 -12 1368.86 164.769   9
  -2  -8  12 1200.99 141.647  14
   2  -8 -11 1659.24 241.706  44
  -2  -8  11 1318.58 176.909  53
  -2  -8  11 1182.81 158.337  14
   2  -8 -11 1669.59 206.491   9
  -2  -8  11 1240.73 152.275  17
  -2  -8  10 43.7566 87.1226  17
  -2  -8  10 69.6305 89.9433  14
   2  -8 -10 21.8239 60.6855  48
   2  -8 -10 23.3530 127.157  44
   2  -8 -10 138.561 109.028   9
  -2  -8  10 93.1437 114.959  53
   2  -8 -10 248.773 92.0276  47
  -2  -8   9 757.714 158.314  17
   2  -8  -9 788.488 221.076  44
  -2  -8   9 740.926 146.881  14
  -2  -8   9 720.790 182.846  53
   2  -8  -9 685.118 154.528  11
   2  -8  -9 703.142 174.405   9
   2  -8  -9 574.723 161.908  29
   2  -8  -8 395.339 144.910  29
  -2  -8   8 556.237 174.382  53
   2  -8  -8 240.267 147.353  44
  -2  -8   8 250.327 99.8662  14
   2  -8  -8 403.897 134.881  11
  -2  -8   8 268.348 122.559  17
   2  -8  -8 307.466 129.197  46
  -2  -8   7 4750.54 362.960  17
  -2  -8   7 5359.80 377.479  53
   2  -8  -7 6751.11 465.145  44
   2  -8  -7 5594.57 389.576  29
   2  -8  -7 5695.32 377.636  11
   2  -8  -7 6368.37 454.564  46
  -2  -8   7 4920.48 312.089  14
   2  -8  -7 5245.25 300.612  32
   2  -8  -6 2095.48 239.805  29
  -2  -8   6 1952.91 237.592  53
   2  -8  -6 1914.24 261.520  46
  -2  -8   6 2004.60 463.128  42
   2  -8  -6 2038.44 239.813  11
  -2  -8   6 1870.09 498.660  40
  -2  -8   6 1761.65 245.638  17
  -2  -8   6 1899.27 189.782  14
   2  -8  -6 1707.79 264.562  44
   2  -8  -6 1812.13 182.497  32
  -2  -8   5 4989.10 280.549  14
   2  -8  -5 4923.15 339.460  29
   2  -8  -5 4858.24 355.497  11
   2  -8  -5 5714.14 394.621  44
   2  -8  -5 4766.96 296.668  32
  -2  -8   5 4700.77 678.435  42
  -2  -8   5 4850.46 701.682  40
  -2  -8   5 4865.30 363.907  17
  -2  -8   5 4971.77 341.659  53
   2  -8  -5 5747.05 431.108  46
  -2  -8   4 815.197 146.305  53
   2  -8  -4 622.164 219.989   3
  -2  -8   4 782.685 159.187  17
  -2  -8   4 4.93226 194.831  42
   2  -8  -4 728.770 188.964  46
  -2  -8   4 444.076 249.717  40
   2  -8  -4 984.606 172.246  11
   2  -8  -4 691.931 133.348  29
   2  -8  -4 720.124 152.537  44
   2  -8  -4 867.492 136.121  53
   2  -8  -3 1204.99 162.130  29
   2  -8  -3 1218.41 295.728   3
  -2  -8   3 1088.45 159.531  46
   2  -8  -3 1206.84 225.338  46
  -2  -8   3 1187.08 384.438  40
   2  -8  -3 1247.36 167.263  53
  -2  -8   3 1035.54 339.574  42
   2  -8  -3 1086.26 187.100  11
  -2  -8   3 1186.91 175.000  17
  -2  -8   3 969.334 150.927  53
   2  -8  -3 865.216 141.949  44
  -2  -8   2 1984.32 432.093  40
   2  -8  -2 2320.79 230.397  11
  -2  -8   2 2288.42 203.076  53
   2  -8  -2 2349.58 217.094  53
   2  -8  -2 2226.53 268.355  46
  -2  -8   2 1783.63 411.201  42
  -2  -8   2 1833.47 204.300  46
  -2  -8   2 2068.81 221.263  17
   2  -8  -2 1772.19 169.502  35
  -2  -8   1 1723.39 418.805  40
   2  -8  -1 2424.42 280.826  46
   2  -8  -1 2302.84 479.228  42
  -2  -8   1 1944.83 213.972  46
  -2  -8   1 1816.51 385.947  42
  -2  -8   1 2380.25 200.093  53
   2  -8  -1 2290.61 226.884  11
  -2  -8   1 2285.30 221.300  17
   2  -8  -1 2122.51 185.914  35
   2  -8  -1 2708.49 235.958  53
  -2  -8   0 9270.28 430.527  11
   2  -8   0 9577.31 521.940  46
  -2  -8   0 8503.39 738.327  42
  -2  -8   0 9976.73 490.573  46
   2  -8   0 9246.72 422.549  11
  -2  -8   0 8664.01 842.031  40
   2  -8   0 8696.44 873.629  42
  -2  -8   0 10259.2 427.716  17
   2  -8   0 9508.37 870.843   3
   2  -8   0 9484.68 405.825  14
   2  -8   0 8602.31 364.885  35
   2  -8   0 9053.40 443.482  53
   2  -8   1 11333.6 462.788  11
   2  -8   1 12062.5 577.313  46
  -2  -8  -1 13058.8 454.327  17
  -2  -8  -1 11850.6 473.216  11
  -2  -8  -1 11140.5 942.994  40
   2  -8   1 10617.6 983.603  42
   2  -8   1 10829.0 415.144  35
   2  -8   1 10814.1 903.642   3
   2  -8   1 12350.9 507.323  53
   2  -8   1 11722.7 460.357  14
  -2  -8  -1 13979.9 557.929  46
   2  -8   2 2151.86 230.547  53
   2  -8   2 2400.79 496.374  42
   2  -8   2 2183.84 441.000   3
   2  -8   2 2121.06 261.716  46
   2  -8   2 2148.81 219.510  14
   2  -8   2 2213.41 201.952  11
  -2  -8  -2 2188.60 217.804  11
  -2  -8  -2 2050.17 409.287  40
  -2  -8  -2 2727.08 280.353  46
  -2  -8  -3 13360.0 1130.42  43
  -2  -8  -3 15436.1 632.768  46
  -2  -8  -3 13962.3 510.638  11
  -2  -8  -3 11786.2 990.443  40
   2  -8   3 10468.0 989.307  42
   2  -8   3 10362.9 412.283  11
   2  -8   3 12470.3 502.482  14
   2  -8   3 12720.3 561.562  17
   2  -8   3 11455.5 989.541   3
   2  -8   3 11875.9 531.764  53
   2  -8   3 11207.3 550.557  46
   2  -8   4 11397.0 522.299  17
  -2  -8  -4 11911.0 966.087  40
   2  -8   4 11136.7 511.884  53
  -2  -8  -4 12947.1 475.423  11
   2  -8   4 9618.43 927.610   3
  -2  -8  -4 11672.6 1100.07  43
   2  -8   4 9388.02 935.410  42
  -2  -8  -4 13747.1 622.399  46
   2  -8   4 11427.9 497.665  14
   2  -8   4 10143.6 518.805  46
   2  -8   4 9937.81 972.675  40
   2  -8   5 1244.45 405.956  40
   2  -8   5 872.689 164.210  17
  -2  -8  -5 715.617 150.754  44
   2  -8   5 712.184 165.641  46
  -2  -8  -5 916.734 141.749  11
   2  -8   5 951.669 178.906  14
  -2  -8  -5 1315.25 230.157  46
   2  -8   5 804.323 174.090  53
   2  -8   6 15090.6 605.477  46
  -2  -8  -6 19023.9 753.287  46
  -2  -8  -6 15268.2 612.438  44
  -2  -8  -6 20023.6 686.397  29
   2  -8   6 16271.6 588.982  17
  -2  -8  -6 18484.7 543.597  11
   2  -8   6 16261.7 634.642  14
   2  -8   6 16425.5 629.408  53
  -2  -8  -7 2160.44 241.806  29
  -2  -8  -7 1878.31 256.909  46
  -2  -8  -7 1571.91 215.821  44
   2  -8   7 1430.37 199.391  53
   2  -8   7 1911.38 248.450  14
  -2  -8  -8 797.564 161.973  44
  -2  -8  -8 729.711 168.705  46
  -2  -8  -8 1041.57 175.206  29
   2  -8   8 882.257 176.917  14
   2  -8   8 677.036 133.233  53
   2  -8   9 739.552 151.102  14
   2  -8   9 563.368 108.829  53
  -2  -8  -9 735.461 137.802  29
  -2  -8  -9 578.201 129.264  46
  -2  -8  -9 612.310 148.592  44
  -2  -8  -9 642.156 116.525   9
  -2  -8 -10 367.476 94.8595  46
   2  -8  10 319.024 100.469  14
   2  -8  10 214.965 64.0721  53
  -2  -8 -10 420.447 115.979  44
  -2  -8 -10 361.147 112.042  47
  -2  -8 -11 989.361 138.802  47
  -2  -8 -11 1150.81 153.034  44
   2  -8  11 1010.47 127.470  14
   2  -8  12-59.9877 54.0323  27
   2  -8  12 28.6922 39.0415  14
  -2  -8 -12-26.6601 40.8217  47
   2  -7 -14 3092.67 199.776   9
  -2  -7  14 2866.98 186.590  14
  -2  -7  14 2557.36 159.983  53
   2  -7 -13 3684.35 312.948  44
  -2  -7  13 3570.30 232.488  53
  -2  -7  13 3759.71 244.916  14
   2  -7 -13 3890.77 259.449   9
  -2  -7  12 1732.81 194.374  14
   2  -7 -12 1453.18 168.577  47
  -2  -7  12 1556.99 186.366  53
   2  -7 -12 1859.46 210.346   9
  -2  -7  12 1322.63 144.669  17
   2  -7 -12 1520.13 243.148  44
  -2  -7  11 154.284 106.944  14
  -2  -7  11 29.9006 113.315  53
   2  -7 -11 116.602 70.3466  48
   2  -7 -11 44.8949 142.226  44
  -2  -7  11 60.6418 85.3440  17
   2  -7 -11 106.507 108.398   9
   2  -7 -11 122.472 83.5213  47
  -2  -7  10 2747.78 254.219  14
   2  -7 -10 2771.28 253.903  47
   2  -7 -10 3384.02 362.116  44
  -2  -7  10 2729.55 279.609  53
   2  -7 -10 3332.42 311.170   9
   2  -7 -10 2823.90 237.332  48
   2  -7  -9 4640.18 322.463  11
   2  -7  -9 4280.70 348.648  29
   2  -7  -9 5074.03 439.753  44
  -2  -7   9 3864.24 300.841  14
  -2  -7   9 4212.12 339.360  53
   2  -7  -9 4342.82 273.619  32
   2  -7  -9 4649.23 363.548   9
   2  -7  -8 11165.2 547.730  46
  -2  -7   8 8020.51 411.496  14
   2  -7  -8 8609.76 467.053  29
   2  -7  -8 7935.18 370.347  32
  -2  -7   8 6862.19 810.984  42
  -2  -7   8 7516.36 882.797  40
   2  -7  -8 8404.61 429.090  11
   2  -7  -8 11815.4 636.367  44
  -2  -7   8 7655.80 438.734  53
   2  -7  -7 404.851 149.342  46
  -2  -7   7 630.518 158.371  53
   2  -7  -7 692.861 156.061  29
   2  -7  -7 458.356 96.9610  32
   2  -7  -7 446.167 179.193  44
   2  -7  -7 681.350 146.585  11
  -2  -7   7 459.776 118.881  14
  -2  -7   7 499.593 285.357  42
  -2  -7   7 650.662 285.862  40
   2  -7  -6 43414.7 942.936  11
  -2  -7   6 40303.4 818.913  14
   2  -7  -6 40119.3 962.263  29
   2  -7  -6 48913.6 1126.48  46
   2  -7  -6 39866.2 785.295  32
   2  -7  -6 52796.6 1170.72  44
  -2  -7   6 36792.9 1836.11  42
  -2  -7   6 38170.8 1883.22  40
  -2  -7   6 39632.8 933.013  53
   2  -7  -6 43487.0 1578.35   3
  -2  -7   5 28377.9 1558.16  40
  -2  -7   5 29126.2 1603.22  42
   2  -7  -5 38628.4 937.378  44
   2  -7  -5 34991.2 823.885  11
   2  -7  -5 32894.9 1387.18   3
   2  -7  -5 33427.0 817.732  29
  -2  -7   5 30546.4 664.896  14
  -2  -7   5 29575.5 773.908  53
   2  -7  -5 34839.2 930.897  46
   2  -7  -4 12778.3 481.937  29
   2  -7  -4 13935.4 537.720  44
   2  -7  -4 13084.5 514.706  11
  -2  -7   4 11788.0 982.171  40
   2  -7  -4 13720.2 577.843  46
  -2  -7   4 12100.4 989.278  42
   2  -7  -4 13700.0 920.780   3
   2  -7  -4 13718.6 452.851  53
  -2  -7   4 11911.6 469.004  53
  -2  -7   3 5153.69 651.912  42
  -2  -7   3 5461.95 289.821  46
   2  -7  -3 6015.89 386.023  46
  -2  -7   3 5655.16 661.891  40
   2  -7  -3 6076.17 344.269  44
   2  -7  -3 7060.91 325.942  53
   2  -7  -3 5564.14 609.599   3
  -2  -7   3 6367.44 324.612  53
   2  -7  -3 6817.10 353.518  11
  -2  -7   2 6948.22 705.095  42
   2  -7  -2 7507.05 734.615  42
   2  -7  -2 8124.42 377.458  11
   2  -7  -2 6814.18 402.500  46
  -2  -7   2 6183.19 315.221  46
  -2  -7   2 6373.09 688.316  40
   2  -7  -2 5759.90 310.532  44
   2  -7  -2 6089.79 287.842  35
  -2  -7   2 6991.68 326.087  53
   2  -7  -2 8429.81 361.029  53
   2  -7  -1 20085.6 595.760  53
   2  -7  -1 17321.6 529.818  11
  -2  -7   1 19280.2 590.233  46
  -2  -7   1 17905.4 1080.24  42
   2  -7  -1 16914.5 504.847  44
  -2  -7   1 18091.2 1116.63  40
   2  -7  -1 20848.6 1226.83  42
  -2  -7   1 18646.5 491.900  53
  -2  -7   1 21119.5 578.801  17
   2  -7  -1 18802.5 654.797  46
   2  -7  -1 17883.4 485.727  35
   2  -7  -1 20963.7 546.815  14
   2  -7   0 2046.86 232.248  46
   2  -7   0 1592.73 325.427   3
  -2  -7   0 2036.44 428.973  40
   2  -7   0 2355.23 203.390  53
  -2  -7   0 2040.66 209.518  46
   2  -7   0 2204.03 437.862  42
   2  -7   0 2224.56 197.320  11
  -2  -7   0 2305.71 368.481  42
   2  -7   0 1936.01 165.753  35
   2  -7   0 2171.27 184.554  14
  -2  -7   0 2753.77 205.782  17
   2  -7   1 338.411 174.338   3
   2  -7   1 499.347 278.589  42
   2  -7   1 756.272 260.751  40
  -2  -7  -1 151.746 145.566  42
  -2  -7  -1 376.258 110.648  46
   2  -7   1 383.514 121.870  46
  -2  -7  -1 441.150 85.4363  17
  -2  -7  -1 259.031 78.7004  11
   2  -7   1 452.949 124.935  53
   2  -7   1 633.465 110.719  14
  -2  -7  -1 424.942 201.002  40
   2  -7   1 343.043 116.301  17
   2  -7   1 179.746 81.4809  11
   2  -7   2 6697.07 342.960  14
  -2  -7  -2 7947.76 408.503  46
   2  -7   2 6938.27 753.500  42
   2  -7   2 7067.47 384.912  17
  -2  -7  -2 6724.79 708.402  40
   2  -7   2 7090.82 368.171  53
   2  -7   2 6174.72 691.821  40
   2  -7   2 5783.99 299.460  11
   2  -7   2 6763.95 700.262   3
  -2  -7  -2 7586.23 350.254  11
   2  -7   2 6867.89 404.169  46
   2  -7   3 5025.83 333.413  53
   2  -7   3 5269.43 361.828  46
  -2  -7  -3 6018.50 376.429  46
  -2  -7  -3 6464.69 317.382  11
   2  -7   3 4787.26 624.690   3
  -2  -7  -3 5673.26 634.436  40
   2  -7   3 4208.62 597.124  40
   2  -7   3 5316.70 353.312  17
   2  -7   3 4425.84 621.766  42
  -2  -7  -3 6335.38 743.020  43
   2  -7   3 5308.79 316.448  14
   2  -7   4 6485.54 730.433   3
  -2  -7  -4 7824.73 860.504  43
  -2  -7  -4 8081.86 358.682  11
   2  -7   4 7007.61 788.233  42
  -2  -7  -4 7634.69 761.306  40
  -2  -7  -4 6906.94 357.616  44
   2  -7   4 6597.90 399.836  46
   2  -7   4 7045.44 396.294  17
   2  -7   4 6760.93 798.848  40
  -2  -7  -4 8211.14 447.691  46
   2  -7   4 6934.62 381.135  14
   2  -7   4 6829.32 397.155  53
   2  -7   5 9714.20 924.264   3
   2  -7   5 9370.20 911.987  42
  -2  -7  -5 11078.5 491.557  44
  -2  -7  -5 12505.3 432.874  11
  -2  -7  -5 10041.0 878.741  40
   2  -7   5 10071.3 500.529  46
  -2  -7  -5 13302.3 591.036  46
   2  -7   5 10271.8 1028.15  40
   2  -7   5 10904.0 499.487  53
   2  -7   5 11382.0 493.987  17
  -2  -7  -5 12294.0 1099.56  43
   2  -7   5 10990.6 498.248  14
  -2  -7  -6 2638.51 505.163  43
   2  -7   6 2464.52 261.744  14
  -2  -7  -6 3046.20 304.002  46
   2  -7   6 2437.32 542.767  40
   2  -7   6 2084.78 228.771  46
  -2  -7  -6 2786.67 262.375  29
   2  -7   6 1478.82 372.285  42
  -2  -7  -6 2263.92 429.649  40
   2  -7   6 2721.73 246.961  17
  -2  -7  -6 2535.12 268.595  44
   2  -7   6 2402.25 248.468  53
   2  -7   7 2102.88 217.903  46
  -2  -7  -7 2111.55 234.386  29
  -2  -7  -7 1865.04 245.577  46
   2  -7   7 2395.28 262.639  14
  -2  -7  -7 1896.73 249.534  44
   2  -7   7 2422.16 222.441  17
   2  -7   7 2007.99 226.480  53
  -2  -7  -8 11084.4 494.676  29
  -2  -7  -8 10253.6 538.976  44
   2  -7   8 10282.2 505.954  14
   2  -7   8 9487.52 451.743  53
  -2  -7  -8 11135.4 537.353  46
   2  -7   9 3268.79 251.251  53
  -2  -7  -9 3458.15 295.213  46
   2  -7   9 3347.28 298.474  14
  -2  -7  -9 3580.69 323.852  44
  -2  -7  -9 3259.24 272.575  29
  -2  -7  -9 3560.92 256.034   9
  -2  -7 -10 1490.91 187.822  46
  -2  -7 -10 1502.82 214.728  47
   2  -7  10 1133.91 132.165  53
  -2  -7 -10 1571.19 220.088  44
   2  -7  10 1503.66 189.085  14
   2  -7  11 558.774 116.945  14
  -2  -7 -11 572.152 132.068  47
  -2  -7 -11 551.257 127.606  44
  -2  -7 -12 1555.32 179.696  44
   2  -7  12 1366.14 141.417  14
  -2  -7 -12 1488.53 168.070  47
  -2  -7 -13 393.355 76.9290  47
   2  -7  13 33.0580 52.0501  27
  -2  -6  15 4100.75 213.394  14
  -2  -6  14 1511.94 160.105  14
   2  -6 -14 1429.65 199.614  44
   2  -6 -14 1622.49 164.037   9
  -2  -6  14 1308.10 135.657  53
   2  -6 -14 1395.15 145.060  47
  -2  -6  13 1165.85 154.886  53
  -2  -6  13 1149.00 162.075  14
   2  -6 -13 1153.35 152.165  47
   2  -6 -13 1072.56 200.743  44
   2  -6 -13 1145.96 164.809   9
  -2  -6  12 542.503 139.260  14
  -2  -6  12 481.249 100.340  17
   2  -6 -12 491.449 118.452  47
   2  -6 -12 416.626 177.031  44
   2  -6 -12 570.972 96.7868  48
   2  -6 -12 561.742 147.864   9
  -2  -6  12 492.452 124.895  53
  -2  -6  11 3749.19 299.454  14
   2  -6 -11 3829.19 305.120  47
   2  -6 -11 3889.12 402.150  44
   2  -6 -11 3930.53 279.663  48
   2  -6 -11 4335.26 342.169   9
  -2  -6  11 3740.17 303.396  53
   2  -6 -10 6254.17 353.932  48
   2  -6 -10 6089.95 385.191  47
   2  -6 -10 5690.12 458.997  44
  -2  -6  10 5487.90 367.518  53
   2  -6 -10 6546.02 417.898   9
   2  -6 -10 6311.78 336.891  32
  -2  -6  10 5864.78 368.629  14
   2  -6  -9 2840.94 250.542  11
   2  -6  -9 2931.05 339.074  44
  -2  -6   9 2315.66 461.753  42
  -2  -6   9 1904.61 468.729  40
   2  -6  -9 2941.97 283.991   9
  -2  -6   9 2551.79 246.998  14
  -2  -6   9 2671.40 268.157  53
   2  -6  -9 2978.67 286.457  29
   2  -6  -9 2901.97 230.648  32
   2  -6  -8 597.178 148.176  29
  -2  -6   8 461.461 126.404  53
   2  -6  -8 417.813 94.2884  32
   2  -6  -8 463.894 123.407  11
   2  -6  -8 466.125 128.726  46
   2  -6  -8 533.998 206.606  44
  -2  -6   8 428.289 239.516  42
  -2  -6   8 615.594 134.593  14
  -2  -6   8 245.709 198.973  40
   2  -6  -7 2326.95 234.152  29
  -2  -6   7 1922.98 212.750  53
  -2  -6   7 1499.60 380.777  42
  -2  -6   7 2366.93 210.959  14
   2  -6  -7 2164.41 212.444  11
   2  -6  -7 2535.84 278.173  44
  -2  -6   7 2128.65 451.896  40
   2  -6  -7 2363.76 238.124  46
   2  -6  -7 2180.64 187.096  32
   2  -6  -6 3161.60 265.170  46
  -2  -6   6 3113.05 525.223  40
   2  -6  -6 3131.75 430.739   3
   2  -6  -6 3284.71 288.453  44
  -2  -6   6 2215.12 463.968  42
   2  -6  -6 3135.17 241.963  11
  -2  -6   6 3151.42 254.547  53
  -2  -6   6 2494.03 201.601  14
   2  -6  -6 2820.14 199.736  32
   2  -6  -6 2976.82 245.827  29
  -2  -6   5 14006.2 1018.11  40
  -2  -6   5 13804.0 487.442  53
   2  -6  -5 13449.6 475.016  11
   2  -6  -5 14694.9 549.808  46
   2  -6  -5 15801.9 462.339  10
   2  -6  -5 13993.5 493.346  29
   2  -6  -5 14414.1 880.320   3
   2  -6  -5 15954.6 563.846  44
  -2  -6   5 13280.3 1011.35  42
  -2  -6   5 13727.2 426.839  14
   2  -6  -4 12480.0 804.407  43
  -2  -6   4 10928.0 863.930  40
   2  -6  -4 12139.6 497.686  46
   2  -6  -4 13400.1 834.059   3
  -2  -6   4 11949.0 427.953  53
  -2  -6   4 10683.0 897.785  42
   2  -6  -4 12631.1 397.345  53
   2  -6  -4 11759.8 420.105  29
   2  -6  -4 12025.6 436.189  11
   2  -6  -4 12057.1 472.569  44
  -2  -6   3 8022.12 305.158  46
   2  -6  -3 9681.99 379.009  11
   2  -6  -3 8975.77 357.131  53
   2  -6  -3 8979.38 412.863  46
   2  -6  -3 8776.07 375.887  44
  -2  -6   3 9674.46 805.717  42
  -2  -6   3 8617.35 733.065  40
  -2  -6   3 9460.57 358.074  53
   2  -6  -3 10019.6 339.965  35
  -2  -6   2 14925.7 425.070  46
   2  -6  -2 12709.3 428.776  44
   2  -6  -2 15000.1 519.166  46
  -2  -6   2 14209.3 940.337  40
   2  -6  -2 17912.2 1029.24  42
  -2  -6   2 15482.2 970.446  42
   2  -6  -2 17137.9 460.651  53
   2  -6  -2 16000.2 485.046  11
   2  -6  -1 2782.48 353.920  40
   2  -6  -1 2629.51 189.672  44
   2  -6  -1 3743.54 213.990  14
   2  -6  -1 3572.04 222.650  53
   2  -6  -1 3199.89 467.178  42
  -2  -6   1 2824.84 419.155  40
  -2  -6   1 2739.50 426.751  42
  -2  -6   1 3059.36 314.973   3
   2  -6  -1 3088.82 209.865  11
  -2  -6   1 2769.16 192.052  46
   2  -6  -1 2941.97 417.518   3
   2  -6  -1 3061.14 243.414  46
  -2  -6   0 9011.32 692.670  42
  -2  -6   0 8331.92 366.871  46
   2  -6   0 8989.22 411.312  46
   2  -6   0 8501.04 653.477  40
   2  -6   0 10082.9 804.256  42
  -2  -6   0 8878.98 701.545  40
   2  -6   0 10407.6 385.572  53
   2  -6   0 9407.08 772.437   3
   2  -6   0 11547.8 434.773  17
   2  -6   0 10629.8 364.346  14
   2  -6   0 8700.46 324.769  44
  -2  -6  -1 9770.77 411.350  46
  -2  -6  -1 10520.3 688.543  42
   2  -6   1 10711.4 631.040   4
   2  -6   1 9626.07 822.540  42
   2  -6   1 10277.7 771.620  40
   2  -6   1 9349.70 425.825  46
   2  -6   1 11200.9 407.174  53
  -2  -6  -1 10362.5 770.236  40
   2  -6   1 11714.7 430.858  17
   2  -6   1 11090.3 382.012  14
   2  -6   1 9682.78 761.643   3
  -2  -6  -2 5908.34 477.855  42
   2  -6   2 6293.08 318.628  53
   2  -6   2 6066.57 334.743  17
  -2  -6  -2 5784.19 318.731  46
   2  -6   2 4890.37 599.012  42
  -2  -6  -2 5639.76 590.608  40
   2  -6   2 5391.92 610.751  40
  -2  -6  -2 6041.18 276.125  11
   2  -6   2 5504.46 586.441   3
   2  -6   2 6249.83 494.488   4
   2  -6   2 5306.32 329.784  46
   2  -6   2 6428.53 303.377  14
   2  -6   3 51570.4 1858.56   3
  -2  -6  -3 61680.0 879.279  11
  -2  -6  -3 52836.3 857.346  44
  -2  -6  -3 58316.0 2063.98  43
   2  -6   3 52515.5 1013.61  46
   2  -6   3 50829.0 1895.46  42
   2  -6   3 52634.1 1982.66  40
   2  -6   3 56090.5 963.127  53
   2  -6   3 56366.5 983.696  17
  -2  -6  -3 58806.9 1884.57  40
   2  -6   3 56624.0 935.569  14
   2  -6   3 57440.2 1559.15   4
  -2  -6  -4 28317.6 696.773  44
  -2  -6  -4 31913.4 1580.91  43
  -2  -6  -4 32366.2 634.855  11
   2  -6   4 31195.0 747.664  17
   2  -6   4 29384.1 1562.28  40
   2  -6   4 27448.5 1426.01  42
   2  -6   4 28774.3 722.910  14
  -2  -6  -4 28490.5 1373.90  40
   2  -6   4 29923.7 733.924  53
   2  -6   4 30652.7 1197.32   4
   2  -6   4 27420.5 744.811  46
   2  -6   5 6126.58 359.215  46
  -2  -6  -5 6414.17 751.092  43
  -2  -6  -5 7194.07 297.955  11
   2  -6   5 6552.79 351.198  17
   2  -6   5 6437.90 576.345   4
   2  -6   5 6401.86 358.038  14
   2  -6   5 5552.95 680.404  42
   2  -6   5 5743.20 732.164  40
   2  -6   5 6158.55 353.317  53
  -2  -6  -5 6385.18 368.508  44
   2  -6   6 245.512 286.145  40
   2  -6   6 164.699 86.1272  46
  -2  -6  -6 357.479 134.323  44
  -2  -6  -6 452.214 258.657  43
   2  -6   6 663.752 259.788  42
   2  -6   6 298.194 117.170  14
   2  -6   6 240.188 99.8393  17
   2  -6   6 395.965 120.798  53
  -2  -6  -6 256.523 95.9248  29
   2  -6   7 1768.78 355.218  42
   2  -6   7 1000.07 366.891  40
   2  -6   7 1505.92 191.178  46
  -2  -6  -7 1532.09 237.736  44
   2  -6   7 1466.09 206.555  14
   2  -6   7 1230.55 173.563  53
  -2  -6  -7 1049.51 334.642  43
  -2  -6  -7 1414.32 182.542  29
  -2  -6  -8 16681.7 685.808  44
   2  -6   8 16980.7 1344.02  40
   2  -6   8 16457.1 621.931  14
  -2  -6  -8 16554.0 580.679  29
   2  -6   8 14917.0 545.863  53
  -2  -6  -8 16023.1 631.888  46
   2  -6   9 518.138 149.940  14
  -2  -6  -9 393.312 108.760  29
  -2  -6  -9 333.978 119.772  46
  -2  -6  -9 303.443 89.0726   9
   2  -6   9 446.941 114.331  53
  -2  -6  -9 333.448 164.090  44
   2  -6  10 914.494 172.183  14
  -2  -6 -10 1057.55 206.205  47
  -2  -6 -10 869.318 155.512  46
  -2  -6 -10 992.916 201.397  44
   2  -6  11 762.737 140.697  14
  -2  -6 -11 640.179 148.681  47
   2  -6  11 236.279 92.5021  25
  -2  -6 -11 588.334 150.128  44
  -2  -6 -12 1043.96 179.886  44
   2  -6  12 1051.94 141.854  14
  -2  -6 -12 1199.26 172.025  47
   2  -6  13 232.616 61.8308  14
  -2  -6 -13 426.819 106.556  44
  -2  -6 -13 387.518 90.5143  47
   2  -5 -15 336.505 75.6680  47
   2  -5 -15 547.614 94.0501   9
  -2  -5  15 551.999 102.549  14
  -2  -5  14 4926.75 299.031  14
   2  -5 -14 4812.16 295.579  47
   2  -5 -14 4817.12 296.081   9
  -2  -5  14 4502.46 255.569  53
   2  -5 -14 4396.99 349.921  44
  -2  -5  13 3553.38 258.798  53
   2  -5 -13 3228.01 268.981  47
  -2  -5  13 3275.18 254.718  19
   2  -5 -13 3738.30 291.850   9
  -2  -5  13 3640.58 281.925  14
   2  -5 -13 3083.70 325.871  44
  -2  -5  12 1194.87 191.065  14
   2  -5 -12 1421.13 195.025  47
   2  -5 -12 1287.74 163.551  48
  -2  -5  12 1199.77 168.498  19
  -2  -5  12 1293.13 185.006  53
   2  -5 -12 1205.64 239.015  44
   2  -5 -12 1259.54 192.767   9
   2  -5 -11 645.161 210.147  44
  -2  -5  11 707.700 160.907  14
   2  -5 -11 713.824 146.503  47
  -2  -5  11 556.631 141.014  53
  -2  -5  11 499.445 117.612  19
   2  -5 -11 548.306 111.076  32
   2  -5 -11 733.517 165.047   9
   2  -5 -11 711.687 127.825  48
   2  -5 -10 1331.69 161.172  32
   2  -5 -10 1491.24 194.876  47
   2  -5 -10 1395.20 247.814  44
  -2  -5  10 1264.74 182.409  14
  -2  -5  10 1848.08 429.534  40
  -2  -5  10 1296.73 165.638  19
  -2  -5  10 1137.90 309.809  42
   2  -5 -10 1280.23 195.808   9
  -2  -5  10 1053.23 173.658  53
   2  -5 -10 1390.64 175.428  48
  -2  -5   9 10692.1 938.240  42
   2  -5  -9 15835.0 729.762  44
   2  -5  -9 13679.6 936.620   2
   2  -5  -9 13164.4 490.196  11
  -2  -5   9 13196.1 519.057  14
  -2  -5   9 12557.2 458.492  19
  -2  -5   9 12389.1 1080.86  40
   2  -5  -9 14072.0 568.275   9
   2  -5  -9 13868.5 558.338  29
   2  -5  -9 13445.1 479.057  32
   2  -5  -8 8206.04 701.830   2
  -2  -5   8 6696.14 755.049  42
   2  -5  -8 7281.41 447.441  44
   2  -5  -8 8271.99 414.268  29
  -2  -5   8 7970.03 345.181  19
  -2  -5   8 7707.39 818.122  40
   2  -5  -8 8562.89 387.487  11
   2  -5  -8 8129.93 352.198  32
  -2  -5   8 8024.96 383.302  14
   2  -5  -7-24.5450 54.2800  32
   2  -5  -7 262.967 79.3221  46
   2  -5  -7-190.811 129.785  43
   2  -5  -7 6.73503 101.942  44
  -2  -5   7 79.8500 204.127  42
  -2  -5   7-28.7045 51.3368  19
   2  -5  -7 151.107 84.5993  29
  -2  -5   7 130.467 187.800  40
   2  -5  -7-330.454 168.340   2
   2  -5  -7 94.3882 66.1294  11
  -2  -5   7 89.5272 59.3008  14
   2  -5  -6 1447.38 272.864   3
   2  -5  -6 1415.66 131.898  32
   2  -5  -6 1479.41 152.316  11
   2  -5  -6 1498.06 166.823  46
  -2  -5   6 1516.81 144.694  14
   2  -5  -6 1724.14 173.231  10
   2  -5  -6 1283.01 190.297  44
  -2  -5   6 1325.28 346.447  42
  -2  -5   6 1308.87 311.262  40
   2  -5  -6 1526.64 292.958  43
   2  -5  -6 1458.54 160.867  29
   2  -5  -5 22353.7 549.817  11
   2  -5  -5 25292.3 629.964  46
  -2  -5   5 23213.2 1186.08  40
   2  -5  -5 24112.6 1050.01   3
  -2  -5   5 22185.9 1226.52  42
   2  -5  -5 22528.0 1045.19  43
   2  -5  -5 23770.9 575.584  29
   2  -5  -4 15900.5 823.983  43
   2  -5  -4 14846.5 494.740  44
   2  -5  -4 17334.7 504.336  46
  -2  -5   4 14604.1 949.967  42
   2  -5  -4 17665.0 888.278   3
  -2  -5   4 15252.1 937.331  40
   2  -5  -3 18115.5 509.492  46
   2  -5  -3 16292.3 890.635   3
   2  -5  -3 16969.4 466.412  44
  -2  -5   3 17725.0 951.033  40
  -2  -5   3 17684.1 1012.34  42
   2  -5  -2 19411.3 736.668  40
   2  -5  -2 17683.5 496.649  46
  -2  -5   2 19652.6 1027.53  42
  -2  -5   2 18309.5 928.327  40
  -2  -5   1 12141.2 767.285  40
   2  -5  -1 12302.2 418.216  46
   2  -5  -1 14416.6 694.722  40
   2  -5  -1 14981.5 871.426  42
  -2  -5   1 13200.9 794.629  42
   2  -5  -1 14359.0 799.746   3
   2  -5   0 6948.30 537.850  40
   2  -5   0 6317.24 303.884  46
   2  -5   0 5739.62 444.649   4
   2  -5   0 6301.02 599.298  42
  -2  -5   0 6834.74 554.035  42
  -2  -5   0 5935.08 248.797  46
   2  -5   0 6830.29 561.438   3
  -2  -5   0 6216.82 352.895   3
  -2  -5   0 6217.40 539.588  40
   2  -5   1 79961.5 1632.44   4
   2  -5   1 75813.2 1919.54   3
   2  -5   1 73782.9 1043.82  46
   2  -5   1 68914.2 2004.16  42
  -2  -5  -1 78678.6 1904.04  40
   2  -5   1 75164.5 1890.22  40
  -2  -5  -1 81644.9 1683.50  42
   2  -5   2 110407. 2467.04  42
   2  -5   2 115967. 2045.69   4
   2  -5   2 115573. 2537.51  40
   2  -5   2 113810. 1315.88  46
   2  -5   3 43746.3 1318.61   4
   2  -5   3 43290.4 836.064  46
   2  -5   3 39514.9 1537.03  42
  -2  -5  -3 45224.8 1671.62  43
   2  -5   3 44492.5 1693.84  40
  -2  -5  -3 43120.9 746.121  44
   2  -5   4 16411.1 502.085  14
   2  -5   4 15514.6 520.760  46
   2  -5   4 16769.1 881.233   4
  -2  -5  -4 16251.7 1065.35  43
   2  -5   4 16143.5 491.313  53
   2  -5   4 14482.1 946.092  42
   2  -5   4 15878.1 1088.68  40
  -2  -5  -4 16068.1 502.834  44
   2  -5   5 10323.5 740.785   4
   2  -5   5 9918.68 387.775  17
   2  -5   5 9616.94 416.792  46
   2  -5   5 8404.88 754.413  42
   2  -5   5 9818.79 917.947  40
  -2  -5  -5 10317.0 902.068  43
   2  -5   5 10610.5 417.161  53
  -2  -5  -5 10124.2 439.280  44
   2  -5   5 10778.8 426.033  14
   2  -5   6 4488.26 304.148  14
   2  -5   6 4395.63 536.884  42
   2  -5   6 4116.03 288.591  46
   2  -5   6 4340.98 526.897   4
  -2  -5  -6 4457.47 629.790  43
  -2  -5  -6 4227.09 313.315  44
  -2  -5  -6 5031.75 287.160  29
   2  -5   6 4903.76 711.579  40
   2  -5   6 4106.07 238.927  52
   2  -5   6 4234.77 252.742  17
   2  -5   6 4256.12 276.506  53
   2  -5   7 735.555 128.337  46
   2  -5   7 838.697 153.107  14
  -2  -5  -7 349.741 226.643  43
  -2  -5  -7 770.830 175.576  44
   2  -5   7 681.414 244.739   4
   2  -5   7 676.100 221.382  42
  -2  -5  -7 882.540 134.471  29
   2  -5   7 782.619 322.367  40
   2  -5   7 767.371 121.876  52
   2  -5   7 757.609 139.329  53
  -2  -5  -8 10808.8 441.763  29
   2  -5   8 9926.23 415.085  52
   2  -5   8 10965.7 882.664   4
   2  -5   8 10524.7 483.540  14
   2  -5   8 9771.55 1062.42  40
  -2  -5  -8 11693.8 573.091  44
  -2  -5  -8 11291.6 1097.20  43
   2  -5   8 9892.25 416.987  53
  -2  -5  -8 11039.6 418.268   9
  -2  -5  -9 3732.92 266.155  29
   2  -5   9 4094.62 706.152  40
  -2  -5  -9 4058.20 379.477  44
  -2  -5  -9 3248.97 228.027   9
   2  -5   9 3703.83 301.672  14
   2  -5   9 3366.67 259.144  52
   2  -5  10 11417.5 504.829  14
  -2  -5 -10 11438.8 496.945  46
  -2  -5 -10 11863.9 600.196  44
  -2  -5 -10 11786.3 567.098  47
   2  -5  10 9998.90 434.583  52
   2  -5  11 406.439 119.421  14
  -2  -5 -11 521.458 160.303  47
   2  -5  11 423.140 103.505  52
  -2  -5 -11 291.810 152.035  44
  -2  -5 -12 1588.95 206.832  47
  -2  -5 -12 1596.72 219.248  44
   2  -5  12 1565.63 177.913  14
   2  -5  12 1343.74 153.397  52
  -2  -5 -13 120.597 88.2362  47
  -2  -5 -13 204.350 89.2931  44
   2  -5  13 38.1549 57.1816  14
   2  -5  13 32.5645 59.9757  25
   2  -5  13 49.9321 47.2790  52
  -2  -5 -14 132.726 59.9873  47
  -2  -5 -14 183.780 58.6611  37
  -2  -4  16 95.7355 54.4119  14
  -2  -4  15 536.280 88.3606  52
   2  -4 -15 727.835 113.577  47
   2  -4 -15 689.942 128.773  44
  -2  -4  15 600.234 106.990  19
  -2  -4  15 800.960 128.671  14
   2  -4 -15 659.321 108.375   9
  -2  -4  14 594.538 107.967  52
   2  -4 -14 647.573 151.511  44
  -2  -4  14 642.859 131.658  19
   2  -4 -14 753.095 142.565  47
  -2  -4  14 593.141 110.178  53
   2  -4 -14 838.190 140.282   9
  -2  -4  14 803.651 145.304  14
   2  -4 -13 2676.02 255.394  47
   2  -4 -13 2409.03 286.443  44
  -2  -4  13 2954.01 269.914  14
   2  -4 -13 2842.11 234.117  48
   2  -4 -13 2545.97 250.972   9
  -2  -4  13 2325.27 207.338  52
  -2  -4  13 2608.11 233.469  19
  -2  -4  13 2800.80 233.523  53
   2  -4 -12 1390.65 173.752  48
   2  -4 -12 1650.66 221.248   9
  -2  -4  12 1614.66 213.647  14
   2  -4 -12 1540.88 246.243  44
  -2  -4  12 1680.52 195.805  23
  -2  -4  12 1474.18 186.396  19
   2  -4 -12 1596.58 211.937  47
  -2  -4  12 1406.74 168.863  52
  -2  -4  11 13977.9 546.753  14
  -2  -4  11 12109.9 1064.77  40
  -2  -4  11 13820.4 515.786  19
   2  -4 -11 13593.6 571.034  47
   2  -4 -11 13104.8 651.426  44
  -2  -4  11 13117.6 499.565  23
  -2  -4  11 10696.9 878.766  42
   2  -4 -11 14984.0 586.188   9
   2  -4 -11 13019.8 502.759  32
  -2  -4  11 13039.2 468.522  52
   2  -4 -11 14165.0 524.427  48
   2  -4 -10 1396.98 254.804  44
  -2  -4  10 1777.14 174.334  52
  -2  -4  10 1924.72 416.835  40
   2  -4 -10 1948.07 218.843   9
  -2  -4  10 1763.93 163.849  45
  -2  -4  10 1624.38 174.947  23
   2  -4 -10 1731.37 200.877  47
  -2  -4  10 1765.86 202.602  14
  -2  -4  10 1733.80 186.429  19
   2  -4 -10 1771.57 187.756  48
   2  -4 -10 1728.97 186.734  32
  -2  -4  10 1962.24 393.409  42
   2  -4  -9 5971.28 666.725  43
   2  -4  -9 5483.11 332.347  47
  -2  -4   9 5197.14 311.946  14
  -2  -4   9 5336.82 269.646  52
   2  -4  -9 5616.67 343.534   9
  -2  -4   9 5323.17 263.062  45
  -2  -4   9 5472.12 293.214  23
   2  -4  -9 5249.56 577.630   2
   2  -4  -9 5414.64 384.152  44
  -2  -4   9 5543.78 639.594  42
  -2  -4   9 5013.87 287.504  19
  -2  -4   9 5854.81 720.132  40
   2  -4  -9 5680.35 305.283  32
   2  -4  -9 5827.22 316.587  48
  -2  -4   8 7880.30 356.417  14
   2  -4  -8 7867.72 378.210  29
   2  -4  -8 8044.98 684.180   2
  -2  -4   8 7220.91 726.553  42
   2  -4  -8 8668.32 397.023   9
  -2  -4   8 7734.32 321.671  23
   2  -4  -8 8183.09 738.451  43
  -2  -4   8 8268.67 799.687  40
   2  -4  -8 8255.51 348.320  11
   2  -4  -8 6800.89 420.716  44
  -2  -4   8 7818.75 330.201  19
   2  -4  -8 7947.92 335.694  32
   2  -4  -7 4754.98 317.138  44
   2  -4  -7 5629.12 569.971  43
   2  -4  -7 6080.91 562.906   2
  -2  -4   7 4645.69 574.168  42
  -2  -4   7 5427.42 276.891  14
  -2  -4   7 5357.30 621.930  40
   2  -4  -7 5366.99 293.046  29
   2  -4  -7 5714.96 279.283  11
   2  -4  -7 5554.03 258.440  32
  -2  -4   6 11058.5 845.514  42
   2  -4  -6 10451.6 360.463  46
   2  -4  -6 9326.52 404.123  44
  -2  -4   6 11062.0 816.338  40
   2  -4  -6 10711.4 735.733  43
   2  -4  -5 47213.3 1359.59   3
  -2  -4   5 44018.9 1598.70  42
   2  -4  -5 44963.7 1364.46  43
  -2  -4   5 43955.1 1481.72  40
  -2  -4   4 80057.8 2041.99  42
  -2  -4   4 78271.8 1863.96  40
   2  -4  -4 78260.2 1659.56  43
   2  -4  -3 5008.97 293.435  40
  -2  -4   3 4617.89 501.984  42
  -2  -4   3 4251.61 430.877  40
   2  -4  -3 4038.04 352.591  43
  -2  -4   2 23168.5 990.294  42
   2  -4  -2 22529.5 664.939  40
  -2  -4   2 22264.0 899.434  40
   2  -4  -1 1714.15 231.987   4
  -2  -4   1 1962.59 286.317  40
   2  -4  -1 2626.22 258.273  40
   2  -4  -1 2303.24 296.487   3
  -2  -4   1 2594.84 330.374  42
   2  -4   0 45977.5 1279.72   3
   2  -4   0 47184.4 1133.33   4
  -2  -4   0 42689.0 786.305   3
  -2  -4   0 45450.4 1295.48  40
   2  -4   0 45263.7 1195.80  40
   2  -4   0 46226.7 1368.29  42
   2  -4   1 19624.5 920.421  42
   2  -4   1 19498.7 759.468   4
  -2  -4  -1 22687.1 765.711  42
   2  -4   1 20069.7 881.118  40
   2  -4   1 21022.0 921.728   3
  -2  -4  -2 21033.8 656.222  42
   2  -4   2 21976.3 1014.54  40
   2  -4   2 19384.5 786.788   4
   2  -4   2 20430.3 975.565  42
   2  -4   3 38002.7 1188.43   4
   2  -4   3 40109.4 723.421  46
  -2  -4  -3 39967.8 1419.26  43
   2  -4   3 40452.4 1504.44  40
   2  -4   3 37697.3 1335.62  42
  -2  -4  -4 41579.9 759.175  44
   2  -4   4 39635.3 1313.89   4
  -2  -4  -4 39875.9 1535.89  43
   2  -4   4 38962.6 1401.82  42
   2  -4   4 42275.2 1662.15  40
   2  -4   4 39606.9 750.622  46
   2  -4   5 11723.8 377.093  15
   2  -4   5 10958.7 418.142  46
  -2  -4  -5 12647.8 469.313  44
  -2  -4  -5 11672.4 898.690  43
   2  -4   5 12582.4 422.632  14
   2  -4   5 12503.5 809.359   4
   2  -4   5 12298.5 958.832  40
   2  -4   5 11265.8 793.541  42
   2  -4   6 64.8474 137.879   4
   2  -4   6-15.8861 54.2349  53
  -2  -4  -6 45.4750 51.8245  29
   2  -4   6-18.0936 54.9610  46
  -2  -4  -6-145.089 185.830  43
   2  -4   6 49.0327 56.6906  14
   2  -4   6-10.5393 120.534  42
  -2  -4  -6 28.1142 78.6676  44
   2  -4   6 43.6698 59.7855  52
   2  -4   6 4.99746 71.5319  19
   2  -4   6-67.9441 219.831  40
   2  -4   6 79.7574 61.6902  15
   2  -4   7 341.601 237.049  40
   2  -4   7 283.833 83.9688  46
  -2  -4  -7 530.207 255.778  43
   2  -4   7 331.388 89.1900  53
  -2  -4  -7 591.211 148.684  44
   2  -4   7 593.772 113.642  52
   2  -4   7 468.419 106.688  14
   2  -4   7 340.141 200.342   4
   2  -4   7 316.568 84.2622  15
  -2  -4  -7 569.811 103.433  29
   2  -4   7 476.773 112.269  19
  -2  -4  -8 2931.17 530.919  43
   2  -4   8 3314.17 251.734  52
  -2  -4  -8 3247.06 230.254  29
   2  -4   8 3111.42 492.224   4
   2  -4   8 3633.37 277.269  14
   2  -4   8 3314.30 609.911  40
   2  -4   8 3350.41 269.550  19
  -2  -4  -8 3769.81 324.941  44
   2  -4   8 3397.06 255.223  15
   2  -4   9 5245.08 335.920  14
   2  -4   9 4227.60 689.619  40
  -2  -4  -9 5460.58 753.775  43
   2  -4   9 5286.42 620.151   4
   2  -4   9 5032.12 322.251  52
   2  -4   9 5133.16 340.791  19
  -2  -4  -9 5376.97 408.776  44
  -2  -4  -9 4676.59 275.995  29
   2  -4   9 5002.09 316.136  15
   2  -4  10 1256.23 180.482  14
  -2  -4 -10 1298.12 210.481  47
  -2  -4 -10 1189.31 228.595  44
   2  -4  10 1137.34 168.249  15
   2  -4  10 1158.91 176.742  52
  -2  -4 -11 3667.29 358.978  44
  -2  -4 -11 3220.85 306.466  47
   2  -4  11 2951.76 247.756  15
   2  -4  11 3566.94 275.617  14
   2  -4  11 3046.67 258.929  52
  -2  -4 -12 279.444 130.501  44
  -2  -4 -12 406.584 135.094  47
   2  -4  12 499.473 111.653  14
   2  -4  12 371.568 103.651  15
   2  -4  12 261.882 98.8652  52
  -2  -4 -13 1454.67 189.725  47
  -2  -4 -13 1411.34 194.608  44
   2  -4  13 1304.72 156.710  52
   2  -4  13 1489.94 153.255  14
  -2  -4 -14 734.895 123.850  47
   2  -4  14 315.279 91.4006  25
  -2  -4 -14 719.155 120.099  44
  -2  -4 -14 706.635 114.210  37
   2  -4  14 651.722 97.3386  52
   2  -4  14 500.670 74.9156  14
   2  -3 -16 947.989 107.171   9
   2  -3 -16 854.451 114.504  47
  -2  -3  16 941.760 120.306  19
  -2  -3  16 911.102 115.969  14
  -2  -3  16 761.653 99.4353  52
  -2  -3  15 861.532 134.783  19
   2  -3 -15 963.371 131.019   9
  -2  -3  15 946.995 142.179  14
  -2  -3  15 772.165 120.694  52
   2  -3 -15 833.178 137.251  47
   2  -3 -14 2176.60 194.643  48
   2  -3 -14 2550.42 245.962  47
  -2  -3  14 2397.18 215.312  23
  -2  -3  14 2492.65 199.936  53
  -2  -3  14 2641.05 238.635  19
   2  -3 -14 1837.46 228.450  44
   2  -3 -14 2677.88 235.312   9
  -2  -3  14 2504.94 235.146  14
  -2  -3  14 2108.49 209.592  52
   2  -3 -13 5478.92 329.554  48
  -2  -3  13 5475.75 354.131  14
  -2  -3  13 5210.59 322.814  23
  -2  -3  13 5004.56 320.987  52
   2  -3 -13 4606.99 373.349  44
  -2  -3  13 5263.52 335.365  19
   2  -3 -13 5263.00 344.039   9
   2  -3 -13 5647.04 377.863  47
   2  -3 -12 14390.7 597.597  47
   2  -3 -12 13858.8 526.696  48
  -2  -3  12 14207.7 536.126  19
   2  -3 -12 12917.3 608.430  44
  -2  -3  12 14006.7 557.242  14
  -2  -3  12 12923.3 501.921  23
   2  -3 -12 15065.3 582.127   9
  -2  -3  12 13277.4 504.114  52
   2  -3 -11 2288.55 215.491  48
   2  -3 -11 2891.73 479.515  43
   2  -3 -11 2305.18 234.091   9
  -2  -3  11 2203.31 208.288  23
  -2  -3  11 2289.57 221.051  19
  -2  -3  11 2189.89 182.355  45
   2  -3 -11 2079.92 265.414  44
   2  -3 -11 2236.85 216.044  32
  -2  -3  11 1700.44 406.036  40
  -2  -3  11 2194.08 208.268  52
  -2  -3  11 2158.84 370.242  42
  -2  -3  11 2506.40 237.510  14
   2  -3 -11 2218.14 232.851  47
   2  -3 -10 2336.36 208.887  48
  -2  -3  10 1542.05 331.718  42
   2  -3 -10 1820.82 187.447  32
  -2  -3  10 2242.93 197.283  23
   2  -3 -10 1155.63 318.395  43
  -2  -3  10 1517.62 311.699   4
   2  -3 -10 1879.93 241.558  44
  -2  -3  10 2079.50 192.471  52
  -2  -3  10 1653.36 388.221  40
   2  -3 -10 2151.62 219.819   9
   2  -3 -10 2190.54 217.387  47
  -2  -3  10 2210.79 178.247  45
  -2  -3   9 16638.3 921.781   4
   2  -3  -9 17078.3 552.465   9
   2  -3  -9 16467.4 1024.42   2
  -2  -3   9 14986.5 438.210  45
  -2  -3   9 15553.0 470.007  23
  -2  -3   9 15070.0 459.227  52
  -2  -3   9 14589.5 984.972  42
   2  -3  -9 15685.0 1043.81  43
   2  -3  -9 15732.7 534.055  47
  -2  -3   9 15621.6 1091.23  40
   2  -3  -9 15704.3 495.400  32
   2  -3  -9 13999.5 574.889  44
   2  -3  -9 16296.9 506.947  48
  -2  -3   8 10324.9 812.547  42
   2  -3  -8 10897.8 828.084  43
   2  -3  -8 11996.8 386.646  11
  -2  -3   8 11281.9 371.199  23
   2  -3  -8 11306.4 384.860  32
  -2  -3   8 11269.2 716.284   4
   2  -3  -8 12059.1 817.034   2
   2  -3  -8 10476.9 463.012  44
  -2  -3   8 11622.4 369.210  52
  -2  -3   8 11426.1 880.290  40
   2  -3  -8 12278.0 440.775   9
   2  -3  -7 880.162 241.886  43
   2  -3  -7 499.902 103.955  44
  -2  -3   7 555.862 173.114   4
  -2  -3   7 905.252 253.017  40
  -2  -3   7 292.204 186.304  42
   2  -3  -7 805.011 221.123   2
   2  -3  -6 17925.8 897.284  43
  -2  -3   6 19662.5 763.864   4
  -2  -3   6 19079.9 989.421  40
  -2  -3   6 17584.7 990.252  42
   2  -3  -6 15946.8 488.518  44
  -2  -3   5 14100.0 557.003   4
   2  -3  -5 11860.3 657.022  43
  -2  -3   5 12859.6 809.174  42
  -2  -3   5 12560.9 741.424  40
   2  -3  -5 13172.7 669.512   3
   2  -3  -4 15425.4 377.558  40
  -2  -3   4 17761.7 505.361   4
   2  -3  -4 16650.0 683.350  43
  -2  -3   4 17083.1 787.423  40
   2  -3  -4 18698.7 764.566   3
  -2  -3   4 16321.0 856.728  42
  -2  -3   3 23499.3 972.993  42
   2  -3  -3 22963.1 452.770  40
  -2  -3   3 23626.7 382.742   4
   2  -3  -3 22466.4 881.396   3
   2  -3  -3 22350.0 691.174  43
  -2  -3   3 23703.5 847.712  40
  -2  -3   2 19099.2 827.873  42
  -2  -3   2 17954.6 696.270  40
   2  -3  -2 19838.1 483.417  40
  -2  -3   1 41528.0 1059.57  40
  -2  -3   1 49581.0 1211.17  42
   2  -3  -1 42475.6 856.101  40
   2  -3  -1 47906.6 1052.38   4
   2  -3  -1 43223.2 1143.64  42
   2  -3  -1 45468.4 1096.97   3
   2  -3   0 89004.7 1593.52   3
   2  -3   0 86851.1 1634.31  42
   2  -3   0 85878.2 1453.41  40
   2  -3   0 89055.0 1437.43   4
   2  -3   1 63702.7 1276.53   4
   2  -3   1 61845.3 1405.44  40
   2  -3   1 61149.8 1417.10  42
  -2  -3  -1 64907.9 1082.79  42
  -2  -3  -2 5487.83 267.771  42
   2  -3   2 6060.53 473.625  42
   2  -3   2 6180.07 507.805  40
   2  -3   2 6196.18 436.930   4
   2  -3   3 35312.4 1152.47  42
  -2  -3  -3 38332.6 1272.23  43
   2  -3   3 36658.5 1128.19   4
   2  -3   3 37400.0 1364.66  40
   2  -3   4 70978.4 1709.94   4
  -2  -3  -4 70171.4 1898.51  43
   2  -3   4 67281.5 1655.75  42
   2  -3   4 72904.0 2028.75  40
   2  -3   5 20031.9 519.597  46
   2  -3   5 20875.8 943.615  42
   2  -3   5 20220.9 1000.96   4
  -2  -3  -5 19528.0 1087.64  43
   2  -3   5 21671.3 1205.43  40
   2  -3   6 4240.18 251.935  46
   2  -3   6 4392.82 246.526  23
  -2  -3  -6 4256.14 564.917  43
   2  -3   6 4324.70 247.435  52
   2  -3   6 4179.73 432.725  42
   2  -3   6 4295.76 224.979  20
   2  -3   6 4750.57 257.254  19
   2  -3   6 4056.02 593.383  40
   2  -3   6 4737.98 539.340   4
   2  -3   6 4458.31 239.368  15
   2  -3   6 4245.67 244.303  14
   2  -3   7 1229.24 148.080  23
  -2  -3  -7 1197.75 183.815  44
   2  -3   7 1192.45 151.555  19
  -2  -3  -7 1102.93 309.600  43
   2  -3   7 1366.10 330.390   4
   2  -3   7 1146.03 131.109  20
  -2  -3  -7 1305.23 128.144  29
   2  -3   7 1424.15 407.574  40
   2  -3   7 1022.73 130.354  15
   2  -3   7 942.289 133.869  52
   2  -3   7 1233.26 151.176  14
   2  -3   7 1236.51 142.959  46
   2  -3   8 5243.96 312.304  23
  -2  -3  -8 5126.96 258.397  29
   2  -3   8 6075.95 788.559  40
   2  -3   8 5674.03 655.183   4
  -2  -3  -8 5221.29 693.782  43
  -2  -3  -8 5891.86 376.998  44
   2  -3   8 5114.76 310.244  52
   2  -3   8 5388.82 286.344  20
   2  -3   8 5696.61 324.111  19
   2  -3   8 5220.17 296.280  15
   2  -3   8 5767.98 321.615  14
   2  -3   9 7542.53 349.389  20
  -2  -3  -9 8465.82 475.726  44
   2  -3   9 7450.46 394.247  52
   2  -3   9 7794.46 782.833   4
   2  -3   9 7327.03 385.742  19
   2  -3   9 7846.68 387.573  14
  -2  -3  -9 7252.05 871.797  43
   2  -3   9 7496.98 369.385  15
   2  -3   9 7592.16 891.523  40
   2  -3   9 7215.64 386.610  23
  -2  -3  -9 8149.51 435.369  47
   2  -3  10 3855.64 290.799  19
   2  -3  10 3676.54 254.689  20
   2  -3  10 3652.07 286.167  23
  -2  -3 -10 4179.66 354.325  44
   2  -3  10 4135.81 290.235  14
  -2  -3 -10 3652.45 629.222  43
  -2  -3 -10 3990.03 325.464  47
   2  -3  10 3936.26 284.167  15
   2  -3  10 3707.98 302.266  52
   2  -3  10 3856.06 564.954   4
   2  -3  11 131.669 106.157  19
   2  -3  11 277.538 87.9942  14
  -2  -3 -11 183.760 143.210  44
  -2  -3 -11 234.189 127.777  47
   2  -3  11 324.238 111.755  15
   2  -3  11 408.684 140.910  52
   2  -3  12 90.7230 90.3436  52
   2  -3  12 192.704 95.8599  14
  -2  -3 -12 123.433 112.442  47
  -2  -3 -12 154.439 112.513  44
   2  -3  12 113.495 96.2800  15
   2  -3  13 21.5185 58.8733  14
   2  -3  13 41.9110 81.7012  52
  -2  -3 -13-37.3481 84.6615  37
   2  -3  13-17.5092 69.7590  15
  -2  -3 -13-90.3889 111.640  44
  -2  -3 -13 17.8545 86.9604  47
  -2  -3 -14-18.1745 61.1931  47
  -2  -3 -14 52.7570 70.5950  37
  -2  -3 -14-36.4363 58.4369  44
   2  -3  14 178.482 94.2219  25
   2  -3  14-20.0727 62.9001  52
  -2  -3 -15 1045.86 120.922  47
  -2  -3 -15 999.774 117.777  37
   2  -3  15 756.974 92.3122  52
  -2  -2  17 325.604 63.4498  19
  -2  -2  16 199.679 74.3651  14
   2  -2 -16 168.928 68.5573  47
  -2  -2  16 92.3995 59.4424  52
  -2  -2  16-16.5714 61.5631  23
  -2  -2  16 164.007 71.1239  19
  -2  -2  15 1014.27 145.405  14
  -2  -2  15 1083.94 153.018  19
  -2  -2  15 968.707 140.329  23
   2  -2 -15 892.244 135.950   9
  -2  -2  15 909.219 139.766  52
   2  -2 -15 1217.93 169.395  47
  -2  -2  14 914.056 159.134  14
   2  -2 -14 805.871 124.155  37
   2  -2 -14 800.426 142.335   9
  -2  -2  14 654.067 151.052  19
  -2  -2  14 840.039 146.407  23
   2  -2 -14 963.638 167.175  47
   2  -2 -14 849.337 142.126  48
  -2  -2  14 767.479 149.739  52
  -2  -2  13 4933.09 336.983  14
  -2  -2  13 4524.06 307.883  23
   2  -2 -13 4900.58 357.025  47
   2  -2 -13 5059.74 329.274  37
   2  -2 -13 4528.59 312.577  48
   2  -2 -13 4093.96 324.931  44
  -2  -2  13 4777.43 319.832  52
  -2  -2  13 5412.87 342.638  19
   2  -2 -13 4979.57 329.769   9
  -2  -2  13 4450.21 259.001  45
   2  -2 -12 14740.3 1121.30  43
  -2  -2  12 14522.1 520.238  23
   2  -2 -12 13959.0 533.454  48
  -2  -2  12 14439.7 477.228  45
   2  -2 -12 14476.6 554.033   9
   2  -2 -12 13022.0 585.764  44
   2  -2 -12 14365.6 552.555  37
  -2  -2  12 14271.4 531.020  52
   2  -2 -12 15347.8 515.188  21
   2  -2 -12 15187.2 608.391  47
  -2  -2  12 12468.5 938.660   4
   2  -2 -11 13446.6 502.042  48
   2  -2 -11 11825.5 993.030  43
   2  -2 -11 13906.7 560.594  47
   2  -2 -11 12564.7 499.157  37
  -2  -2  11 12781.9 437.937  45
  -2  -2  11 13784.6 507.924  52
   2  -2 -11 11548.7 552.042  44
   2  -2 -11 13167.2 516.961   9
  -2  -2  11 13094.7 480.846  23
  -2  -2  11 11831.4 887.518   4
  -2  -2  11 13103.5 1034.90  40
   2  -2 -10 5243.05 354.492  44
  -2  -2  10 5794.58 311.030  52
   2  -2 -10 5949.34 318.598  48
  -2  -2  10 6319.41 304.175  45
  -2  -2  10 6231.19 311.993  23
  -2  -2  10 6467.71 626.246   4
   2  -2 -10 5858.07 673.266  43
  -2  -2  10 5954.73 678.100  40
   2  -2 -10 5959.69 335.785   9
  -2  -2  10 5259.26 624.464   1
   2  -2 -10 5907.36 325.500  32
  -2  -2  10 6106.15 316.415  16
  -2  -2  10 6501.64 635.945  42
   2  -2 -10 6663.06 366.080  47
   2  -2  -9 6403.81 673.506  43
  -2  -2   9 7475.91 315.582  23
   2  -2  -9 8265.65 347.917  48
  -2  -2   9 7467.94 308.398  45
  -2  -2   9 7618.67 336.177  52
   2  -2  -9 6615.68 370.103  44
  -2  -2   9 7720.61 688.707  42
   2  -2  -9 7235.06 354.915  47
  -2  -2   9 7302.01 714.951  40
   2  -2  -9 7508.88 350.117   9
  -2  -2   9 6931.43 684.233   1
  -2  -2   9 7956.95 331.439  16
   2  -2  -9 7636.25 339.195  32
   2  -2  -8 5609.73 589.771  43
  -2  -2   8 6120.96 267.461  16
   2  -2  -8 6791.06 308.495   9
  -2  -2   8 5596.49 572.387  42
  -2  -2   8 5979.77 257.179  45
  -2  -2   8 6110.96 605.246  40
  -2  -2   8 5393.06 574.254   1
   2  -2  -8 5635.93 318.902  44
   2  -2  -8 6301.82 596.999   2
   2  -2  -7 6657.45 576.975  43
   2  -2  -7 6331.26 318.200  44
  -2  -2   7 7179.40 609.026  40
  -2  -2   7 6778.67 582.170   1
   2  -2  -7 7542.92 605.875   2
  -2  -2   7 7201.16 625.590  42
  -2  -2   6 2865.86 396.947  42
   2  -2  -6 2752.73 344.249  43
   2  -2  -6 2818.30 339.698   2
  -2  -2   6 3315.35 399.076  40
  -2  -2   6 3296.21 387.274   1
  -2  -2   5 11440.2 621.001   1
   2  -2  -5 11001.2 591.112  43
  -2  -2   5 10847.1 690.471  42
  -2  -2   5 11483.0 626.802  40
  -2  -2   4 26179.0 830.067   1
   2  -2  -4 27886.8 858.725   3
   2  -2  -4 24560.3 767.220  43
  -2  -2   4 25452.8 983.434  42
  -2  -2   4 27003.9 867.564  40
  -2  -2   3 159297. 2294.44  42
   2  -2  -3 161767. 1941.01   3
   2  -2  -3 147226. 1522.70  43
  -2  -2   3 152191. 1871.27  40
  -2  -2   3 153220. 1719.49   1
   2  -2  -2 2187.45 213.995   4
  -2  -2   2 3001.02 301.201  42
   2  -2  -2 2265.02 146.822  43
  -2  -2   2 2465.49 227.682  40
  -2  -2   2 2572.96 181.539   1
   2  -2  -1 199901. 1503.27  40
   2  -2  -1 206856. 2175.66  42
   2  -2  -1 203813. 1987.22   4
   2  -2   0 547206. 3515.38   3
   2  -2   0 570465. 3270.87   4
   2  -2   0 550852. 3270.21  40
   2  -2   0 562193. 3480.49  42
   2  -2   1 438242. 3138.99   4
   2  -2   1 430048. 3129.91  42
  -2  -2  -1 440033. 2177.44  42
   2  -2   1 432168. 3451.89  40
   2  -2   2 22065.7 887.354  40
   2  -2   2 21583.1 727.161  42
  -2  -2  -2 22330.3 461.114  39
  -2  -2  -2 20213.2 805.424  43
   2  -2   2 22877.7 792.675   4
   2  -2   3 43510.5 1188.39   4
  -2  -2  -3 40991.2 1214.14  43
   2  -2   3 43521.9 1380.76  40
   2  -2   3 41874.3 1072.63  42
  -2  -2  -3 42142.0 749.709  39
   2  -2   4 98040.6 1995.35   4
  -2  -2  -4 94209.8 1327.74  39
   2  -2   4 98043.2 1690.07  42
   2  -2   5 25024.3 1097.26   4
   2  -2   5 22630.7 843.936  42
  -2  -2  -5 23604.1 1132.61  43
   2  -2   5 24443.4 1247.92  40
  -2  -2  -6 10403.3 830.351  43
   2  -2   6 11121.9 802.483   4
   2  -2   6 10438.5 371.584  46
   2  -2   6 11647.3 927.004  40
   2  -2   7 27662.5 660.718  52
   2  -2   7 26730.1 595.246  14
   2  -2   7 26835.7 598.243  15
   2  -2   7 25753.3 610.597  46
   2  -2   7 26907.0 611.988  19
   2  -2   7 28102.2 1337.71   4
   2  -2   7 29593.0 1573.15  40
  -2  -2  -7 25579.3 1390.47  43
   2  -2   7 27362.2 578.346  20
   2  -2   7 26016.7 597.761  23
   2  -2   8 5749.72 651.599   4
   2  -2   8 5721.76 300.060  14
  -2  -2  -8 5414.64 323.332  47
  -2  -2  -8 6400.28 374.066  44
   2  -2   8 5848.03 310.738  23
  -2  -2  -8 5785.84 715.755  43
   2  -2   8 5859.72 289.566  20
   2  -2   8 5630.75 306.791  19
   2  -2   8 5478.45 729.763  40
   2  -2   8 5809.99 331.336  52
   2  -2   8 6007.14 309.443  15
  -2  -2  -9 18751.6 631.904  47
   2  -2   9 17499.4 553.831  15
  -2  -2  -9 16997.2 1254.17  43
  -2  -2  -9 20835.7 704.932  44
   2  -2   9 18327.5 575.118  23
   2  -2   9 19292.4 564.861  14
   2  -2   9 18049.0 529.647  20
   2  -2   9 18228.9 583.043  19
   2  -2   9 20214.9 1247.51   4
   2  -2   9 18108.4 619.738  52
   2  -2  10 2980.84 233.682  14
  -2  -2 -10 2715.03 266.029  47
   2  -2  10 2741.47 242.484  23
   2  -2  10 2405.80 437.262   4
   2  -2  10 2815.81 244.104  19
   2  -2  10 2762.37 221.394  20
   2  -2  10 2522.01 253.011  52
   2  -2  10 2798.63 239.442  15
  -2  -2 -10 3271.62 575.371  43
  -2  -2 -10 2931.77 294.175  44
   2  -2  11 3678.27 257.118  20
   2  -2  11 3751.54 286.873  23
  -2  -2 -11 4936.51 372.604  44
   2  -2  11 4363.63 309.381  19
   2  -2  11 4135.79 276.478  14
   2  -2  11 3851.35 286.709  15
  -2  -2 -11 3998.18 330.489  47
   2  -2  11 3890.95 311.369  52
  -2  -2 -12 776.665 168.842  44
   2  -2  12 891.650 133.578  14
   2  -2  12 793.174 128.894  20
  -2  -2 -12 899.282 179.590  47
   2  -2  12 776.159 153.381  19
   2  -2  12 758.248 139.997  15
   2  -2  12 703.023 144.181  23
   2  -2  12 833.488 163.526  52
  -2  -2 -13 750.428 140.895  51
  -2  -2 -13 778.921 154.004  44
   2  -2  13 811.548 135.857  15
  -2  -2 -13 891.346 170.626  37
   2  -2  13 935.522 156.739  52
  -2  -2 -13 867.049 164.323  47
  -2  -2 -14 175.330 84.6816  47
   2  -2  14 164.751 95.9717  25
  -2  -2 -14 122.525 69.8028  44
   2  -2  14 232.978 98.8964  52
   2  -2  14 242.485 75.7031  15
  -2  -2 -14 344.333 101.533  37
  -2  -2 -14 172.475 71.1048  51
  -2  -2 -15 855.640 116.461  47
   2  -2  15 805.207 96.6093  15
  -2  -2 -15 845.242 113.905  37
   2  -2  15 744.891 103.527  52
  -2  -1  17 490.558 79.3357  52
  -2  -1  17 646.888 83.6983  19
   2  -1 -16 318.587 87.2481  47
  -2  -1  16 297.739 83.3166  23
  -2  -1  16 429.342 99.1012  19
  -2  -1  16 320.973 81.7693  14
  -2  -1  16 244.611 84.2115  52
  -2  -1  15 118.493 86.1444  23
   2  -1 -15 127.791 89.2792  47
  -2  -1  15 77.8961 89.4202  52
   2  -1 -15 113.406 68.0803  37
  -2  -1  15 177.920 91.7270  14
  -2  -1  15 81.2435 82.8642  19
   2  -1 -14 57.6513 83.0996  47
  -2  -1  14 109.963 73.9779  45
   2  -1 -14 160.165 83.6541  37
  -2  -1  14 16.0344 101.628  52
  -2  -1  14 55.0506 100.839  23
  -2  -1  14 56.9722 108.535  19
  -2  -1  14 149.056 64.5079  15
   2  -1 -14 122.142 78.9884  48
   2  -1 -14 125.141 77.2765   9
  -2  -1  14-56.0600 107.404  14
   2  -1 -13 6299.67 367.787   9
   2  -1 -13 5840.84 355.670  48
   2  -1 -13 5827.65 393.144  47
  -2  -1  13 6218.18 324.835  45
  -2  -1  13 6153.98 352.768  23
   2  -1 -13 5963.37 370.520  37
  -2  -1  13 6456.29 386.866  52
  -2  -1  13 6460.89 312.574  15
  -2  -1  12 11798.7 473.441  23
  -2  -1  12 12322.7 489.759  16
  -2  -1  12 11784.2 444.296  45
  -2  -1  12 12006.0 502.539  52
   2  -1 -12 11017.1 997.931  43
   2  -1 -12 11644.3 490.620  48
   2  -1 -12 11722.1 494.041   9
   2  -1 -12 11026.8 495.890  37
   2  -1 -12 11569.2 444.470  21
  -2  -1  12 12458.2 427.111  15
   2  -1 -12 11794.2 538.268  47
  -2  -1  12 10475.1 881.088   4
  -2  -1  11 5233.99 308.888  16
   2  -1 -11 5151.90 659.727  43
  -2  -1  11 5617.24 300.220  45
  -2  -1  11 5701.59 315.512  23
   2  -1 -11 4730.06 313.497  37
   2  -1 -11 5038.01 335.737  44
   2  -1 -11 5435.10 301.407  21
   2  -1 -11 5286.94 319.718  48
  -2  -1  11 5799.55 632.960  40
   2  -1 -11 5237.99 321.909   9
  -2  -1  11 5130.95 634.368   1
  -2  -1  11 5274.48 320.652  52
  -2  -1  11 5702.42 278.781  15
   2  -1 -11 5432.60 349.744  47
   2  -1 -10 20538.3 1248.43  43
  -2  -1  10 23612.9 627.089  52
  -2  -1  10 22870.9 569.941  45
   2  -1 -10 22767.3 617.513  48
  -2  -1  10 22701.0 591.634  16
   2  -1 -10 19726.3 627.647  44
  -2  -1  10 21758.4 1122.67  42
   2  -1 -10 22694.5 625.126   9
  -2  -1  10 22547.1 1243.36  40
   2  -1 -10 21894.8 648.526  47
   2  -1 -10 20503.5 600.312  37
  -2  -1  10 23258.9 1270.93   1
  -2  -1  10 23662.3 528.847  15
  -2  -1  10 22434.9 575.005  23
  -2  -1   9 14433.7 941.444   1
   2  -1  -9 13436.7 470.049  47
   2  -1  -9 14654.5 466.840   9
   2  -1  -9 12216.2 901.905  43
  -2  -1   9 14834.7 462.423  52
  -2  -1   9 14086.5 420.126  45
  -2  -1   9 14359.7 422.517  23
   2  -1  -9 11715.1 453.898  44
   2  -1  -9 13963.9 447.655  48
  -2  -1   9 13468.8 867.344  42
   2  -1  -9 14059.6 456.730  32
  -2  -1   9 13411.9 909.359  40
  -2  -1   9 14213.2 432.941  16
  -2  -1   8 3581.89 200.512  45
   2  -1  -8 3501.91 451.055  43
   2  -1  -8 2890.11 214.771  44
  -2  -1   8 3523.58 438.097  42
  -2  -1   8 3908.88 456.586  40
  -2  -1   8 3404.36 450.760   1
   2  -1  -7 3294.06 404.144   2
  -2  -1   7 3299.55 416.412   1
  -2  -1   7 3034.27 390.942  42
  -2  -1   7 3708.26 421.179  40
   2  -1  -7 2998.59 397.337  43
  -2  -1   7 2994.64 174.125  45
   2  -1  -6 30849.3 1068.10   2
  -2  -1   6 32158.4 1078.49  40
   2  -1  -6 28657.0 1039.65  43
  -2  -1   6 29709.6 1128.89  42
  -2  -1   6 30740.4 1083.27   1
   2  -1  -5 1684.47 244.787   2
   2  -1  -5 1724.18 231.527  43
  -2  -1   5 1605.54 236.236   1
  -2  -1   5 1871.16 244.033  40
  -2  -1   4 29825.7 846.575   1
  -2  -1   4 29990.4 808.244  40
   2  -1  -4 30882.4 798.248  43
   2  -1  -3 498.703 117.969   3
  -2  -1   3 434.270 93.2032  40
   2  -1  -3 508.442 85.5444  43
  -2  -1   3 664.853 120.539   1
   2  -1  -2 101613. 621.644  43
  -2  -1   2 96327.7 1120.03  40
   2  -1  -2 106883. 1325.95   3
  -2  -1   2 93048.1 1048.85   1
   2  -1  -1 437243. 2691.92   3
  -2  -1   1 468494. 1747.48   1
   2  -1   0 248280. 1988.69   4
   2  -1   0 262982. 1903.99   3
  -2  -1  -1 754537. 2088.37  42
  -2  -1  -1 730643. 3688.08  43
   2  -1   1 757180. 3253.40  42
   2  -1   1 729498. 4186.59  40
  -2  -1  -1 766254. 3006.53  39
  -2  -1  -2 75976.4 1360.84  43
   2  -1   2 79244.4 1076.47  42
   2  -1   2 78922.8 1601.59  40
  -2  -1  -2 81239.9 1117.61  39
   2  -1   3 14362.2 685.572   4
  -2  -1  -3 14104.9 544.805  39
  -2  -1  -3 13115.4 673.595  43
   2  -1   3 13098.6 464.248  42
   2  -1   3 13898.1 766.800  40
   2  -1   4 9377.69 420.755  42
   2  -1   4 10221.8 723.719  40
   2  -1   4 10579.8 661.146   4
  -2  -1  -4 10136.6 650.993  43
  -2  -1  -4 10807.7 552.349  39
   2  -1   5 764.596 273.507   4
   2  -1   5 699.600 134.889  42
   2  -1   5 502.772 223.459  40
  -2  -1  -5 817.115 201.359  39
  -2  -1  -5 786.481 253.320  43
   2  -1   6 6954.44 709.283  40
  -2  -1  -6 7292.87 573.084  39
   2  -1   6 6172.04 617.491   4
  -2  -1  -6 5850.73 607.650  43
  -2  -1  -7 1437.19 148.946  47
  -2  -1  -7 1334.84 281.529  39
  -2  -1  -7 1420.80 338.876  43
   2  -1   7 1355.50 337.436   4
   2  -1   7 1354.03 130.295  20
   2  -1   7 1380.90 137.759  19
   2  -1   7 1161.59 336.991  40
   2  -1   7 1212.41 146.692  52
   2  -1   7 1192.34 126.727  23
   2  -1   7 1361.73 136.662  15
   2  -1   8 17162.4 474.689  14
  -2  -1  -8 16188.4 535.315  47
   2  -1   8 16024.3 483.009  23
  -2  -1  -8 16806.3 1156.44  43
   2  -1   8 16851.7 557.956  52
   2  -1   8 17173.7 486.341  20
   2  -1   8 16290.3 497.682  19
   2  -1   8 16771.4 1097.54   4
   2  -1   8 16773.8 497.238  15
   2  -1   9 353.950 118.062  52
   2  -1   9 445.313 100.022  20
   2  -1   9 281.795 87.5176  23
  -2  -1  -9 328.327 105.493  47
   2  -1   9 483.703 117.944  19
   2  -1   9 232.531 84.7157  15
  -2  -1  -9 416.106 127.952  44
  -2  -1  -9 560.284 254.560  43
   2  -1   9 569.835 255.521   4
   2  -1   9 376.760 86.1077  14
  -2  -1 -10 2626.33 518.617  43
   2  -1  10 3227.48 255.461  23
  -2  -1 -10 3444.13 302.419  44
  -2  -1 -10 3306.44 282.804  47
   2  -1  10 3013.82 231.586  20
   2  -1  10 3102.11 232.617  34
   2  -1  10 3633.95 553.459   4
   2  -1  10 3201.44 252.152  19
   2  -1  10 3140.40 275.843  52
   2  -1  10 2963.59 240.997  15
   2  -1  10 3182.36 227.783  14
   2  -1  11 334.405 109.907  15
  -2  -1 -11 493.582 136.788  47
   2  -1  11 352.482 114.968  19
  -2  -1 -11 248.665 128.509  44
   2  -1  11 466.290 110.017  20
   2  -1  11 367.692 90.8304  14
   2  -1  11 476.236 147.619  52
   2  -1  11 472.218 122.329  23
  -2  -1 -12 2106.41 236.139  51
  -2  -1 -12 2140.31 243.290  44
   2  -1  12 2234.37 220.435  23
  -2  -1 -12 2101.54 244.255  47
   2  -1  12 2041.02 209.245  19
   2  -1  12 2190.64 199.068  20
   2  -1  12 2299.00 252.859  52
  -2  -1 -12 2295.88 265.985  37
   2  -1  12 2292.20 229.819  15
   2  -1  13 593.494 129.917  23
  -2  -1 -13 624.677 127.738  44
  -2  -1 -13 677.055 150.818  47
   2  -1  13 732.146 118.072  20
   2  -1  13 536.548 115.183  19
   2  -1  13 569.575 136.209  52
  -2  -1 -13 688.424 151.527  37
   2  -1  13 775.989 140.437  15
  -2  -1 -13 707.272 138.086  51
  -2  -1 -14 871.209 127.003  51
   2  -1  14 376.731 122.646  25
   2  -1  14 960.754 144.455  52
  -2  -1 -14 877.905 150.309  47
  -2  -1 -14 936.433 152.529  37
   2  -1  14 912.300 125.724  15
   2  -1  15 300.304 93.9097  25
  -2  -1 -15 562.675 104.123  47
  -2  -1 -15 508.444 99.2675  37
   2  -1  15 639.688 92.3619  15
   2  -1  15 528.369 95.2061  52
  -2   0  17 1857.50 140.151  23
  -2   0  17 1521.76 131.132  52
  -2   0  17 1737.42 133.582  19
  -2   0  16 1315.20 136.630  14
   2   0 -16 1382.33 165.374  47
  -2   0  16 1125.87 144.709  52
  -2   0  16 1301.49 144.450  23
  -2   0  16 1302.11 146.129  19
   2   0 -16 1185.94 133.701  37
   2   0 -15 2258.07 213.872  37
  -2   0  15 2272.01 209.290  23
  -2   0  15 2262.70 199.182  14
  -2   0  15 2085.33 175.771  45
  -2   0  15 2381.09 217.795  19
  -2   0  15 2411.03 176.314  15
   2   0 -15 2323.12 239.643  47
  -2   0  15 2124.03 220.437  52
   2   0 -14 8753.68 431.297  48
   2   0 -14 8789.52 415.976   9
   2   0 -14 8893.82 474.755  47
  -2   0  14 8275.43 377.900  45
   2   0 -14 8712.00 445.605  37
  -2   0  14 8899.47 366.705  15
  -2   0  14 8848.04 450.717  52
  -2   0  14 9524.91 434.528  23
  -2   0  13 364.394 141.488  52
  -2   0  13 397.812 129.577  16
   2   0 -13 435.427 135.939  47
   2   0 -13 416.916 123.886  48
   2   0 -13 437.429 110.633   9
  -2   0  13 556.927 138.033  23
  -2   0  13 503.304 113.110  45
   2   0 -13 325.431 115.665  37
   2   0 -13 382.191 98.9501  21
  -2   0  13 533.569 104.058  15
  -2   0  12-32.1261 98.4743  45
   2   0 -12 40.5196 94.5467  47
   2   0 -12-18.9869 74.7070  21
   2   0 -12 22.8979 91.7670  48
   2   0 -12 103.497 90.1095  37
  -2   0  12 55.5746 56.9230  15
  -2   0  12-17.8771 92.2522  23
   2   0 -12 46.5429 160.909  43
  -2   0  12 73.8633 110.742  52
   2   0 -12 89.5005 82.7279   9
  -2   0  12-8.26121 93.2562  16
  -2   0  11 33548.3 747.184  45
  -2   0  11 34643.0 804.267  52
   2   0 -11 32317.0 794.814  48
  -2   0  11 32054.2 1563.91   1
  -2   0  11 33510.2 761.885  16
   2   0 -11 33481.8 858.878  47
  -2   0  11 34470.5 694.238  15
  -2   0  11 33216.1 746.790  23
   2   0 -11 31952.2 721.246  21
   2   0 -11 31757.4 815.972  37
   2   0 -11 29773.8 1598.79  43
   2   0 -11 32801.3 777.464   9
   2   0 -10 24975.0 694.865  47
   2   0 -10 22505.9 1322.23  43
   2   0 -10 25499.0 648.653   9
  -2   0  10 25338.4 1175.89  42
   2   0 -10 25499.1 659.313  48
  -2   0  10 25454.4 611.325  23
  -2   0  10 25141.3 612.722  45
  -2   0  10 24749.6 622.180  16
   2   0 -10 23257.0 649.919  37
  -2   0  10 25794.9 1332.46   1
  -2   0  10 25691.7 659.075  52
   2   0 -10 25461.0 614.720  21
   2   0  -9 5857.33 639.495  43
  -2   0   9 6867.10 292.760  23
   2   0  -9 6797.55 315.072  48
  -2   0   9 6774.41 597.539  42
   2   0  -9 6860.67 336.126  47
  -2   0   9 6527.29 601.214  40
   2   0  -9 6637.25 310.305   9
  -2   0   9 6634.83 295.070  16
   2   0  -9 6550.25 318.283  37
  -2   0   9 6883.21 649.654   1
  -2   0   9 7395.19 328.679  52
  -2   0   9 6563.09 294.252  45
  -2   0   8 2015.09 324.073  42
  -2   0   8 2182.88 380.409   1
   2   0  -8 2331.89 383.513  43
  -2   0   8 2190.11 337.203  40
  -2   0   8 2379.55 169.641  45
  -2   0   7 7063.78 265.125  45
  -2   0   7 7000.32 530.888  40
   2   0  -7 6531.06 564.856  43
  -2   0   7 6739.54 574.921   1
  -2   0   6 10195.1 624.209   1
   2   0  -6 9986.30 622.778   2
   2   0  -6 9561.96 603.866  43
  -2   0   6 9857.80 559.000  40
  -2   0   5 802.566 175.455   1
   2   0  -5 654.383 151.803  43
   2   0  -5 773.231 184.737   2
  -2   0   5 792.789 149.785  40
   2   0  -4 32793.9 892.617   2
   2   0  -4 33203.3 810.008  43
  -2   0   4 30619.0 841.341   1
  -2   0   4 32694.9 745.397  40
   2   0  -3 239.093 90.8003   2
  -2   0   3 201.068 82.4483   1
  -2   0   3 255.957 59.5733  40
  -2   0   2 25001.2 415.577  40
   2   0  -2 24796.1 574.093   3
   2   0  -1 22087.5 467.993   3
   2   0  -1 21157.4 471.143   4
  -2   0   1 21007.7 342.195   5
  -2   0   0 23385.8 459.352  43
   2   0   0 23998.3 548.551   4
   2   0   0 22407.6 433.272   3
  -2   0  -1 318488. 2306.97  39
   2   0   1 313253. 1657.57   3
   2   0   1 315344. 2288.53   4
  -2   0  -2 51116.9 1085.94  43
  -2   0  -2 52866.6 1064.72  39
   2   0   2 53344.0 1109.75   4
   2   0   3 9311.45 552.737   4
  -2   0  -3 9201.65 516.803  39
  -2   0  -3 7948.21 511.319  43
  -2   0  -4 5039.36 459.089  43
  -2   0  -4 5066.00 438.141  39
   2   0   4 5188.47 459.866   4
  -2   0  -5 3849.09 450.430  43
   2   0   5 4067.69 471.204   4
  -2   0  -5 4484.67 467.109  39
  -2   0  -6 25547.3 1200.78  43
   2   0   6 25875.9 1217.11   4
   2   0   7 626.655 109.102  52
  -2   0  -7 363.842 204.121  43
   2   0   7 345.427 84.5347  50
  -2   0  -7 383.298 76.9712  47
  -2   0  -7 472.668 211.781  39
   2   0   7 516.826 220.365   4
   2   0   7 412.314 78.0579  20
   2   0   7 486.057 85.4769  15
   2   0   8 2016.64 149.935   7
  -2   0  -8 1745.28 391.886  43
   2   0   8 2187.92 179.050  20
   2   0   8 2234.81 424.661   4
   2   0   8 2309.50 181.912  23
  -2   0  -8 2219.31 198.698  47
  -2   0  -8 2582.36 451.579  39
   2   0   8 2008.94 196.758  50
   2   0   8 2249.10 183.020  19
   2   0   8 2101.78 178.579  15
   2   0   8 2423.76 222.206  52
   2   0   9 1098.59 272.887   4
   2   0   9 1225.48 176.630  52
  -2   0  -9 1155.10 157.113  47
   2   0   9 995.027 133.059  23
  -2   0  -9 1138.88 341.256  43
   2   0   9 1179.46 145.814  20
   2   0   9 1208.05 150.636  19
   2   0   9 1010.05 136.885  15
   2   0  10 2729.28 226.837  23
  -2   0 -10 2471.56 243.285  47
  -2   0 -10 3060.85 271.399  44
  -2   0 -10 2423.93 498.155  43
   2   0  10 2629.29 220.318  19
   2   0  10 2298.95 458.070   4
   2   0  10 2507.15 221.960  15
   2   0  10 2741.10 223.875  20
   2   0  10 2992.56 267.285  52
   2   0  11 4882.47 301.919  19
  -2   0 -11 4340.26 325.078  44
   2   0  11 4714.59 338.897  52
  -2   0 -11 4277.64 333.876  51
  -2   0 -11 4372.75 348.929  37
   2   0  11 4357.20 285.120  20
  -2   0 -11 4335.83 332.360  47
   2   0  11 4534.18 305.553  15
   2   0  11 4357.53 295.439  23
   2   0  12 1851.62 202.641  23
  -2   0 -12 1949.40 229.943  47
  -2   0 -12 1731.86 201.379  44
  -2   0 -12 1739.81 222.799  51
   2   0  12 1593.62 177.545  20
   2   0  12 2034.38 201.329  19
  -2   0 -12 1806.75 246.018  37
   2   0  12 1832.01 206.939  15
   2   0  12 1762.49 186.608  34
   2   0  12 1774.75 229.534  52
   2   0  13 609.279 131.418  23
   2   0  13 449.168 159.251  25
  -2   0 -13 544.228 142.462  47
   2   0  13 588.324 143.544  52
   2   0  13 605.809 117.374  20
   2   0  13 622.073 115.988  19
  -2   0 -13 585.236 137.308  51
  -2   0 -13 708.530 163.510  37
   2   0  13 821.295 151.726  15
   2   0  13 582.835 107.205  34
   2   0  14 1217.68 146.658  23
   2   0  14 1062.82 124.773  20
   2   0  14 1096.92 120.637  19
   2   0  14 1198.74 160.779  52
  -2   0 -14 1291.01 173.929  37
   2   0  14 1097.09 141.279  15
  -2   0 -14 1118.63 160.534  47
  -2   0 -14 1277.25 157.109  51
   2   0  15 39.5277 55.5637  52
  -2   0 -15-7.07473 60.6882  47
   2   0  15-26.5116 58.0426  25
  -2   0 -15-24.4395 55.2186  37
   2   0  15-23.8023 45.4611  15
  -2   1  17 824.268 97.5874  23
  -2   1  17 830.762 91.9745  19
  -2   1  17 516.758 80.0102  52
   2   1 -17 714.247 101.631  50
  -2   1  16 315.230 84.3422  52
  -2   1  16 454.279 83.7200  14
   2   1 -16 476.953 103.899  49
   2   1 -16 498.349 113.893  47
  -2   1  16 470.554 94.3045  23
  -2   1  16 476.633 95.1806  19
  -2   1  16 447.128 73.2017  15
  -2   1  15 187.887 66.2393  15
   2   1 -15 227.816 97.6118  47
  -2   1  15 240.640 99.6643  23
  -2   1  15 211.841 68.3087  45
   2   1 -15 55.0421 66.0060  37
  -2   1  15 379.003 122.246  52
  -2   1  14 115.375 111.013  52
  -2   1  14 29.9367 93.2579  23
   2   1 -14 149.132 85.4635  37
  -2   1  14 62.6236 57.3788  15
   2   1 -14 168.895 118.308  47
  -2   1  14 169.267 80.4710  45
  -2   1  13 6722.10 366.256  45
   2   1 -13 5905.50 370.745  48
  -2   1  13 6441.95 381.548  52
  -2   1  13 6387.79 365.182  23
   2   1 -13 5880.77 382.556  37
   2   1 -13 6433.04 411.551  47
  -2   1  13 6105.71 359.983  16
   2   1 -13 6220.85 329.372  21
  -2   1  13 6252.42 324.423  15
   2   1 -12 10304.6 477.568  48
  -2   1  12 11610.3 470.210  23
   2   1 -12 10883.7 439.029  21
   2   1 -12 9260.08 934.051  43
   2   1 -12 10856.7 465.327   9
  -2   1  12 11918.9 500.436  52
  -2   1  12 11531.0 469.564  16
   2   1 -12 10150.6 492.288  37
  -2   1  12 11785.6 969.012   1
  -2   1  12 11200.0 427.295  15
   2   1 -12 10439.8 517.170  47
  -2   1  12 11151.9 462.117  45
   2   1 -11 4731.59 318.347  48
   2   1 -11 4775.54 336.188  47
  -2   1  11 5216.95 322.716  52
  -2   1  11 5320.12 317.029  45
   2   1 -11 4184.58 620.481  43
   2   1 -11 5188.29 315.169   9
  -2   1  11 5149.83 303.004  23
  -2   1  11 5034.50 301.219  16
   2   1 -11 4798.68 327.523  37
   2   1 -11 4821.77 288.924  21
  -2   1  11 5034.17 628.977   1
   2   1 -10 22809.5 640.769  48
  -2   1  10 23942.5 616.451  45
  -2   1  10 23832.0 595.262  23
   2   1 -10 22001.8 1326.71  43
   2   1 -10 23022.1 675.806  47
   2   1 -10 23613.9 598.669  21
  -2   1  10 24347.8 652.372  52
   2   1 -10 23037.1 617.906   9
   2   1 -10 22410.7 658.370  37
  -2   1  10 23634.6 602.274  16
  -2   1  10 23634.7 1275.92   1
   2   1  -9 14455.6 440.955  21
  -2   1   9 14770.0 459.052  45
   2   1  -9 14350.6 491.328  47
  -2   1   9 14168.5 927.314   1
   2   1  -9 14269.0 456.677   9
   2   1  -9 12905.1 949.517  43
   2   1  -9 14064.1 476.758  37
  -2   1   9 13941.9 429.581  16
  -2   1   9 15071.8 471.839  52
   2   1  -9 13771.8 465.951  48
  -2   1   8 2944.46 409.354   1
   2   1  -8 2639.90 424.688  43
  -2   1   8 2753.49 191.766  45
  -2   1   7 2716.25 174.910  45
  -2   1   7 2352.36 356.192   1
   2   1  -7 2786.31 380.781  43
   2   1  -7 3068.77 542.699  39
  -2   1   6 30072.3 1057.91   1
   2   1  -6 32114.5 1117.89  43
   2   1  -6 30570.7 1428.87  39
  -2   1   6 30145.8 901.873  40
   2   1  -5 1346.93 212.702  43
  -2   1   5 989.232 199.457   1
  -2   1   5 1025.70 147.666  40
   2   1  -5 1075.32 273.607  39
  -2   1   4 23922.3 764.584   1
   2   1  -4 25499.5 733.679  41
  -2   1   4 23959.5 533.185  40
  -2   1   3 275.976 103.585   1
   2   1  -3 288.036 110.454   2
   2   1  -3 337.556 87.4911  43
   2   1  -3 287.103 101.811  41
   2   1  -2 86869.4 1204.30   2
  -2   1   2 87504.6 948.104   5
   2   1  -1 492089. 1825.99   4
   2   1  -1 494021. 2204.06   2
  -2   1   1 489650. 2328.59   5
   2   1   0 245336. 1539.48   4
  -2   1   0 248079. 1235.40  43
   2   1   1 756969. 3420.87   4
  -2   1  -1 826793. 3355.04  43
  -2   1  -2 84509.9 1349.03  43
  -2   1  -2 86222.8 1517.46  39
  -2   1  -3 14656.1 656.847  43
  -2   1  -3 15784.6 736.057  39
   2   1   3 13311.0 653.750   4
  -2   1  -4 12328.8 680.761  43
  -2   1  -4 10942.3 692.250  39
  -2   1  -5 1097.87 261.349  43
   2   1   5 1340.82 295.555   4
  -2   1  -5 1268.06 310.982  39
   2   1   6 8277.42 695.896   4
  -2   1  -6 9727.67 803.823  39
  -2   1  -6 8245.89 689.280  43
   2   1   7 1365.61 160.266  50
   2   1   7 1310.68 315.044   4
   2   1   7 1168.22 120.986  45
  -2   1  -7 1410.39 146.214  47
  -2   1  -7 1358.15 328.309  43
  -2   1  -7 1702.37 368.669  39
   2   1   7 1172.47 113.364   7
   2   1   7 1359.31 151.142  52
  -2   1  -8 17827.4 548.327  47
   2   1   8 18360.4 456.902   7
   2   1   8 16851.0 475.926  45
   2   1   8 19171.2 1166.32   4
  -2   1  -8 17203.3 1129.54  43
   2   1   8 19330.2 516.200  20
  -2   1  -8 21744.7 1348.83  39
   2   1   8 18225.7 579.148  50
   2   1   8 18794.3 498.067  23
   2   1   8 19835.5 586.018  52
   2   1   9 306.747 112.634  52
   2   1   9 226.064 67.2054   7
   2   1   9 305.697 198.767   4
   2   1   9 94.6541 61.1123  23
  -2   1  -9 273.945 212.650  43
   2   1   9 243.374 81.8314  20
  -2   1  -9 215.613 89.2419  47
  -2   1  -9 423.795 225.603  39
  -2   1  -9 348.281 110.396  37
   2   1   9 248.830 90.7483  15
   2   1  10 3272.57 244.764  23
  -2   1 -10 3091.25 270.955  47
  -2   1 -10 3111.32 282.621  51
  -2   1 -10 3465.79 592.022  43
   2   1  10 2701.36 486.081   4
   2   1  10 3314.39 234.458  19
   2   1  10 2917.04 269.523  52
  -2   1 -10 3142.05 277.738  37
  -2   1 -10 3559.55 272.683  44
   2   1  10 3280.63 247.249  20
   2   1  10 3453.93 258.888  15
   2   1  10 2955.72 205.835   7
   2   1  11 333.472 102.692  23
  -2   1 -11 528.600 138.074  51
   2   1  11 297.577 95.3028  20
   2   1  11 537.896 115.847  19
   2   1  11 430.540 129.342  52
  -2   1 -11 572.568 150.525  37
   2   1  11 391.349 117.667  15
  -2   1 -11 352.213 125.669  47
   2   1  12 2155.99 227.961  52
   2   1  12 2152.87 206.666  20
  -2   1 -12 2289.65 252.208  51
   2   1  12 2201.31 193.595  19
  -2   1 -12 2065.76 246.139  37
   2   1  12 2426.05 233.758  15
  -2   1 -12 1934.12 224.590  47
   2   1  12 2180.71 208.663  23
   2   1  13 602.454 138.938  52
  -2   1 -13 608.359 138.428  47
   2   1  13 545.048 115.279  34
   2   1  13 508.534 134.145  25
   2   1  13 565.278 116.980  23
  -2   1 -13 673.385 144.788  51
   2   1  13 537.468 111.367  20
   2   1  13 585.916 100.251  19
   2   1  13 537.816 127.993  15
  -2   1 -13 581.984 151.699  37
   2   1  14 573.234 120.726  25
   2   1  14 833.667 133.547  52
  -2   1 -14 921.294 139.532  51
   2   1  14 851.466 114.943  23
   2   1  14 887.692 116.486  20
  -2   1 -14 844.297 147.386  37
   2   1  14 920.206 131.047  15
   2   1  14 908.386 119.986  34
  -2   1 -14 821.823 140.666  47
   2   1  15 541.517 91.9171  52
   2   1  15 22.1379 41.2338  23
  -2   1 -15 584.248 101.147  47
   2   1  15 119.773 60.7059  25
  -2   1 -15 597.010 97.6688  37
   2   1  15 542.327 78.1406  20
   2   1  15 508.314 83.4186  15
  -2   2  17 314.203 62.6002  23
  -2   2  16 41.8498 55.4088  52
  -2   2  16 109.032 47.5633  15
   2   2 -16 99.8664 67.3569  49
   2   2 -16 249.626 85.7380  47
  -2   2  16 197.617 68.8672  23
  -2   2  16 130.915 65.7455  19
  -2   2  15 885.204 143.870  52
   2   2 -15 906.011 158.256  49
  -2   2  15 990.569 147.293  23
   2   2 -15 771.007 145.959  47
   2   2 -15 904.546 143.084  37
  -2   2  15 734.159 110.246  15
  -2   2  15 720.118 117.512  45
   2   2 -14 873.644 170.027  47
  -2   2  14 934.097 159.104  23
  -2   2  14 972.539 154.852  45
   2   2 -14 742.094 150.506  37
  -2   2  14 843.519 139.309  16
  -2   2  14 792.921 127.887  15
  -2   2  14 1006.20 165.347  52
   2   2 -13 5577.70 389.015  47
  -2   2  13 6130.73 363.580  45
  -2   2  13 6140.37 357.885  23
  -2   2  13 5854.52 343.440  16
   2   2 -13 5884.99 324.068  21
  -2   2  13 6068.41 363.073  52
   2   2 -13 5656.55 387.946  37
  -2   2  13 6021.23 328.605  15
  -2   2  12 15572.8 541.719  23
  -2   2  12 15613.2 570.418  45
   2   2 -12 14665.2 521.213  21
  -2   2  12 16285.5 577.207  52
   2   2 -12 13074.1 1140.71  43
   2   2 -12 14527.3 601.749  37
  -2   2  12 15653.5 549.099  16
  -2   2  12 15339.1 1092.29   1
   2   2 -12 14907.9 618.434  47
   2   2 -11 11588.6 500.145  48
  -2   2  11 12566.1 502.633  52
  -2   2  11 12307.0 490.991  45
  -2   2  11 12756.4 477.686  23
  -2   2  11 13052.8 1007.26   1
   2   2 -11 11449.8 1028.64  43
   2   2 -11 11761.0 460.870  21
   2   2 -11 11726.3 521.476  37
  -2   2  11 12874.5 472.268  16
   2   2 -11 12189.1 542.353  47
   2   2 -10 4963.45 314.874  48
  -2   2  10 5560.47 313.193  52
   2   2 -10 5151.10 333.145  47
  -2   2  10 5270.73 311.396  45
   2   2 -10 4898.40 655.717  43
   2   2 -10 4753.97 283.086  21
   2   2 -10 5138.01 300.190   9
   2   2 -10 4872.21 318.952  37
  -2   2  10 5216.49 291.505  16
  -2   2  10 5325.49 611.579   1
   2   2  -9 8527.14 378.740  48
  -2   2   9 8814.00 739.663   1
   2   2  -9 8785.59 402.816  47
  -2   2   9 9170.40 375.952  52
   2   2  -9 8291.66 349.281  21
   2   2  -9 9048.03 373.748  13
   2   2  -9 8426.78 357.258   9
   2   2  -9 9278.59 1041.19  39
   2   2  -9 8638.42 388.962  37
  -2   2   9 8349.39 341.411  16
  -2   2   9 8744.30 373.065  45
   2   2  -9 7626.06 765.779  43
   2   2  -8 7702.18 335.456  48
  -2   2   8 8572.35 332.695  52
   2   2  -8 8345.98 354.191  47
  -2   2   8 7948.60 338.807  45
   2   2  -8 8566.01 752.613  43
   2   2  -8 8033.72 324.433   9
   2   2  -8 6931.95 873.674  39
  -2   2   8 7773.52 653.930   1
  -2   2   8 8192.35 307.128  16
  -2   2   7 7876.19 608.782   1
   2   2  -7 7294.35 634.438  43
  -2   2   7 7797.62 304.547  45
   2   2  -7 7024.12 824.338  39
   2   2  -6 3911.53 428.408  43
   2   2  -6 3309.98 296.459  41
  -2   2   6 3334.27 387.686   1
   2   2  -6 3517.14 599.124  39
   2   2  -5 10225.2 594.212  43
  -2   2   5 9495.20 564.758   1
   2   2  -5 9464.18 796.182  39
   2   2  -5 9059.49 492.715  41
   2   2  -4 28106.5 876.346  41
   2   2  -4 28897.2 1195.92  39
  -2   2   4 30194.4 916.010   1
   2   2  -3 129425. 1933.74  41
   2   2  -3 132609. 2249.69  39
  -2   2   3 135840. 1901.82   1
  -2   2   2 2344.03 204.291   5
   2   2  -2 2303.29 271.448  41
  -2   2   1 198393. 1982.20  39
  -2   2   1 201359. 1863.95   5
   2   2   0 548082. 1867.76   4
  -2   2   0 555460. 3260.23   5
   2   2   1 417905. 2417.39   4
  -2   2  -1 426363. 3114.65   5
  -2   2  -2 23270.1 699.403  43
  -2   2  -2 25390.0 930.033  39
   2   2   2 23261.1 719.157   4
   2   2   3 50832.5 1075.88  41
   2   2   3 41686.3 1153.65   4
  -2   2  -3 45494.3 1132.92  43
   2   2   3 43658.2 868.408   1
  -2   2  -3 48805.1 1424.34  39
   2   2   4 88641.9 1367.34  41
   2   2   4 90725.1 1511.45   1
  -2   2  -5 21055.5 1002.37  43
   2   2   5 20605.3 1000.47   4
   2   2   5 20834.7 823.030   1
  -2   2  -6 10007.9 762.696  43
   2   2   6 10918.9 783.731   4
   2   2   6 8977.86 344.579  45
   2   2   7 27713.6 1322.04   4
  -2   2  -7 25590.7 674.020  51
   2   2   7 26620.1 625.102  52
   2   2   7 24705.3 601.978  45
   2   2   7 26730.1 536.526  23
  -2   2  -7 26376.3 642.599  37
  -2   2  -7 27636.3 1334.54  43
   2   2   7 26339.8 547.664   7
   2   2   7 27650.0 673.458  50
   2   2   7 26383.1 530.977  38
  -2   2  -7 26011.7 614.163  47
   2   2   8 5241.71 322.900  50
   2   2   8 5245.59 249.440  38
   2   2   8 5036.68 289.460  45
  -2   2  -8 5099.13 636.117  43
   2   2   8 4778.87 602.262   4
   2   2   8 5126.96 259.069  23
  -2   2  -8 4625.05 311.540  51
  -2   2  -8 6440.36 815.362  39
  -2   2  -8 5315.69 314.847  37
   2   2   8 5184.08 259.526   7
   2   2   8 5359.71 309.361  52
  -2   2  -8 5101.09 300.942  47
   2   2   9 16525.4 535.479  45
  -2   2  -9 17524.5 589.361  47
   2   2   9 16946.8 615.778  50
   2   2   9 17759.3 514.811  23
  -2   2  -9 16824.4 1187.30  43
   2   2   9 15904.5 1136.47   4
  -2   2  -9 19771.9 1457.96  39
   2   2   9 17351.2 487.789   7
  -2   2  -9 17201.7 600.462  37
  -2   2  -9 16184.6 611.177  51
   2   2   9 18160.3 594.920  52
   2   2  10 2742.00 207.836   7
   2   2  10 3046.57 233.323  23
   2   2  10 2764.93 227.764  45
  -2   2 -10 2936.13 262.206  47
   2   2  10 2967.02 237.765  20
  -2   2 -10 2173.93 457.696  43
   2   2  10 2134.95 447.350   4
   2   2  10 2934.08 255.431  52
  -2   2 -10 2557.36 585.094  39
  -2   2 -10 2895.13 271.101  37
   2   2  10 3104.64 245.867  15
  -2   2 -10 2816.69 273.260  51
   2   2  11 3198.56 297.479  25
  -2   2 -11 3768.13 303.238  47
   2   2  11 3978.81 280.662  20
  -2   2 -11 3429.57 306.726  51
   2   2  11 3593.30 235.847   7
  -2   2 -11 3794.57 317.463  37
   2   2  11 3401.69 284.225  52
   2   2  11 4070.70 274.902  23
   2   2  11 4116.79 292.769  15
   2   2  12 783.205 133.013  23
  -2   2 -12 733.702 168.822  37
  -2   2 -12 1018.48 171.015  47
   2   2  12 662.102 139.477  52
   2   2  12 812.005 144.203  20
   2   2  12 448.596 129.434  25
  -2   2 -12 726.736 156.326  51
   2   2  12 745.145 142.061  15
   2   2  13 700.255 131.743  52
   2   2  13 426.574 119.445  25
  -2   2 -13 689.622 150.463  37
   2   2  13 782.366 129.632  20
   2   2  13 701.855 132.928  15
   2   2  13 738.857 120.964  23
  -2   2 -13 849.338 151.585  51
  -2   2 -13 579.809 133.535  47
   2   2  13 786.179 145.687  34
  -2   2 -14 298.536 96.1610  51
   2   2  14 248.678 79.5932  52
   2   2  14 255.248 89.2332  15
  -2   2 -14 279.279 94.9403  37
   2   2  14 159.383 61.5494  23
  -2   2 -14 188.849 93.2648  47
   2   2  14 307.311 79.7572  20
   2   2  14 64.2868 51.0111  25
   2   2  14 310.064 86.9958  34
  -2   2 -15 864.833 112.163  47
   2   2  15 604.322 89.2400  23
   2   2  15 625.957 85.3352  52
   2   2  15 824.937 91.9081  20
  -2   2 -15 958.285 120.997  37
   2   2  15 1032.90 111.200  15
   2   2  15 551.630 81.5565  34
   2   3 -16 598.207 109.900  50
   2   3 -16 518.825 101.150  49
  -2   3  16 678.044 95.6285  52
  -2   3  16 771.407 109.069  23
  -2   3  16 783.948 98.2663  19
   2   3 -16 826.872 119.767  47
  -2   3  16 792.698 93.9924  15
  -2   3  15 837.987 131.418  52
   2   3 -15 749.280 141.486  49
   2   3 -15 867.998 151.360  47
  -2   3  15 935.086 137.665  23
  -2   3  15 821.217 126.068  45
  -2   3  15 795.995 110.897  15
   2   3 -14 2315.90 251.397  49
   2   3 -14 2225.22 248.882  47
  -2   3  14 2419.47 226.499  45
  -2   3  14 2280.85 210.370  16
  -2   3  14 2547.92 230.258  23
  -2   3  14 2513.14 211.644  15
  -2   3  14 2304.92 216.390  52
   2   3 -13 4504.43 355.730  47
   2   3 -13 4464.79 344.642  49
  -2   3  13 4824.40 333.709  45
  -2   3  13 4384.47 309.228  52
   2   3 -13 4496.90 287.509  21
   2   3 -13 4333.35 336.825  37
  -2   3  13 4663.98 298.964  16
  -2   3  13 4979.78 322.427  23
  -2   3  12 14496.7 570.902  45
   2   3 -12 12964.8 503.651  21
  -2   3  12 14099.2 527.707  52
  -2   3  12 14086.9 525.151  23
   2   3 -12 12979.1 581.405  37
  -2   3  12 13556.5 500.876  16
   2   3 -12 12634.6 578.859  47
  -2   3  11 1934.59 221.364  45
   2   3 -11 1868.69 233.748  37
  -2   3  11 1793.93 148.356   7
  -2   3  11 2172.85 432.088   1
   2   3 -11 1791.02 190.490  21
  -2   3  11 1889.62 209.684  52
  -2   3  11 1929.44 193.404  16
   2   3 -11 1852.14 224.730  47
   2   3 -10 3143.11 270.268  37
   2   3 -10 3293.83 269.789  13
  -2   3  10 3309.75 196.413   7
  -2   3  10 3810.26 260.419  52
  -2   3  10 3462.16 268.182  45
   2   3 -10 3382.24 285.822  47
   2   3 -10 2945.76 653.960  39
   2   3 -10 3166.04 560.671  43
   2   3 -10 3280.44 244.754  21
  -2   3  10 3433.08 510.439   1
  -2   3  10 3532.10 241.997  16
   2   3  -9 17222.1 529.135  21
   2   3  -9 16003.3 554.403  48
  -2   3   9 18352.0 530.852  52
  -2   3   9 17152.7 544.932  45
  -2   3   9 16089.7 407.001   7
   2   3  -9 16522.5 1170.30  43
  -2   3   9 17809.0 1066.39   1
   2   3  -9 17880.2 1525.68  39
   2   3  -9 17597.6 593.630  37
  -2   3   9 16740.5 484.657  16
   2   3  -9 16903.2 570.059  13
   2   3  -9 17291.8 580.014  47
  -2   3   8 12527.2 342.540   7
   2   3  -8 12638.8 950.783  43
  -2   3   8 12877.4 849.683   1
   2   3  -8 12313.1 423.884  21
   2   3  -8 12865.3 466.563  13
   2   3  -8 13540.8 472.704  47
  -2   3   8 13380.0 459.919  45
   2   3  -8 12999.0 471.385  37
   2   3  -8 12794.3 1245.23  39
  -2   3   8 12421.1 384.850  16
   2   3  -8 12414.0 452.850  48
  -2   3   8 13601.1 422.380  52
  -2   3   7 675.645 223.683   1
  -2   3   7 998.335 125.353  45
   2   3  -7 797.705 274.075  43
   2   3  -7 655.249 371.481  39
   2   3  -6 15145.9 1178.06  39
  -2   3   6 15454.7 807.305   1
  -2   3   6 17891.2 451.619  45
   2   3  -6 14304.4 704.591  41
   2   3  -6 15734.2 653.868   5
   2   3  -5 10745.3 922.624  39
   2   3  -5 9542.95 601.787  41
   2   3  -5 11703.9 497.472   5
  -2   3   5 9870.58 603.101   1
  -2   3   4 18676.1 769.418   1
   2   3  -4 19422.6 1072.46  39
   2   3  -4 18058.6 824.961  41
   2   3  -4 20587.1 575.671   5
   2   3  -3 22731.1 945.142  41
   2   3  -3 22971.1 1034.23  39
   2   3  -3 24546.5 557.013   5
   2   3  -2 21034.9 895.975  41
  -2   3   2 22681.7 749.664  39
   2   3  -2 21463.8 866.791  39
   2   3  -2 22797.3 515.585   5
  -2   3   1 41115.5 995.659   5
   2   3  -1 43803.3 1281.72  41
   2   3   0 93437.8 1864.32  41
  -2   3   0 88822.4 1514.20   5
   2   3   1 55056.4 832.960   4
  -2   3  -1 54614.0 1403.26  39
  -2   3  -1 56626.8 1280.92   5
  -2   3  -2 4694.46 471.537  39
   2   3   2 4245.00 171.396   1
  -2   3  -2 4815.71 348.435  43
  -2   3  -2 4507.43 410.057   5
  -2   3  -3 39319.3 1446.71  39
   2   3   3 35970.4 730.216   1
  -2   3  -3 37898.8 1074.22  43
  -2   3  -4 63652.9 1581.35  43
   2   3   4 65027.0 1368.72  41
   2   3   4 61166.1 1165.64   1
   2   3   5 16266.4 495.899  45
  -2   3  -5 21664.0 1024.55  43
  -2   3  -5 22428.7 1298.93  39
   2   3   5 18721.9 689.467  41
   2   3   5 19122.8 739.980   1
  -2   3  -6 6170.35 750.373  39
   2   3   6 5106.29 248.498   7
  -2   3  -6 5518.58 305.352  51
   2   3   6 5151.44 573.189   4
   2   3   6 4900.48 281.041  45
  -2   3  -6 5416.02 581.533  43
   2   3   6 5566.23 296.767  50
   2   3   6 5244.42 248.719  38
  -2   3  -6 5771.22 282.553  37
  -2   3  -7 1231.53 144.306  47
   2   3   7 1113.95 129.739  38
   2   3   7 1158.40 129.820   7
  -2   3  -7 1005.34 287.677  43
   2   3   7 1157.24 316.489   4
   2   3   7 1561.84 182.304  50
   2   3   7 1096.18 149.373  45
  -2   3  -7 1412.03 440.185  39
  -2   3  -7 1156.44 143.014  37
   2   3   7 1042.14 147.950  25
   2   3   7 983.248 122.863  52
  -2   3  -7 1233.16 163.487  51
   2   3   7 1155.39 118.666  23
  -2   3  -8 4504.84 325.885  51
   2   3   8 4776.04 251.747  23
   2   3   8 5112.98 265.302  38
   2   3   8 4887.19 324.129  50
  -2   3  -8 4932.57 308.857  37
   2   3   8 4488.71 297.131  45
   2   3   8 4756.89 309.461  25
  -2   3  -8 4719.65 299.250  47
  -2   3  -8 5124.91 769.548  39
   2   3   8 4467.49 270.069  52
  -2   3  -8 4596.69 617.292  43
   2   3   8 3570.50 559.704   4
   2   3   8 4874.52 267.320   7
   2   3   9 7786.57 342.538  23
  -2   3  -9 7486.73 397.916  47
   2   3   9 7364.72 389.329  45
   2   3   9 7253.42 406.094  50
   2   3   9 7256.77 343.989   7
  -2   3  -9 7953.88 840.657  43
   2   3   9 7217.17 394.081  25
   2   3   9 7622.35 328.513  38
  -2   3  -9 7398.69 404.696  37
   2   3   9 5855.21 724.302   4
  -2   3  -9 8804.04 1048.24  39
  -2   3  -9 7271.53 426.351  51
   2   3   9 7573.40 375.264  52
   2   3  10 4397.00 272.471   7
  -2   3 -10 4699.60 357.109  51
  -2   3 -10 4752.65 331.530  47
   2   3  10 4618.11 323.913  25
   2   3  10 4875.17 314.085  52
   2   3  10 4221.26 587.489   4
   2   3  10 4349.74 307.383  45
  -2   3 -10 3670.17 569.296  43
   2   3  10 4693.80 279.785  23
  -2   3 -10 5631.35 855.772  39
   2   3  10 4681.21 256.872  38
  -2   3 -10 5067.64 351.215  37
   2   3  10 4169.93 322.585  50
   2   3  11 277.855 104.428  52
   2   3  11 262.748 80.7363   7
   2   3  11 231.526 99.4376  25
  -2   3 -11 326.006 110.078  47
   2   3  11 67.4449 72.8943  45
  -2   3 -11 219.976 109.534  37
  -2   3 -11 173.776 99.9270  51
   2   3  11 338.639 111.618  20
   2   3  11 281.717 121.593  15
   2   3  11 288.965 87.6424  23
   2   3  12 3.53882 75.9271  52
   2   3  12 100.132 91.4121  25
   2   3  12 30.2982 58.7157   7
   2   3  12 83.4434 93.5587  20
   2   3  12 102.391 101.230  15
   2   3  12 61.7229 62.1289  23
  -2   3 -12 144.931 122.897  37
  -2   3 -12 11.5102 91.2614  51
  -2   3 -12 11.6647 88.6320  47
  -2   3 -13 106.851 79.2891  47
   2   3  13 117.871 64.3876  23
  -2   3 -13 66.6806 82.3976  51
   2   3  13 5.89596 50.9560  52
   2   3  13 70.5994 76.1935  15
   2   3  13 181.281 85.1134  20
  -2   3 -13 101.557 93.2915  37
   2   3  13 27.3297 86.4300  34
   2   3  13-123.964 62.7979  25
   2   3  14 308.389 76.0427  52
  -2   3 -14 158.423 74.1358  51
   2   3  14 51.3315 51.0319  23
   2   3  14 90.9961 51.8255  20
  -2   3 -14 76.7744 67.0730  47
  -2   3 -14 43.9697 63.0291  37
   2   3  14-2.25131 65.9585  34
   2   3  14 43.3611 59.0739  15
   2   3  15 1056.58 97.0002  20
   2   3  15 980.397 103.881  15
  -2   3 -15 953.896 107.394  47
   2   4 -16 106.244 51.7680  49
   2   4 -16 45.7708 43.0785  47
   2   4 -16 31.6012 49.6078  50
  -2   4  16 61.9635 42.3152  23
  -2   4  16 96.1671 44.1537  15
  -2   4  15 883.875 124.347  23
  -2   4  15 762.072 104.310  52
   2   4 -15 765.403 142.672  50
   2   4 -15 794.075 138.019  47
   2   4 -15 820.585 131.950  49
  -2   4  15 787.061 117.652  45
  -2   4  15 924.141 116.533  15
  -2   4  14 767.947 138.771  23
   2   4 -14 649.344 149.904  49
  -2   4  14 428.141 112.010  45
   2   4 -14 672.388 149.840  47
  -2   4  14 640.581 117.903  16
  -2   4  14 706.345 102.462  20
  -2   4  14 809.887 126.212  52
   2   4 -13 1835.05 192.254  21
   2   4 -13 1924.03 236.095  49
  -2   4  13 1873.96 220.034  45
  -2   4  13 2265.11 231.547  23
  -2   4  13 2286.94 208.776  16
   2   4 -13 1817.47 233.674  47
  -2   4  13 1854.50 192.366  52
   2   4 -12 1531.80 232.297  49
   2   4 -12 1283.44 209.047  47
   2   4 -12 1431.06 182.484  21
  -2   4  12 1369.57 141.556   7
  -2   4  12 1457.23 178.108  16
  -2   4  12 1404.50 186.536  23
  -2   4  12 1468.50 217.235  45
  -2   4  12 1398.19 173.468  52
  -2   4  11 14863.9 598.565  45
   2   4 -11 12723.4 517.377  21
  -2   4  11 13874.2 1007.23   1
   2   4 -11 13797.3 592.323  49
   2   4 -11 13526.4 586.053  37
   2   4 -11 13485.3 599.998  47
  -2   4  11 14150.0 498.132  16
  -2   4  11 12687.8 415.063   7
  -2   4  11 13909.3 498.207  52
   2   4 -10 1327.11 494.626  39
  -2   4  10 2090.57 173.044   7
   2   4 -10 1898.93 199.134  51
  -2   4  10 2344.61 250.054  45
   2   4 -10 2061.52 212.387  21
  -2   4  10 2212.51 412.250   1
  -2   4  10 2244.88 203.751  52
   2   4 -10 2093.17 230.919  37
  -2   4  10 2091.98 198.710  16
   2   4 -10 2260.67 245.678  49
   2   4 -10 2332.77 248.779  47
  -2   4   9 6181.38 363.110  45
   2   4  -9 5874.51 356.717  49
   2   4  -9 5814.66 359.653  47
  -2   4   9 5734.09 625.293   1
   2   4  -9 5630.51 324.443  51
  -2   4   9 5531.09 288.805  52
  -2   4   9 5213.58 260.122   7
   2   4  -9 5679.28 329.455  21
   2   4  -9 6149.62 972.163  39
   2   4  -9 5437.99 348.557  37
  -2   4   9 5501.09 288.752  16
   2   4  -9 5366.14 359.698  13
  -2   4   8 8438.45 334.084   7
  -2   4   8 8509.20 710.410   1
   2   4  -8 9152.25 420.758  49
   2   4  -8 9445.39 420.367  37
   2   4  -8 8967.38 394.836  21
   2   4  -8 9222.20 417.430  47
   2   4  -8 8650.15 1084.58  39
  -2   4   8 8918.35 399.283  45
  -2   4   8 9338.70 349.699  52
   2   4  -8 9341.48 445.411  13
   2   4  -8 9417.93 394.191  51
  -2   4   7 6879.41 314.652  30
   2   4  -7 6627.61 323.060  47
   2   4  -7 6630.49 331.911  49
  -2   4   7 6452.74 320.415  45
  -2   4   7 6039.70 253.012   7
   2   4  -7 5969.91 340.680  13
   2   4  -7 6611.71 321.021  21
  -2   4   7 6401.24 593.820   1
   2   4  -7 6891.97 330.247  37
   2   4  -7 5768.10 841.543  39
   2   4  -6 9464.09 668.541  41
   2   4  -6 8999.89 960.040  39
  -2   4   6 11636.8 402.698  45
  -2   4   6 10951.4 719.454   1
  -2   4   5 42342.2 699.044  45
   2   4  -5 36645.0 1343.10  41
  -2   4   5 44792.2 1016.43  39
   2   4  -5 41215.9 1884.18  39
   2   4  -5 41445.8 1022.96   5
  -2   4   5 47207.6 1408.61   1
  -2   4   4 73156.8 1790.99   1
  -2   4   4 78162.1 1376.05  39
   2   4  -4 73842.7 2241.08  39
   2   4  -3 3594.26 471.451  41
  -2   4   3 4292.42 345.484  39
   2   4  -3 3942.18 476.298  39
   2   4  -3 4710.38 302.841   5
  -2   4   2 23467.4 854.247   5
   2   4  -2 21342.1 624.744   5
   2   4  -2 21876.2 1088.58  41
  -2   4   2 23051.8 834.285  39
   2   4  -2 20280.4 896.968  39
  -2   4   1 3301.44 344.656  39
  -2   4   1 3344.79 344.567   5
   2   4  -1 4089.44 498.300  41
  -2   4   0 51674.4 1324.56   5
  -2   4   0 46496.3 1329.25  39
  -2   4  -1 19903.1 935.666  39
  -2   4  -1 19317.6 852.557   5
  -2   4  -2 22721.6 1094.29  39
  -2   4  -2 20028.0 911.250   5
   2   4   3 43839.1 747.166  45
  -2   4  -3 44033.6 1428.42   5
  -2   4  -4 43140.7 1798.20  39
  -2   4  -4 37151.1 1404.31   5
   2   4   4 44309.6 1316.98  41
  -2   4  -4 38215.5 1286.77  43
   2   4   5 10584.7 357.019   7
  -2   4  -5 10196.9 735.807  43
   2   4   5 9300.98 415.496  45
  -2   4  -5 9970.90 788.061   5
  -2   4  -5 10681.9 411.220  51
   2   4   5 10195.4 594.107  41
  -2   4  -6 63.6705 69.3898  51
  -2   4  -6 108.618 204.901   5
   2   4   6 197.794 87.1031  50
  -2   4  -6 45.5180 43.1444  47
   2   4   6 31.3609 47.2891   7
   2   4   6 97.5574 59.1352  38
   2   4   6 115.434 84.6218  45
  -2   4  -6-44.7609 121.986  43
  -2   4  -6 131.912 286.249  39
  -2   4  -6 5.40025 48.1839  37
   2   4   7 438.123 123.912  45
  -2   4  -7 45.4989 128.927  43
   2   4   7 542.810 106.866   7
  -2   4  -7 407.260 91.3347  47
   2   4   7 144.547 152.408   4
  -2   4  -7 499.035 235.986   5
   2   4   7 804.157 152.721  50
  -2   4  -7-49.7323 301.352  39
  -2   4  -7 526.482 119.458  51
   2   4   7 533.696 102.914  38
  -2   4  -7 624.503 117.992  37
  -2   4  -8 3363.13 537.196   5
   2   4   8 3022.03 482.096   4
  -2   4  -8 3987.49 703.631  39
   2   4   8 3733.93 289.011  50
   2   4   8 3691.91 298.432  45
   2   4   8 3537.12 221.130  23
  -2   4  -8 3333.41 287.413  51
  -2   4  -8 2847.84 508.230  43
   2   4   8 3814.14 251.006  38
  -2   4  -8 3622.22 274.011  37
   2   4   8 3393.73 247.040   7
  -2   4  -8 3633.89 270.480  47
   2   4   9 6269.36 382.251  45
  -2   4  -9 5360.06 339.953  31
   2   4   9 6246.26 324.312  38
  -2   4  -9 6178.61 407.826  51
   2   4   9 4585.11 617.033   4
  -2   4  -9 5119.43 675.314  43
   2   4   9 5633.80 363.299  50
   2   4   9 5971.13 299.335  23
   2   4   9 6339.25 332.470   7
  -2   4  -9 7235.04 971.422  39
  -2   4  -9 6209.55 372.081  37
  -2   4  -9 6090.23 364.962  47
  -2   4  -9 5784.36 738.414   5
   2   4  10 790.748 153.489  50
  -2   4 -10 1040.18 170.255  47
   2   4  10 913.002 162.749  45
   2   4  10 1018.63 154.569   7
   2   4  10 1070.70 142.481  23
  -2   4 -10 954.217 187.018  51
   2   4  10 1102.66 143.346  38
  -2   4 -10 938.016 170.408  37
  -2   4 -10 826.046 139.112  31
  -2   4 -11 3072.13 276.176  47
   2   4  11 3279.92 218.866  38
   2   4  11 3000.77 221.912  23
  -2   4 -11 3157.44 284.495  37
   2   4  11 3185.62 264.945  45
   2   4  11 3109.40 239.585   7
   2   4  11 3626.42 279.352  20
   2   4  11 3532.99 270.565  15
  -2   4 -11 3156.83 299.954  51
  -2   4 -12 249.030 105.995  47
   2   4  12 269.077 82.5529   7
   2   4  12 467.844 90.9727  23
  -2   4 -12 271.617 106.805  51
   2   4  12 425.992 120.114  20
   2   4  12 378.512 92.2057  45
  -2   4 -12 360.866 124.368  37
   2   4  12 409.267 116.716  15
  -2   4 -13 1747.77 199.663  51
  -2   4 -13 1456.47 172.751  47
   2   4  13 1827.94 178.758  20
   2   4  13 1440.09 134.263  23
  -2   4 -13 1431.86 179.448  37
   2   4  13 1771.75 174.466  15
   2   4  13 1600.45 188.621  34
  -2   4 -14 605.020 101.101  47
  -2   4 -14 686.270 107.138  51
   2   4  14 722.809 102.487  20
   2   4  14 846.259 110.776  15
   2   4  14 656.481 104.638  34
   2   5 -15 613.004 114.459  49
  -2   5  15 575.846 94.8660  23
  -2   5  15 554.999 96.9623  45
   2   5 -15 540.233 105.595  47
   2   5 -15 612.281 113.782  50
  -2   5  15 699.343 98.3818  15
  -2   5  14 5180.42 290.480  23
   2   5 -14 4337.29 304.781  50
  -2   5  14 4816.73 244.888  20
  -2   5  14 4744.86 248.176  16
   2   5 -14 4394.19 315.897  47
   2   5 -14 4530.45 311.983  49
  -2   5  14 4647.21 294.882  45
   2   5 -13 3665.54 312.875  47
   2   5 -13 3351.18 293.901  49
  -2   5  13 3737.26 267.031  23
  -2   5  13 3417.52 278.628  45
  -2   5  13 3334.01 208.739   7
  -2   5  13 3385.42 234.544  16
   2   5 -13 3167.46 283.614  50
   2   5 -12 746.559 176.695  49
  -2   5  12 764.872 162.749  45
  -2   5  12 766.092 115.203   7
   2   5 -12 728.978 135.814  21
  -2   5  12 711.103 129.269  16
   2   5 -12 836.800 173.044  47
   2   5 -11 378.702 148.114  49
  -2   5  11 438.550 103.149   7
  -2   5  11 313.722 131.416  45
   2   5 -11 380.846 117.492  21
   2   5 -11 377.818 149.108  47
  -2   5  11 610.375 116.997  16
   2   5 -11 556.640 116.407  51
   2   5 -10 993.447 183.664  49
   2   5 -10 1095.70 190.395  47
  -2   5  10 878.762 263.666   1
  -2   5  10 902.474 135.123   7
  -2   5  10 1187.54 195.038  45
   2   5 -10 968.743 163.290  21
   2   5 -10 808.765 137.914  51
  -2   5  10 1245.92 162.614  16
   2   5  -9 12429.3 550.567  49
  -2   5   9 13075.6 543.808  45
  -2   5   9 11781.8 415.965   7
   2   5  -9 13039.4 558.693  47
  -2   5   9 12625.3 915.047   1
   2   5  -9 11407.1 501.611  21
   2   5  -9 12201.7 507.542  51
   2   5  -9 10909.6 1328.51  39
  -2   5   9 12430.8 443.498  16
   2   5  -8 8216.40 425.968  49
  -2   5   8 8399.82 411.177  45
  -2   5   8 7877.04 333.062   7
   2   5  -8 8374.02 423.922  47
  -2   5   8 7885.12 702.849   1
   2   5  -8 7516.66 395.561  21
   2   5  -8 8291.18 403.336  51
   2   5  -8 7442.24 1017.32  39
   2   5  -7 12.5380 61.3468  50
   2   5  -7-52.6655 99.4669  13
   2   5  -7 15.4752 74.1591  49
  -2   5   7 20.4437 80.2360  45
  -2   5   7 88.1194 53.9559   7
   2   5  -7 49.5981 74.0236  21
   2   5  -7-2.28967 61.3704  47
   2   5  -7-206.037 383.167  39
  -2   5   7-26.4712 137.569   1
   2   5  -7-33.5099 63.8567  51
   2   5  -6 1624.11 158.384  50
  -2   5   6 1568.82 143.121   7
  -2   5   6 1837.36 343.953   1
   2   5  -6 1965.92 178.757  51
   2   5  -6 1850.00 183.370  49
  -2   5   6 1601.89 169.422  45
   2   5  -6 1248.51 278.281  41
   2   5  -6 1852.16 181.938  21
  -2   5   6 2149.30 178.592  30
   2   5  -6 1736.88 209.183  13
   2   5  -6 1012.02 393.742  39
   2   5  -6 1341.22 140.637   8
   2   5  -6 1905.30 180.554  47
  -2   5   5 28418.4 558.183   7
  -2   5   5 27480.9 606.590  45
  -2   5   5 25111.9 1183.76   1
   2   5  -5 27194.7 630.609  49
   2   5  -5 26814.6 628.179  21
   2   5  -5 20899.9 1151.28  41
   2   5  -5 27300.2 612.257  47
   2   5  -5 22704.5 1477.20  39
   2   5  -5 25977.7 706.872  13
  -2   5   4 13730.4 391.866  45
  -2   5   4 15628.5 844.457   1
   2   5  -4 10925.9 845.858  41
   2   5  -4 12023.0 981.247  39
   2   5  -4 14726.9 643.280   5
   2   5  -3 17073.4 1020.62  39
   2   5  -3 18118.1 691.722   5
   2   5  -3 15526.9 1016.27  41
   2   5  -2 18179.1 1123.31  41
   2   5  -2 16989.3 871.942  39
  -2   5   2 18756.8 886.440   5
  -2   5   2 20055.6 841.378  39
   2   5  -1 11024.7 369.810  45
   2   5  -1 12022.6 1001.46  41
  -2   5   1 10967.0 703.096  39
  -2   5   1 11847.1 713.440   5
  -2   5   0 5316.63 514.896  39
   2   5   0 4615.74 246.924  45
  -2   5   0 5181.29 490.838   5
   2   5   1 76421.6 1007.11  45
  -2   5  -1 73221.0 2016.37  39
  -2   5  -1 75831.9 1844.61   5
  -2   5  -2 119342. 2747.97  39
  -2   5  -2 121390. 2427.13   5
  -2   5  -3 46307.8 1847.38  39
   2   5   3 48867.2 874.666  45
  -2   5  -4 17571.9 518.528  51
   2   5   4 19867.7 512.034  50
  -2   5  -4 17249.5 1257.94  39
  -2   5  -4 17340.8 1025.22   5
   2   5   4 18560.2 571.153  45
  -2   5  -4 17151.1 513.556  31
   2   5   4 20917.0 1032.80  41
   2   5   4 17862.6 476.254   7
  -2   5  -5 11308.5 390.337  49
  -2   5  -5 10971.2 443.994  31
   2   5   5 12244.4 487.348  45
   2   5   5 13688.6 458.240  50
   2   5   5 12386.9 367.593  22
  -2   5  -5 10501.6 780.830  41
   2   5   5 12195.3 738.961  41
  -2   5  -5 11430.6 394.087  47
  -2   5  -5 11709.4 1091.71  39
  -2   5  -5 10935.5 382.008  37
   2   5   5 12142.3 419.546   7
  -2   5  -5 11361.2 454.110  51
  -2   5  -5 11655.7 893.018   5
  -2   5  -6 4101.45 262.817  47
   2   5   6 4198.31 281.333  50
  -2   5  -6 4049.65 299.199  51
   2   5   6 3697.62 291.075  45
   2   5   6 3716.86 252.329   7
  -2   5  -6 4406.06 727.642  39
  -2   5  -6 3904.26 287.453  31
   2   5   6 4005.70 276.968  38
  -2   5  -6 4389.90 259.051  49
  -2   5  -6 4495.51 270.136  37
  -2   5  -6 4406.66 599.634   5
  -2   5  -7 857.612 151.443  31
  -2   5  -7 900.352 286.501   5
   2   5   7 847.402 134.631   7
   2   5   7 1111.85 168.239  50
  -2   5  -7 922.772 130.554  49
  -2   5  -7 974.237 138.791  37
  -2   5  -7 898.965 162.350  51
   2   5   7 658.644 166.999  45
  -2   5  -7 630.640 357.519  39
   2   5   7 865.312 141.892  38
  -2   5  -7 780.697 131.237  47
  -2   5  -8 10167.0 511.651  51
  -2   5  -8 9727.66 451.044  47
   2   5   8 10775.2 440.068   7
   2   5   8 9857.71 463.456  50
   2   5   8 9650.64 423.167  38
  -2   5  -8 9219.76 453.070  31
   2   5   8 9993.31 509.208  45
  -2   5  -8 11141.6 1237.15  39
  -2   5  -8 9827.46 455.047  37
  -2   5  -8 9201.93 912.132   5
  -2   5  -9 3199.90 305.562  51
  -2   5  -9 2934.21 261.865  31
  -2   5  -9 2962.56 269.061  47
   2   5   9 3147.83 300.070  45
   2   5   9 3070.43 246.382  38
   2   5   9 2915.46 264.185  50
  -2   5  -9 3439.73 696.524  39
   2   5   9 3544.64 268.162   7
   2   5   9 3047.91 215.253  23
  -2   5  -9 2978.30 272.350  37
  -2   5 -10 10789.2 496.817  47
   2   5  10 11403.6 411.413  23
   2   5  10 11535.2 529.646  45
   2   5  10 10994.2 431.405  38
   2   5  10 9283.31 457.303  50
  -2   5 -10 10586.5 491.780  37
   2   5  10 11001.1 450.676   7
  -2   5 -10 11359.1 556.510  51
  -2   5 -10 10389.2 467.208  31
  -2   5 -11 521.952 126.554  47
  -2   5 -11 571.149 149.456  51
   2   5  11 461.846 112.071   7
   2   5  11 498.807 123.869  45
   2   5  11 510.126 99.5636  38
  -2   5 -11 498.550 126.453  37
  -2   5 -12 1127.41 173.256  51
  -2   5 -12 1174.71 167.041  47
   2   5  12 1289.40 159.386  15
   2   5  12 1108.40 148.342  45
   2   5  12 1277.48 162.016  20
   2   5  12 968.980 132.510   7
  -2   5 -13 0.73134 64.9385  51
  -2   5 -13 50.6191 60.3461  47
   2   5  13 57.2757 60.2002  15
   2   5  13 113.767 65.3341  20
   2   5  13-6.63883 76.9009  34
  -2   5 -14 213.054 57.6105  51
  -2   5 -14 169.234 55.8342  47
   2   5  14 148.149 56.7788  20
   2   5  14 144.447 65.5197  34
   2   5  14 246.995 61.2504  15
  -2   6  15 3708.50 189.892  23
   2   6 -15 3449.78 206.248  50
   2   6 -15 3879.13 236.111  47
   2   6 -15 3307.73 204.642  49
   2   6 -14 1156.06 150.478  50
   2   6 -14 1158.97 160.923  47
  -2   6  14 1251.01 139.573  23
  -2   6  14 1137.26 140.243  45
   2   6 -14 1194.11 152.209  49
  -2   6  13 949.843 152.515  45
   2   6 -13 1015.21 157.047  50
   2   6 -13 1120.11 178.276  49
  -2   6  13 1199.32 157.075  23
  -2   6  13 917.243 113.488   7
   2   6 -13 895.197 162.978  47
  -2   6  13 962.402 117.909  16
   2   6 -12 249.212 132.921  49
   2   6 -12 413.051 148.203  47
  -2   6  12 266.388 115.255  45
  -2   6  12 265.511 86.0394   7
   2   6 -12 335.673 123.942  50
  -2   6  12 366.884 87.2450  16
   2   6 -11 4222.06 355.725  49
   2   6 -11 4499.24 368.388  47
  -2   6  11 4376.28 334.914  45
   2   6 -11 4471.98 345.108  50
  -2   6  11 4244.03 268.009  16
  -2   6  11 4085.40 261.865   7
   2   6 -11 3938.70 305.842  51
   2   6 -10 6364.74 394.505  51
  -2   6  10 6370.59 405.273  45
  -2   6  10 5883.42 320.040   7
   2   6 -10 6158.99 389.413  50
   2   6 -10 6485.63 433.086  49
  -2   6  10 6051.31 322.699  16
   2   6 -10 6282.12 432.023  47
   2   6  -9 3132.86 306.535  49
  -2   6   9 3186.28 289.282  45
  -2   6   9 3074.75 233.177   7
   2   6  -9 3441.65 297.805  51
   2   6  -9 3334.09 281.396  50
   2   6  -9 3268.39 302.619  47
   2   6  -9 2496.08 676.014  39
  -2   6   9 2884.64 221.297  16
   2   6  -8 307.750 96.1926  50
   2   6  -8 178.842 108.225  47
  -2   6   8-11.1466 91.2627   1
   2   6  -8 438.979 125.558  51
  -2   6   8 354.285 126.238  45
  -2   6   8 298.644 99.2463   7
   2   6  -8 432.877 128.060  21
   2   6  -8 610.824 423.531  39
   2   6  -8 277.895 126.303  49
   2   6  -7 1306.67 174.511  51
   2   6  -7 1408.42 185.632  21
   2   6  -7 1171.80 523.112  39
   2   6  -7 1355.36 187.970  49
   2   6  -7 1154.20 151.224  50
  -2   6   7 1248.52 179.719  45
  -2   6   7 983.391 278.258   1
  -2   6   7 1365.50 158.134   7
   2   6  -7 1245.69 170.170  47
   2   6  -6 3028.88 244.934  51
   2   6  -6 3028.64 245.096  47
  -2   6   6 2729.85 233.977  45
   2   6  -6 3143.02 256.911  49
   2   6  -6 2173.20 421.495  41
  -2   6   6 2703.32 429.580  41
   2   6  -6 2037.06 496.300  39
  -2   6   6 3683.86 250.964  30
   2   6  -6 2717.00 209.616  50
  -2   6   6 3194.20 436.926   1
  -2   6   6 2891.26 222.032   7
   2   6  -5 12073.1 454.130  51
   2   6  -5 11672.9 405.492  50
   2   6  -5 12162.0 465.603  47
  -2   6   5 13140.0 426.403   7
  -2   6   5 13115.6 406.434  31
  -2   6   5 10992.8 418.925  45
   2   6  -5 9608.41 1015.05  39
  -2   6   5 11607.3 834.202   1
   2   6  -5 8641.45 824.970  41
  -2   6   5 13094.9 430.967  30
   2   6  -5 11671.2 456.666  49
  -2   6   4 10750.2 366.902  31
  -2   6   4 10477.9 382.521  45
   2   6  -4 11005.0 421.468  49
  -2   6   4 11758.9 766.114   1
   2   6  -4 10814.9 363.717  50
   2   6  -4 11036.2 418.497  47
   2   6  -4 8074.24 821.983  41
   2   6  -4 9386.59 897.388  39
   2   6  -4 11283.4 414.604  51
  -2   6   4 12109.8 398.526   7
  -2   6   4 10290.4 354.721  30
  -2   6   3 8485.43 323.316  31
  -2   6   3 8863.61 351.410  26
  -2   6   3 8027.28 301.700  45
  -2   6   3 8703.02 326.648   7
   2   6  -3 8817.56 349.793  51
   2   6  -3 6780.67 769.991  41
   2   6  -3 7212.44 686.878  39
   2   6  -3 8530.71 351.209  47
   2   6  -3 8539.36 357.667  49
   2   6  -2 15322.1 467.492  49
  -2   6   2 15456.2 452.258  26
  -2   6   2 14414.8 406.315   7
  -2   6   2 15045.3 430.003  31
   2   6  -2 15557.0 448.150  51
   2   6  -2 15496.0 456.512  47
  -2   6   1 4127.33 232.547  31
  -2   6   1 3990.75 228.188  26
   2   6  -1 4029.96 226.314  51
   2   6  -1 3786.75 254.855  45
   2   6  -1 4069.68 231.864  22
   2   6  -1 4310.30 615.653  41
  -2   6   1 4223.65 473.971  39
  -2   6   1 3124.49 414.888   5
   2   6  -1 3957.93 232.139  49
  -2   6   0 8236.59 331.213  31
   2   6   0 8280.53 319.136  51
  -2   6   0 8023.96 649.177   5
   2   6   0 7815.67 358.026  45
   2   6   0 9495.45 339.887  22
  -2   6   0 7905.92 320.058  26
   2   6   0 9204.80 931.489  41
  -2   6   0 7732.46 683.607  39
   2   6   1 8759.14 332.383  51
   2   6   1 9524.74 332.935  22
   2   6   1 9573.31 872.186  41
  -2   6  -1 7299.59 709.249  39
  -2   6  -1 7898.71 311.595  51
  -2   6  -1 7949.23 659.721   5
   2   6   1 7169.04 350.096  45
  -2   6  -1 7705.13 332.033  31
  -2   6  -2 5539.11 278.161  51
   2   6   2 5738.74 263.314   7
  -2   6  -2 5621.51 277.971  49
   2   6   2 5514.45 321.751  45
   2   6   2 6223.58 272.292  22
   2   6   2 7011.26 734.029  41
  -2   6  -2 5627.98 672.590  39
  -2   6  -2 5947.10 593.493   5
   2   6   2 5761.40 284.995  51
  -2   6  -2 5729.69 299.037  31
   2   6   3 59891.1 1086.16  45
   2   6   3 55270.6 860.921   7
  -2   6  -3 52518.3 871.268  49
  -2   6  -3 48000.5 775.648  47
   2   6   3 56424.6 823.477  22
   2   6   3 62245.6 896.484  50
   2   6   3 63169.7 2068.94  41
  -2   6  -3 49698.5 2102.21  39
  -2   6  -3 49550.7 882.969  51
  -2   6  -3 49013.2 1748.78   5
  -2   6  -3 49372.9 912.671  31
   2   6   4 28536.7 656.362   7
  -2   6  -4 25403.6 688.386  31
  -2   6  -4 25962.2 608.014  47
  -2   6  -4 28118.3 658.812  49
  -2   6  -4 27034.4 698.342  51
   2   6   4 34321.2 859.479  45
   2   6   4 35356.1 719.202  50
   2   6   4 30582.4 615.933  22
   2   6   4 31621.6 1414.62  41
  -2   6  -4 22093.2 1277.19  41
  -2   6  -4 26223.3 1643.98  39
  -2   6  -4 25739.4 1330.54   5
  -2   6  -5 6359.43 321.251  47
  -2   6  -5 7349.34 351.466  49
   2   6   5 8316.96 462.872  45
   2   6   5 7010.62 297.848  22
  -2   6  -5 6965.66 382.655  51
  -2   6  -5 6460.44 371.366  31
  -2   6  -5 6294.23 864.430  39
   2   6   5 6802.06 339.979   7
  -2   6  -5 6797.77 734.592   5
   2   6   5 7856.74 371.404  50
  -2   6  -6 233.459 103.780  51
   2   6   6 170.118 106.493  38
  -2   6  -6 293.886 90.3079  49
  -2   6  -6 321.369 100.729  47
  -2   6  -6 147.128 207.169   5
  -2   6  -6 271.716 340.449  39
   2   6   6 175.096 84.0582   7
   2   6   6 136.751 113.208  45
  -2   6  -6 218.896 104.402  31
   2   6   6 484.578 118.579  50
  -2   6  -7 1500.06 375.257   5
  -2   6  -7 1726.30 226.080  51
   2   6   7 2084.84 218.517  50
  -2   6  -7 1581.69 201.098  31
  -2   6  -7 1726.59 185.031  49
  -2   6  -7 1644.92 190.511  47
   2   6   7 1682.57 238.294  45
  -2   6  -7 1628.67 544.235  39
   2   6   7 1998.54 217.708  38
   2   6   7 1903.40 206.314   7
  -2   6  -8 16013.6 617.210  31
  -2   6  -8 16096.2 597.035  47
   2   6   8 19482.1 759.539  45
   2   6   8 19023.9 620.543  38
   2   6   8 18389.3 596.651   7
  -2   6  -8 18038.9 1585.92  39
  -2   6  -8 17109.3 576.028  49
  -2   6  -8 17461.8 687.149  51
   2   6   8 15964.3 581.952  50
  -2   6  -9 248.748 85.0246  31
   2   6   9 270.230 124.925   7
   2   6   9 315.688 146.125  45
  -2   6  -9 272.957 103.574  47
  -2   6  -9 293.763 152.847  51
   2   6   9 242.225 102.354  38
   2   6   9 160.778 90.6240  50
  -2   6 -10 840.870 140.101  31
   2   6  10 967.529 176.325  45
  -2   6 -10 947.433 186.079  51
  -2   6 -10 809.255 146.915  47
   2   6  10 774.347 137.053  38
   2   6  10 1148.96 169.064   7
  -2   6 -11 280.947 116.214  51
   2   6  11 435.035 119.365  45
   2   6  11 380.589 106.886   7
  -2   6 -11 293.573 93.6636  47
   2   6  11 373.200 92.5738  38
   2   6  12 1188.39 155.198  45
   2   6  12 1403.75 157.263  20
   2   6  12 1010.38 114.372  38
   2   6  12 1278.73 145.491  15
   2   6  12 1457.98 176.597  34
  -2   6 -12 1030.00 157.085  51
  -2   6 -12 1213.19 151.610  47
   2   6  12 1186.00 140.821   7
  -2   6 -13 342.498 76.8332  47
   2   6  13 323.654 73.4908  20
   2   6  13 369.244 75.8212  15
   2   6  13 563.190 103.581  34
  -2   6 -13 461.807 90.1000  51
  -2   7  14 2467.36 161.056  23
   2   7 -14 2135.74 160.952  50
  -2   7  14 2641.41 153.563  20
   2   7 -14 2599.02 205.538  47
   2   7 -14 2436.39 188.936  49
   2   7 -13 3026.34 227.743  50
  -2   7  13 3212.92 202.464   7
   2   7 -13 3300.20 257.632  49
  -2   7  13 3308.32 243.103  45
  -2   7  13 3885.65 232.604  23
   2   7 -13 3598.57 273.704  47
  -2   7  12 1344.67 145.548   7
   2   7 -12 1357.63 192.543  49
   2   7 -12 1430.39 200.760  47
  -2   7  12 1143.23 168.409  45
  -2   7  12 1380.86 138.831  38
   2   7 -12 1173.34 160.565  50
   2   7 -11 159.726 98.4280  51
   2   7 -11 179.921 119.065  49
  -2   7  11 169.872 88.3144   7
  -2   7  11 132.170 105.126  45
   2   7 -11 70.2792 104.012  47
  -2   7  11 293.397 86.9042  16
   2   7 -11-30.0300 68.5218  50
   2   7 -10 2609.52 256.721  51
   2   7 -10 2693.21 255.049  50
   2   7 -10 2404.12 283.307  49
   2   7 -10 2646.17 295.643  47
  -2   7  10 2643.69 272.848  45
  -2   7  10 2606.79 241.920   7
  -2   7  10 2717.16 208.002  16
  -2   7   9 3997.70 274.746   7
   2   7  -9 4163.70 359.057  47
  -2   7   9 3649.04 313.845  45
   2   7  -9 3670.19 343.815  49
   2   7  -9 3993.14 325.304  51
   2   7  -9 3717.65 294.971  50
  -2   7   9 3779.84 248.752  16
   2   7  -8 7975.92 409.499  50
  -2   7   8 8150.61 394.604   7
   2   7  -8 7989.52 475.842  49
   2   7  -8 8630.24 489.171  47
  -2   7   8 7903.97 444.187  45
   2   7  -8 7883.16 450.940  51
   2   7  -7 668.880 165.919  49
  -2   7   7 609.119 140.194  45
  -2   7   7 579.137 129.825   7
   2   7  -7 632.861 115.554  50
   2   7  -7 718.227 356.537  39
   2   7  -7 561.911 149.819  47
   2   7  -7 662.454 152.562  51
   2   7  -6 41906.2 956.887  51
  -2   7   6 48011.2 889.832   7
  -2   7   6 38088.1 880.630  45
   2   7  -6 42033.2 999.148  49
  -2   7   6 42163.6 1701.69  41
   2   7  -6 33361.3 2013.46  39
   2   7  -6 31182.8 1618.60  41
   2   7  -6 43293.3 986.820  47
   2   7  -6 39002.3 815.733  50
   2   7  -5 31741.7 811.958  47
   2   7  -5 29371.4 669.023  50
  -2   7   5 31019.0 739.995  45
  -2   7   5 36198.6 760.748   7
   2   7  -5 32024.0 800.376  51
   2   7  -5 31959.2 827.900  49
   2   7  -5 22653.7 1427.82  41
  -2   7   5 33430.1 1630.04  41
   2   7  -5 27144.4 1665.44  39
  -2   7   5 34653.4 1390.06   1
   2   7  -4 12859.7 496.838  47
   2   7  -4 12328.0 514.181  49
  -2   7   4 13853.3 880.111   1
   2   7  -4 12452.8 483.642  51
   2   7  -4 11652.9 404.877  50
  -2   7   4 13117.1 1071.57  41
   2   7  -4 12408.3 435.030  31
  -2   7   4 13671.9 460.957   7
  -2   7   4 11535.0 421.470  45
  -2   7   4 12708.4 448.633  31
  -2   7   3 5476.47 293.509  31
  -2   7   3 4977.58 239.517  51
  -2   7   3 5677.43 295.913   7
  -2   7   3 5334.85 557.389   1
   2   7  -3 5350.29 309.395  51
   2   7  -3 5631.59 321.834  47
  -2   7   3 4926.65 264.204  45
   2   7  -3 5624.05 292.542  31
   2   7  -3 5225.30 261.893  50
   2   7  -3 5677.43 330.556  49
  -2   7   2 7195.77 351.702  26
   2   7  -2 6995.85 349.286  22
   2   7  -2 7180.07 357.411  49
   2   7  -2 6679.94 288.532  50
  -2   7   2 6515.28 305.356   7
   2   7  -2 7167.32 330.979  31
   2   7  -2 7313.81 349.476  51
  -2   7   2 7063.55 336.125  31
  -2   7   2 7012.23 290.807  51
  -2   7   1 17196.7 469.908  51
  -2   7   1 18422.0 548.209  26
  -2   7   1 16544.7 471.924   7
   2   7  -1 17942.4 531.289  51
   2   7  -1 17845.5 541.354  22
   2   7  -1 17517.8 1338.59  41
  -2   7   1 18241.2 541.358  31
  -2   7   1 16514.3 995.218   5
   2   7  -1 17084.1 456.367  50
   2   7  -1 19467.3 562.378  31
   2   7   0 1660.21 192.649  45
  -2   7   0 1538.54 145.538   7
   2   7   0 1979.89 180.894  22
  -2   7   0 1624.07 334.496   5
  -2   7   0 1751.26 172.889  26
   2   7   0 1770.35 460.715  41
   2   7   0 1914.53 184.588  51
  -2   7   0 1724.38 179.344  31
  -2   7   0 1746.50 161.118  51
   2   7   0 1754.90 153.479  50
   2   7   1 710.544 121.854  51
  -2   7  -1 602.393 117.709  31
  -2   7  -1 562.384 100.686  26
   2   7   1 481.123 128.751  45
  -2   7  -1 399.289 77.4752   7
   2   7   1 375.688 257.595  41
  -2   7  -1 615.583 255.393   5
  -2   7  -1 460.075 256.488  39
   2   7   1 699.295 115.729  22
   2   7   1 409.646 80.6451  50
  -2   7  -1 523.096 93.9706  51
  -2   7  -2 8435.02 381.207  51
  -2   7  -2 8418.79 399.229  31
  -2   7  -2 9039.31 359.552  47
   2   7   2 9378.87 364.186   7
  -2   7  -2 8304.74 370.305  26
   2   7   2 8469.64 342.996  50
   2   7   2 8617.61 454.046  45
  -2   7  -2 7875.73 862.378  41
  -2   7  -2 8598.57 889.747  39
  -2   7  -2 8300.12 746.346   5
   2   7   2 9898.19 405.763  51
   2   7   2 10207.0 379.606  22
  -2   7  -3 6002.87 337.228  51
  -2   7  -3 5950.42 346.947  31
  -2   7  -3 5185.41 295.430  26
   2   7   3 7048.71 319.930  22
   2   7   3 6483.02 403.364  45
   2   7   3 6556.58 326.296   7
   2   7   3 7385.57 785.111  41
  -2   7  -3 4783.11 655.605  41
  -2   7  -3 6133.58 334.941  49
  -2   7  -3 5674.35 296.049  47
  -2   7  -3 4806.23 707.493  39
  -2   7  -3 5774.56 669.405   5
   2   7   3 6228.14 311.018  50
   2   7   4 7980.72 358.207  50
  -2   7  -4 6508.73 352.923  49
   2   7   4 6656.63 722.610  41
   2   7   4 7904.49 453.117  45
   2   7   4 7174.14 324.765  22
   2   7   4 6637.94 341.147   7
  -2   7  -4 4818.32 643.920  41
  -2   7  -4 5946.13 356.929  51
  -2   7  -4 4622.61 732.974  39
  -2   7  -4 6062.66 367.075  31
  -2   7  -4 6090.58 320.651  47
  -2   7  -4 6589.73 731.650   5
  -2   7  -5 12680.4 543.299  51
  -2   7  -5 12629.0 536.806  31
  -2   7  -5 13115.1 510.945  49
   2   7   5 13397.6 506.058   7
  -2   7  -5 12197.3 474.783  47
   2   7   5 17009.5 542.907  50
  -2   7  -5 10975.0 1148.01  39
   2   7   5 16441.8 671.214  45
  -2   7  -5 12220.1 1000.21   5
  -2   7  -6 2837.08 277.414  51
   2   7   6 3679.81 269.878  50
  -2   7  -6 2482.86 228.517  47
  -2   7  -6 2688.78 242.991  49
   2   7   6 2879.24 309.833  45
  -2   7  -6 1999.63 513.853  39
   2   7   6 2846.64 273.878  38
  -2   7  -6 2689.46 488.775   5
   2   7   6 2807.40 248.890   7
  -2   7  -6 2509.34 261.118  31
  -2   7  -7 2017.92 232.838  31
  -2   7  -7 2027.44 257.903  51
   2   7   7 2050.30 216.822  50
   2   7   7 2542.65 328.023  45
  -2   7  -7 2117.00 217.843  49
   2   7   7 2552.23 256.547  38
  -2   7  -7 2083.89 219.340  47
   2   7   7 2502.75 244.716   7
   2   7   8 12076.6 505.098   7
  -2   7  -8 11586.1 578.073  51
  -2   7  -8 11285.1 506.404  47
   2   7   8 12364.6 607.064  45
   2   7   8 12987.6 533.582  38
  -2   7  -8 11175.0 471.305  49
  -2   7  -8 10337.7 497.061  31
   2   7   8 10239.4 452.167  50
  -2   7  -9 3101.92 267.184  47
   2   7   9 3748.08 287.258   7
  -2   7  -9 3235.59 264.342  31
   2   7   9 3243.60 313.153  45
   2   7   9 2866.34 228.755  50
  -2   7  -9 3237.46 312.343  51
   2   7   9 3204.07 273.305  38
   2   7  10 1186.56 161.563  38
   2   7  10 1026.58 174.146  45
   2   7  10 1420.94 185.945   7
  -2   7 -10 1211.83 195.395  51
  -2   7 -10 1264.42 168.938  47
  -2   7 -11 673.001 119.467  47
   2   7  11 458.003 114.426  45
   2   7  11 442.090 90.8410  38
  -2   7 -11 508.744 126.261  51
   2   7  11 666.908 122.887   7
   2   7  11 794.359 138.069  34
   2   7  12 1703.16 149.367   7
  -2   7 -12 1432.31 140.479  47
   2   7  12 1242.05 142.417  45
  -2   7 -12 1656.31 168.418  51
   2   7  12 1642.42 149.824  20
   2   7  12 1536.15 125.974  38
   2   7  12 1765.96 147.084  15
   2   7  12 1724.74 164.002  34
   2   7  13 438.613 68.1132  20
   2   8 -13 430.814 96.5046  49
  -2   8  13 404.565 70.7397  23
   2   8 -13 572.021 111.841  47
  -2   8  13 306.067 65.6079   7
   2   8 -12 1089.52 159.596  49
   2   8 -12 1087.27 167.947  47
  -2   8  12 1409.94 142.594  23
  -2   8  12 981.694 138.981  45
  -2   8  12 1042.66 112.641  38
  -2   8  12 1086.43 133.916   7
   2   8 -12 1104.15 128.444  50
  -2   8  11 1278.69 156.072  38
   2   8 -11 1171.21 187.860  49
   2   8 -11 1312.55 155.269  50
   2   8 -11 1224.42 150.010  22
  -2   8  11 1072.55 158.491  45
  -2   8  11 1548.55 161.767   7
   2   8 -11 1272.73 163.158  51
   2   8 -11 1422.47 207.412  47
   2   8 -10 139.364 94.2596  51
   2   8 -10 98.8412 117.906  47
   2   8 -10 132.534 84.4924  50
   2   8 -10 51.6786 120.010  49
  -2   8  10 40.6560 101.921  45
  -2   8  10 95.0381 92.5798   7
   2   8  -9 847.617 167.393  51
   2   8  -9 959.167 148.516  50
   2   8  -9 1063.63 213.390  49
  -2   8   9 1115.09 168.263   7
  -2   8   9 775.694 146.233  45
   2   8  -9 1211.51 215.174  47
   2   8  -8 263.691 165.115  49
   2   8  -8 348.207 124.116  51
   2   8  -8 399.825 153.642  47
  -2   8   8 373.469 121.822  45
   2   8  -8 279.593 95.8084  50
  -2   8   8 354.913 117.908   7
   2   8  -7 7004.30 461.844  49
  -2   8   7 7261.30 394.444   7
  -2   8   7 6354.51 385.870  45
   2   8  -7 6938.85 426.925  51
   2   8  -7 6405.35 351.698  50
   2   8  -7 7046.07 453.682  47
  -2   8   6 2134.97 218.550   7
   2   8  -6 2013.08 257.153  49
  -2   8   6 1483.89 198.619  45
   2   8  -6 2029.72 232.588  51
   2   8  -6 1929.10 191.060  50
   2   8  -6 1758.76 233.806  47
  -2   8   5 6569.12 350.707   7
   2   8  -5 5273.99 386.407  49
   2   8  -5 5592.70 363.761  51
   2   8  -5 5729.29 307.579  50
  -2   8   5 5331.21 322.201  45
  -2   8   5 5854.73 675.196  41
   2   8  -5 5550.38 378.142  47
   2   8  -4 495.255 134.181  49
   2   8  -4 476.923 98.1532  50
   2   8  -4 625.579 139.384  51
  -2   8   4 653.424 124.946  45
  -2   8   4 1083.19 338.121  41
  -2   8   4 778.288 140.674   7
   2   8  -4 263.156 277.915  41
   2   8  -4 744.814 125.901  31
  -2   8   4 689.440 132.905  31
   2   8  -3 1125.94 152.969  31
   2   8  -3 1065.63 182.162  49
  -2   8   3 1039.26 147.980   7
   2   8  -3 909.824 162.172  22
   2   8  -3 970.832 155.482  51
   2   8  -3 578.151 317.567  41
  -2   8   3 1586.49 474.990  41
  -2   8   3 1174.02 155.662  31
  -2   8   3 1044.15 125.102  51
   2   8  -2 1920.36 193.794  31
  -2   8   2 2016.25 209.917  31
  -2   8   2 1873.25 169.545  51
   2   8  -2 1787.18 203.534  22
  -2   8   2 1736.93 176.210   7
   2   8  -2 1711.48 194.445  51
  -2   8   2 1827.53 356.293   1
   2   8  -2 1926.33 475.131  41
  -2   8   2 1846.57 515.448  41
  -2   8   1 2351.10 193.041  51
  -2   8   1 2305.35 194.200   7
   2   8  -1 2249.51 214.189  51
   2   8  -1 2550.32 234.531  22
   2   8  -1 2422.45 222.488  31
  -2   8   1 2655.61 237.748  31
   2   8  -1 1987.91 494.858  41
  -2   8   1 2424.50 223.253  26
  -2   8   1 2767.32 597.986  41
  -2   8   0 9495.88 397.842  51
   2   8   0 10204.9 438.957  22
  -2   8   0 10067.8 442.410  26
  -2   8   0 9007.39 367.923   7
   2   8   0 10773.6 1114.36  41
   2   8   0 10857.8 454.344  51
  -2   8   0 9074.25 794.122   5
  -2   8   0 9960.00 451.016  31
  -2   8   0 9287.15 1013.68  41
   2   8   1 10646.0 500.922  45
  -2   8  -1 11589.1 472.123  26
   2   8   1 12693.8 472.257  22
  -2   8  -1 11047.8 450.189  51
   2   8   1 13079.7 1207.07  41
  -2   8  -1 9045.14 997.479  41
   2   8   1 11638.7 481.175  51
  -2   8  -1 11790.3 926.926   5
  -2   8  -1 11900.0 506.379  31
  -2   8  -2 2042.51 212.698  51
  -2   8  -2 2419.48 218.280  26
   2   8   2 2946.15 564.803  41
   2   8   2 2348.70 256.458  45
   2   8   2 2408.76 203.182   7
  -2   8  -2 2018.82 485.558  41
   2   8   2 2475.54 213.999  22
   2   8   2 2803.89 240.315  51
  -2   8  -2 1990.39 400.446   5
  -2   8  -2 2242.28 234.973  31
   2   8   3 14936.6 508.452   7
   2   8   3 15961.7 517.918  22
  -2   8  -3 13123.6 529.027  51
   2   8   3 15482.6 1196.50  41
  -2   8  -3 11918.1 475.694  26
  -2   8  -3 14100.7 1042.55   5
  -2   8  -3 13764.1 562.508  31
   2   8   3 15259.0 660.196  45
  -2   8  -4 11473.6 524.628  31
  -2   8  -4 11267.1 510.534  51
   2   8   4 14031.1 627.001  45
   2   8   4 12924.6 493.418   7
   2   8   4 13775.4 468.053  22
   2   8   4 10162.5 908.755  41
  -2   8  -4 8204.99 853.756  41
  -2   8  -4 9531.00 1049.87  39
  -2   8  -4 11006.5 946.141   5
  -2   8  -4 11269.5 462.868  47
   2   8   5 1358.36 178.704   7
  -2   8  -5 1098.87 167.739  49
  -2   8  -5 1105.22 179.834  31
   2   8   5 1418.84 243.184  45
   2   8   5 1673.33 219.172  38
  -2   8  -5 1290.80 169.313  47
  -2   8  -5 1422.96 209.809  51
  -2   8  -6 17311.3 658.075  31
   2   8   6 22876.7 733.992  38
   2   8   6 23984.0 835.122  45
  -2   8  -6 17542.1 605.559  47
  -2   8  -6 18723.2 643.336  49
   2   8   6 20716.8 643.105   7
  -2   8  -6 18968.1 702.347  51
  -2   8  -7 2233.05 276.248  51
   2   8   7 2086.12 224.463   7
  -2   8  -7 2033.66 222.247  49
   2   8   7 2261.43 298.295  45
  -2   8  -7 1870.41 220.506  31
  -2   8  -7 1668.76 199.064  47
   2   8   7 2484.34 262.134  38
  -2   8  -8 952.053 192.127  51
  -2   8  -8 685.234 133.711  47
   2   8   8 802.034 153.153   7
   2   8   8 983.004 190.975  45
  -2   8  -8 706.927 139.472  31
  -2   8  -8 960.660 145.791  49
   2   8   8 734.232 156.206  38
  -2   8  -9 767.960 134.516  47
  -2   8  -9 771.369 130.056  31
   2   8   9 773.851 160.407  45
  -2   8  -9 807.278 160.142  51
   2   8   9 782.095 148.459  38
   2   8   9 950.416 159.246   7
  -2   8 -10 221.422 92.0540  51
   2   8  10 231.089 87.3331   7
   2   8  10 190.326 90.9111  45
   2   8  10 184.413 78.2787  38
   2   8  10 428.287 93.7157  34
  -2   8 -10 259.482 85.8594  47
   2   8  11 1016.18 120.894   7
  -2   8 -11 1038.85 141.999  51
  -2   8 -11 949.974 113.871  47
   2   8  11 1111.89 147.726  45
   2   8  11 1159.01 126.427  20
   2   8  11 1017.39 119.911  38
   2   8  11 1079.36 123.854  34
   2   8  11 1227.82 121.362  15
  -2   8 -12-7.08525 41.8191  51
   2   8  12 45.0450 36.2404   7
   2   8  12 25.1225 37.5727  20
  -2   9  12 988.411 106.692   7
  -2   9  12 979.004 96.3467  23
   2   9 -12 877.377 127.047  49
   2   9 -11 152.142 83.6639  47
   2   9 -11 145.993 58.2661  51
  -2   9  11 266.169 76.2502   7
  -2   9  11 159.538 73.7086  45
   2   9 -11 207.469 88.9314  49
  -2   9  11 148.263 62.5974  38
   2   9 -11 193.629 57.6112  22
   2   9 -10 2305.31 207.539  22
   2   9 -10 2305.13 246.296  49
   2   9 -10 2835.97 269.224  47
  -2   9  10 2365.55 214.495  45
   2   9 -10 2750.49 233.810  51
  -2   9  10 3174.05 226.370   7
   2   9  -9 2033.47 251.769  49
  -2   9   9 1733.94 197.821  45
   2   9  -9 2047.55 221.587  51
   2   9  -9 1977.47 219.473  22
  -2   9   9 2558.82 220.520   7
   2   9  -9 2234.88 257.551  47
   2   9  -8 630.449 141.585  51
   2   9  -8 570.252 157.380  47
   2   9  -8 335.009 151.238  49
  -2   9   8 461.295 119.640  45
   2   9  -8 403.817 124.355  22
  -2   9   8 409.396 117.760   7
   2   9  -7 3720.63 366.363  49
  -2   9   7 3874.32 281.179   7
  -2   9   7 2739.69 246.297  45
   2   9  -7 3496.54 311.194  22
   2   9  -7 3277.77 297.946  51
   2   9  -6 8487.86 469.770  51
  -2   9   6 9500.35 429.454   7
   2   9  -6 7848.41 477.876  49
  -2   9   6 7516.23 392.538  45
   2   9  -6 8331.25 483.026  22
  -2   9   5 8077.93 398.149   7
   2   9  -5 7253.73 447.317  22
   2   9  -5 7736.65 467.189  49
   2   9  -5 7130.76 427.036  51
   2   9  -4 1806.69 226.234  51
   2   9  -4 1994.69 251.958  49
  -2   9   4 2236.56 217.787   7
   2   9  -4 1950.87 242.594  22
   2   9  -4 1516.85 179.428  31
  -2   9   3 60.5002 85.6153  31
   2   9  -3 27.9469 91.4629  31
   2   9  -3 6.77041 94.6066  51
  -2   9   3 4.29440 55.2692  51
  -2   9   3 84.8422 70.8185   7
   2   9  -3 151.940 114.594  22
  -2   9   2 579.368 107.642  51
   2   9  -2 729.882 154.352  51
  -2   9   2 672.938 138.979  31
   2   9  -2 659.797 157.586  22
  -2   9   2 584.679 116.083   7
  -2   9   1 952.638 133.458  51
   2   9  -1 938.023 160.447  22
  -2   9   1 1042.39 142.214   7
   2   9  -1 825.346 314.906  41
  -2   9   1 892.942 379.641  41
   2   9  -1 926.701 166.310  51
  -2   9   1 907.919 166.939  31
  -2   9   0 1784.39 192.203  51
   2   9   0 1975.41 223.088  51
  -2   9   0 1708.10 213.007  31
   2   9   0 1670.89 204.642  22
  -2   9  -1 1205.07 163.768  26
  -2   9  -1 1083.76 162.672  51
  -2   9  -1 1116.96 184.655  31
   2   9   1 1192.02 183.511  51
   2   9   1 1218.49 166.442  22
   2   9   2 1891.59 218.883  51
   2   9   2 1315.49 207.315  45
  -2   9  -2 1670.66 188.933  26
   2   9   2 1850.95 201.424  22
  -2   9  -2 1562.54 199.983  51
  -2   9  -2 1815.71 228.698  31
  -2   9  -3 7355.51 433.063  31
  -2   9  -3 6783.20 399.329  51
   2   9   3 8455.74 387.621   7
   2   9   3 6551.70 436.007  45
   2   9   3 8690.36 453.966  38
   2   9   3 8484.84 392.944  22
  -2   9  -4 6063.84 390.403  51
   2   9   4 7609.19 427.861  38
   2   9   4 6494.60 463.942  45
   2   9   4 7821.20 355.723  22
  -2   9  -4 6611.60 411.054  31
   2   9   4 6849.86 364.898   7
  -2   9  -5 4218.61 330.659  31
   2   9   5 4887.65 314.429   7
  -2   9  -5 4182.27 331.608  51
   2   9   5 5443.71 412.839  45
   2   9   5 5272.97 359.924  38
  -2   9  -6 299.876 112.372  31
   2   9   6 346.159 136.935  38
   2   9   6 292.023 109.913   7
   2   9   6 355.016 150.654  45
  -2   9  -6 277.377 123.593  51
  -2   9  -7 1365.98 203.753  51
  -2   9  -7 1545.34 182.870  47
   2   9   7 1434.19 198.349  38
  -2   9  -7 1160.07 171.231  31
   2   9   7 1306.39 177.898   7
   2   9   7 1637.82 239.646  45
  -2   9  -8 393.246 98.4987  31
   2   9   8 412.206 107.677   7
   2   9   8 489.938 150.371  45
   2   9   8 601.081 130.621  38
  -2   9  -8 408.050 129.717  51
  -2   9  -8 468.815 104.255  47
  -2   9  -9-46.6343 78.3403  51
   2   9   9-23.6033 61.0905   7
   2   9   9 17.9410 68.9660  38
   2   9   9 1.14493 82.0373  45
   2   9  10 55.5049 53.6790   7
   2   9  10-66.0215 59.7879  45
   2   9  10 67.1484 58.8691  38
  -2   9 -10 132.676 66.8505  51
  -2  10  11 228.632 57.0814   7
   2  10 -10 508.211 89.9393  51
  -2  10  10 498.947 94.6525   7
   2  10 -10 433.957 83.1968  22
  -2  10  10 599.122 95.9119  38
  -2  10   9 2096.18 177.822  45
   2  10  -9 2311.48 204.248  51
   2  10  -9 2023.84 192.858  22
  -2  10   9 2614.06 197.321   7
   2  10  -8 1769.90 201.132  51
   2  10  -8 1611.31 194.358  22
  -2  10   8 1371.55 153.665  45
  -2  10   7 5900.15 324.137   7
   2  10  -7 5165.24 356.722  22
   2  10  -7 5153.27 344.698  51
   2  10  -6 2464.43 262.913  22
   2  10  -6 2302.02 250.335  51
  -2  10   6 2716.52 231.576   7
   2  10  -5 2898.73 291.860  22
  -2  10   5 2860.36 235.917   7
   2  10  -5 2839.58 274.414  51
  -2  10   4 2136.30 204.786   7
   2  10  -4 1898.78 234.651  51
   2  10  -4 2124.02 256.320  22
  -2  10   3 2451.12 214.203   7
   2  10  -3 2740.68 275.035  22
   2  10  -3 2338.46 255.346  51
  -2  10   3 2432.58 199.089  51
  -2  10   2 1784.21 180.335  51
   2  10  -2 1830.48 223.433  51
  -2  10   2 1621.02 173.327   7
  -2  10   2 1970.03 226.469  31
   2  10  -2 2180.91 247.955  22
  -2  10   1 2027.85 198.053  51
   2  10  -1 2076.06 227.808  22
  -2  10   1 2356.51 252.383  31
   2  10  -1 2250.93 251.371  51
   2  10   0 5023.05 352.324  51
  -2  10   0 4281.88 288.765  51
   2  10   0 4781.37 322.634  22
  -2  10   0 4733.00 287.783  22
  -2  10   0 4819.62 348.507  31
  -2  10  -1 3564.81 309.249  31
  -2  10  -1 3335.52 267.141  51
   2  10   1 3886.92 273.757  38
   2  10   1 3710.92 296.833  51
   2  10   1 3675.10 282.286  22
  -2  10  -2 2081.17 220.175  51
   2  10   2 2683.34 235.316  22
  -2  10  -2 2133.68 244.547  31
   2  10   2 2536.67 239.258  38
  -2  10  -3 9895.26 489.271  31
   2  10   3 11420.9 501.734  38
   2  10   3 11682.8 444.541  22
  -2  10  -3 9606.13 458.362  51
  -2  10  -4 1074.70 176.303  51
   2  10   4 1015.20 138.591   7
  -2  10  -4 982.518 172.716  31
   2  10   4 1107.14 169.253  38
  -2  10  -5 646.340 149.410  51
  -2  10  -5 767.997 150.452  31
   2  10   5 604.252 115.062   7
   2  10   5 737.670 143.552  38
   2  10   5 546.581 135.316  45
   2  10   6 784.252 128.862   7
  -2  10  -6 860.082 138.886  31
   2  10   6 961.752 172.059  45
   2  10   6 873.805 149.013  38
  -2  10  -6 891.566 156.085  51
  -2  10  -7 233.775 72.2433  31
   2  10   7 374.079 102.418  45
   2  10   7 220.437 75.3134   7
   2  10   7 285.950 94.3572  38
  -2  10  -7 187.744 90.0772  51
   2  10   8 1572.01 190.828  45
  -2  10  -8 1205.00 155.981  51
   2  10   8 1370.67 152.149  38
   2  10   8 1062.04 120.277   7
  -2  10  -9 608.651 100.705  51
   2  10   9 534.175 87.1484   7
   2  10   9 619.952 95.2022  38
  -2  11   9 557.373 86.3312  38
  -2  11   9 765.068 95.6535   7
   2  11  -8 66.0146 49.7330  51
  -2  11   8 27.9088 46.1382   7
  -2  11   8 126.649 68.4214  38
   2  11  -8-16.4673 58.7645  22
   2  11  -7 219.330 81.0509  51
  -2  11   7 258.574 71.1295   7
   2  11  -7 209.733 87.2140  22
   2  11  -6 481.969 118.419  51
  -2  11   6 467.722 94.6177   7
   2  11  -6 504.512 124.046  22
   2  11  -5 757.164 152.429  22
  -2  11   5 552.619 105.486   7
   2  11  -5 666.987 136.824  51
   2  11  -4 2404.38 244.238  22
  -2  11   4 1829.72 171.917   7
   2  11  -4 2204.32 228.748  51
   2  11  -3 2210.63 231.471  51
   2  11  -3 2373.73 242.040  22
  -2  11   3 1622.37 162.456   7
  -2  11   2 229.822 60.9917  51
   2  11  -2 307.153 116.382  22
   2  11  -2 263.328 112.623  51
   2  11  -1 590.777 140.256  51
  -2  11   1 527.280 136.879  31
  -2  11   1 362.281 93.8380  51
   2  11  -1 563.337 127.776  22
  -2  11   0 2631.05 215.404  51
  -2  11   0 2601.40 192.956  22
  -2  11   0 3012.79 262.885  31
  -2  11  -1 100.714 109.961  31
  -2  11  -1 42.7047 63.4800  51
   2  11   1 11.3958 66.0789  22
  -2  11  -1 84.8233 68.6601  22
  -2  11  -2 3753.44 264.938  51
  -2  11  -2 3754.75 256.411  22
  -2  11  -2 3859.07 294.012  31
  -2  11  -3 790.399 146.432  31
  -2  11  -3 773.299 129.699  22
   2  11   3 814.768 130.577  38
  -2  11  -3 832.877 134.774  51
  -2  11  -4 3015.75 244.334  31
  -2  11  -4 2762.63 230.867  51
  -2  11  -5 1328.76 164.370  51
  -2  11  -5 1280.65 155.185  31
   2  11   5 1556.63 164.644  38
  -2  11  -6 60.4600 63.4670  51
   2  11   6-60.0823 39.4855   7
  -2  11  -6 74.7626 51.4179  31
   2  11   6 78.7452 62.4861  38
  -2  11  -7 703.202 102.708  22
  -2  11  -7 800.035 112.056  51
   2  11   7 732.851 97.1928  38
   2  12  -6 165.216 63.0337  22
   2  12  -6 256.279 71.0588  51
  -2  12   6 74.4458 51.9411  38
   2  12  -5 581.170 108.602  51
   2  12  -5 558.850 104.537  22
   2  12  -4 67.0072 58.1373  22
   2  12  -4 116.705 74.5790  51
   2  12  -3 280.742 89.3640  51
   2  12  -3 387.446 102.713  22
   2  12  -2-45.2307 67.0489  22
   2  12  -1 503.292 106.572  22
  -2  12   0 393.647 72.6267  51
   2  12   0 327.444 83.2813  22
   2  12   1 2539.28 179.464  22
  -2  12  -1 2362.73 172.487  51
  -2  12  -2 1575.96 145.455  51
  -2  12  -2 1462.31 132.886  22
  -2  12  -3 2550.96 174.102  22
  -2  12  -3 2495.76 179.833  51
  -2  12  -4 3663.27 208.344  51
  -2  12  -4 3717.55 206.081  22
   3 -12  -6 275.658 72.0867  11
   3 -12  -5 444.222 94.5811  11
  -3 -12   5 93.1604 50.3424  11
  -3 -12   4-29.7056 48.9432  11
   3 -12  -4-48.3377 40.2752   9
   3 -12  -3 838.150 150.567  46
  -3 -12   3 690.693 108.930  11
   3 -12  -3 848.858 123.106  11
   3 -12  -2 1714.96 156.889  11
  -3 -12   2 1805.17 164.159  11
   3 -12  -2 1435.98 126.101  32
   3 -12  -2 1919.59 214.076  46
   3 -12  -1 12.8112 75.2767  46
   3 -12  -1-4.88139 39.8989  11
  -3 -12   1 27.1068 60.6237  11
   3 -12  -1 38.8643 41.0387  32
   3 -12   0 178.469 48.5384  11
  -3 -12   0 36.4455 56.9194  11
   3 -12   0-1.80364 71.4914  46
  -3 -12  -1 536.287 96.5118  11
   3 -12   1 516.429 96.5875  53
  -3 -12  -1 521.005 98.1841  29
  -3 -12  -2 127.374 53.0019  11
  -3 -12  -2 86.5232 52.2458  29
   3 -12   2 202.431 70.3914  53
   3 -12   3 538.002 89.8843  53
  -3 -12  -3 423.964 82.4562  29
  -3 -11   9 516.632 84.7802  17
  -3 -11   8 53.6325 38.5485  11
  -3 -11   8 56.4766 54.0867  53
   3 -11  -8 11.7846 40.1480  48
  -3 -11   8 21.5326 60.0928  17
   3 -11  -8 59.2385 50.9458   9
  -3 -11   7 201.718 92.5297  17
  -3 -11   7 64.0783 62.2940  53
  -3 -11   7 43.7938 47.7102  11
   3 -11  -7 71.1753 60.3065   9
   3 -11  -7 284.714 97.5387  11
   3 -11  -6 2171.94 211.541  11
  -3 -11   6 2535.35 226.230  17
   3 -11  -6 2281.54 242.212  46
  -3 -11   6 1879.34 174.728  11
   3 -11  -6 2336.33 212.900   9
  -3 -11   6 1981.64 175.701  53
   3 -11  -5 1042.51 193.492  46
  -3 -11   5 944.639 150.393  17
  -3 -11   5 685.141 123.382  11
  -3 -11   5 829.579 121.809  53
   3 -11  -5 1098.57 166.007  11
   3 -11  -5 986.923 118.579  32
  -3 -11   4 1908.86 197.139  11
   3 -11  -4 2345.33 189.591  32
   3 -11  -4 2571.82 235.864  11
   3 -11  -4 2294.45 274.446  46
  -3 -11   4 2243.76 216.104  17
   3 -11  -3 761.417 123.086  32
   3 -11  -3 569.229 159.651  46
   3 -11  -3 585.870 134.361  11
  -3 -11   3 722.696 139.111  11
   3 -11  -2 13.0436 93.5164  46
  -3 -11   2 2.24551 84.7386  11
   3 -11  -2-12.7133 74.6921  11
  -3 -11   1 1937.66 210.280  46
   3 -11  -1 1584.72 186.847  11
  -3 -11   1 1721.25 192.530  11
   3 -11  -1 1724.03 194.611  53
   3 -11  -1 1675.18 236.984  46
   3 -11   0 2644.65 287.638  46
   3 -11   0 1931.86 185.360  11
  -3 -11   0 2898.19 265.678  46
   3 -11   0 2230.24 228.349  53
  -3 -11   0 2344.16 218.771  11
   3 -11   1 1548.67 186.086  53
   3 -11   1 1310.33 141.687  11
  -3 -11  -1 1816.49 226.886  46
  -3 -11  -1 1410.75 168.138  11
   3 -11   1 1141.49 198.063  46
   3 -11   2 966.283 175.074  46
  -3 -11  -2 1072.53 175.177  46
  -3 -11  -2 869.394 130.158  11
   3 -11   2 816.533 144.105  53
  -3 -11  -3 1000.82 130.678  11
   3 -11   3 979.792 166.460  46
  -3 -11  -3 1167.81 163.969  29
  -3 -11  -3 1547.21 203.440  46
   3 -11   3 1104.79 152.552  53
   3 -11   4 1431.98 158.769  53
  -3 -11  -4 1248.07 126.914  11
   3 -11   4 1318.40 161.769  46
  -3 -11  -4 1582.35 171.890  29
  -3 -11  -5 1563.97 164.749  29
   3 -11   5 1278.55 138.349  53
  -3 -11  -5 1810.96 196.899  46
   3 -11   6 193.780 58.0583  53
  -3 -11  -6 363.285 85.6414  29
   3 -10 -11 1423.90 131.241   9
  -3 -10  11 1170.19 114.972  53
   3 -10 -10 1804.48 169.898   9
  -3 -10  10 1470.93 144.033  17
  -3 -10  10 1511.68 149.749  53
   3 -10  -9 121.941 65.2651  48
   3 -10  -9 51.2363 69.4514  44
  -3 -10   9 121.643 82.5550  17
  -3 -10   9 133.406 61.6799  11
   3 -10  -9 195.020 73.8974   9
  -3 -10   9 204.489 90.5491  53
  -3 -10   8 377.414 122.026  17
   3 -10  -8 361.412 116.437  11
  -3 -10   8 133.941 60.2168  11
   3 -10  -8 117.417 74.9063  44
  -3 -10   8 262.447 105.522  53
   3 -10  -8 277.000 103.867   9
  -3 -10   7 675.623 138.183  53
   3 -10  -7 748.833 157.299  46
   3 -10  -7 673.869 154.435  11
  -3 -10   7 508.782 107.618  11
   3 -10  -7 586.243 131.317  44
  -3 -10   7 714.820 163.361  17
   3 -10  -7 616.385 136.096   9
   3 -10  -7 725.520 113.398  32
   3 -10  -6 4677.87 348.352  11
   3 -10  -6 4272.57 371.030  46
   3 -10  -6 3556.55 299.641  44
   3 -10  -6 3873.01 273.119  29
  -3 -10   6 3478.54 266.495  11
  -3 -10   6 4140.75 320.788  17
  -3 -10   6 3702.74 271.965  53
   3 -10  -6 4413.15 281.193  32
   3 -10  -5 453.283 104.853  32
  -3 -10   5 548.185 121.208  53
  -3 -10   5 486.053 155.085  17
   3 -10  -5 337.048 149.661  11
   3 -10  -5 514.036 170.606  46
  -3 -10   5 454.253 128.723  11
   3 -10  -5 430.938 100.120  29
   3 -10  -4 1490.80 224.713  11
   3 -10  -4 1251.37 224.473  46
   3 -10  -4 1483.79 173.257  32
  -3 -10   4 1115.25 178.903  11
  -3 -10   4 1301.19 202.643  17
  -3 -10   4 1394.75 168.857  53
   3 -10  -3 625.244 180.100  46
  -3 -10   3 814.895 179.709  11
   3 -10  -3 802.238 185.021  11
  -3 -10   3 755.992 163.263  17
   3 -10  -3 996.695 179.962  53
  -3 -10   3 879.593 131.575  53
  -3 -10   2 1267.05 195.208  11
   3 -10  -2 1175.99 238.143  46
   3 -10  -2 1316.98 194.839  11
  -3 -10   2 1324.65 183.485  17
   3 -10  -2 1528.88 201.630  53
  -3 -10   2 1227.58 190.871  46
   3 -10  -1 1714.89 274.361  46
  -3 -10   1 1345.50 197.818  11
   3 -10  -1 1651.58 210.505  53
  -3 -10   1 1678.72 193.091  17
   3 -10  -1 1272.79 189.276  11
  -3 -10   1 1587.48 219.041  46
   3 -10   0 2292.09 306.007  46
   3 -10   0 2205.25 216.771  11
   3 -10   0 2442.24 251.472  53
  -3 -10   0 2814.92 275.483  46
  -3 -10   0 2328.62 240.177  11
   3 -10   0 2226.83 204.830  35
  -3 -10  -1 7233.01 387.089  11
   3 -10   1 7010.33 482.021  46
   3 -10   1 6308.65 340.308  11
   3 -10   1 7431.73 415.697  53
   3 -10   1 6777.99 347.518  35
   3 -10   2 2944.59 309.957  46
  -3 -10  -2 3143.70 251.207  11
   3 -10   2 3281.42 286.525  53
   3 -10   2 3051.03 235.399  35
  -3 -10  -3 281.602 131.128  46
   3 -10   3 465.422 145.884  46
  -3 -10  -3 432.821 112.391  11
   3 -10   3 251.802 124.061  53
   3 -10   3 319.159 89.9419  35
   3 -10   3 267.835 109.959  14
   3 -10   4 875.011 155.210  14
  -3 -10  -4 984.078 171.298  29
  -3 -10  -4 997.733 185.515  46
   3 -10   4 779.753 154.018  46
  -3 -10  -4 858.286 125.931  11
   3 -10   4 770.046 122.890  35
   3 -10   4 806.052 161.273  53
   3 -10   5 1909.08 209.235  46
   3 -10   5 2087.81 219.076  14
   3 -10   5 2062.96 206.601  53
   3 -10   5 2079.66 183.895  35
  -3 -10  -5 2380.00 259.002  46
  -3 -10  -6 910.575 167.559  46
   3 -10   6 1015.01 150.438  14
  -3 -10  -6 1087.68 156.766  29
   3 -10   6 746.480 122.957  53
   3 -10   6 704.681 107.947  35
  -3 -10  -7 1230.66 147.442  29
   3 -10   7 897.050 109.617  35
  -3 -10  -7 925.280 146.637  46
   3 -10   7 741.589 104.127  53
  -3 -10  -7 938.516 110.782   9
   3 -10   7 1013.99 137.812  14
   3 -10   8 2328.76 173.291  14
  -3 -10  -8 2643.18 176.004  29
  -3  -9  12 296.186 60.5363  17
   3  -9 -12 461.914 89.8026   9
   3  -9 -11 1240.80 202.453  44
  -3  -9  11 1218.33 121.069  14
   3  -9 -11 1118.80 150.914   9
  -3  -9  11 1100.63 136.734  17
  -3  -9  11 1084.11 142.757  53
  -3  -9  10 1707.73 193.488  53
   3  -9 -10 1470.76 189.406   9
  -3  -9  10 1651.97 185.343  17
   3  -9 -10 1647.36 169.427  48
  -3  -9  10 1480.43 141.132  14
   3  -9 -10 1400.85 212.441  44
  -3  -9   9 1006.50 173.853  53
   3  -9  -9 1120.81 174.859  11
   3  -9  -9 1150.15 216.410  44
  -3  -9   9 1086.49 177.672  17
   3  -9  -9 1014.03 180.434   9
  -3  -9   8 792.936 164.907  53
   3  -9  -8 811.214 167.988  46
   3  -9  -8 882.306 197.470  44
   3  -9  -8 667.416 117.205  32
  -3  -9   8 880.711 182.212  17
   3  -9  -8 696.469 156.996   9
   3  -9  -8 851.016 170.987  11
   3  -9  -7 90.0758 63.3940  32
   3  -9  -7 83.5986 94.9789  29
   3  -9  -7 131.002 138.040  11
   3  -9  -7 28.4058 109.759  44
  -3  -9   7 100.988 134.188  17
  -3  -9   7 136.798 121.200  53
   3  -9  -7-3.88879 97.4759  46
   3  -9  -6 2823.72 294.684  11
  -3  -9   6 2438.95 245.466  53
   3  -9  -6 2531.13 287.328  44
  -3  -9   6 2058.57 258.698  17
   3  -9  -6 2560.09 315.767  46
   3  -9  -6 2245.47 237.141  29
   3  -9  -6 2416.93 223.764  32
   3  -9  -5 5282.04 340.335  29
   3  -9  -5 6505.99 428.580  11
   3  -9  -5 5454.74 449.310  46
   3  -9  -5 5812.02 346.514  32
   3  -9  -5 4789.44 371.662  44
  -3  -9   5 5358.27 382.217  17
  -3  -9   5 4822.72 326.431  53
   3  -9  -4 25224.6 789.937  44
[truncated: 759,665 more chars]
