# Supplementary material for: Crystal structure of 5-chloro­methyl-N-methyl-4-[(4-phenyl-1,2,3-triazol-1-yl)meth­yl]isoxazolidine-3-carboxamide
Source: Acta Crystallogr E Crystallogr Commun. 2016 Feb 20;72(Pt 3):378–81. doi: 10.1107/S2056989016002784 (PMC4778830; doi:10.1107/S2056989016002784)
Supplement: Supplementary file 2 [file e-72-00378-Isup2.hkl]

data_I                                                                          
_shelx_title ' JB1'                                                             
_shelx_refln_list_code          4                                               
_shelx_F_calc_maximum      149.62                                               
_exptl_crystal_F_000       704.00                                               
_reflns_d_resolution_high  0.8393                                               
                                                                                
loop_                                                                           
 _space_group_symop_operation_xyz                                               
 'x, y, z'                                                                      
 '-x, y+1/2, -z'                                                                
                                                                                
_cell_length_a    10.8355                                                       
_cell_length_b    10.8865                                                       
_cell_length_c    14.5653                                                       
_cell_angle_alpha  90.000                                                       
_cell_angle_beta  106.481                                                       
_cell_angle_gamma  90.000                                                       
                                                                                
_shelx_F_squared_multiplier     1.000                                           
                                                                                
loop_                                                                           
 _refln_index_h                                                                 
 _refln_index_k                                                                 
 _refln_index_l                                                                 
 _refln_F_squared_calc                                                          
 _refln_F_squared_meas                                                          
 _refln_F_squared_sigma                                                         
 _refln_observed_status                                                         
   0 -12   0         73.91         65.53         3.14 o                         
   1 -12   0         21.53         17.32         1.28 o                         
   2 -12   0          9.69         12.82         1.27 o                         
   3 -12   0          0.54          2.45         1.50 o                         
   4 -12   0         10.70          5.62         1.54 o                         
   1 -11   0        101.57         99.99         3.65 o                         
   2 -11   0         90.26         79.54         3.24 o                         
   3 -11   0         58.67         64.12         3.80 o                         
   4 -11   0         54.52         53.73         2.75 o                         
   5 -11   0         10.01          8.92         1.69 o                         
   6 -11   0         19.37         17.38         3.36 o                         
   0 -10   0        234.07        231.31         8.46 o                         
   1 -10   0         26.80         22.73         1.81 o                         
   2 -10   0        134.27        144.65         4.58 o                         
   3 -10   0         64.11         64.34         2.68 o                         
   4 -10   0         13.55         15.09         1.44 o                         
   5 -10   0         15.00         10.86         1.39 o                         
   6 -10   0         39.80         40.69         5.24 o                         
   7 -10   0         18.03         15.06         2.43 o                         
   1  -9   0        192.21        211.79         5.50 o                         
   2  -9   0         36.55         37.85         2.08 o                         
   3  -9   0         88.32         82.28         3.07 o                         
   4  -9   0         93.40         97.10         3.27 o                         
   5  -9   0         60.84         57.80         2.85 o                         
   6  -9   0         19.79         20.38         1.75 o                         
   7  -9   0          6.52          5.58         1.72 o                         
   8  -9   0         10.06          9.75         1.25 o                         
   0  -8   0         23.79         23.10         1.56 o                         
   1  -8   0         35.98         35.32         1.71 o                         
   2  -8   0        276.06        253.32         3.88 o                         
   3  -8   0         62.48         66.82         2.22 o                         
   4  -8   0        199.31        202.26         5.88 o                         
   5  -8   0         26.49         23.78         1.66 o                         
   6  -8   0         28.34         24.90         1.97 o                         
   7  -8   0         64.66         63.37         3.07 o                         
   8  -8   0         51.17         55.58         3.12 o                         
   9  -8   0          6.27          6.78         1.37 o                         
   1  -7   0        292.54        310.47         6.81 o                         
   2  -7   0         60.71         59.89         1.88 o                         
   3  -7   0         16.54         15.91         1.08 o                         
   4  -7   0          6.15          4.03         0.73 o                         
   5  -7   0        276.32        286.86         6.07 o                         
   6  -7   0         39.48         37.89         1.95 o                         
   7  -7   0         31.26         36.96         2.90 o                         
   8  -7   0         13.96         12.68         1.68 o                         
   9  -7   0          7.74          6.93         1.33 o                         
  10  -7   0         15.07         14.23         1.65 o                         
   0  -6   0       2587.43       2687.32        32.92 o                         
   1  -6   0        652.46        710.49        17.06 o                         
   2  -6   0        252.45        262.15         7.67 o                         
   3  -6   0         54.10         59.41         1.89 o                         
   4  -6   0        204.76        203.37         4.76 o                         
   5  -6   0        163.13        164.31         3.30 o                         
   6  -6   0        209.40        222.42         6.17 o                         
   7  -6   0        288.47        311.32         9.75 o                         
   8  -6   0         51.51         56.77         3.19 o                         
   9  -6   0         17.53         18.30         1.75 o                         
  10  -6   0          7.55          8.19         1.42 o                         
   1  -5   0        402.07        376.67         7.25 o                         
   2  -5   0        164.36        169.60         3.62 o                         
   3  -5   0       1005.23       1085.56        18.86 o                         
   4  -5   0         47.70         40.23         1.87 o                         
   5  -5   0         76.98         73.74         2.27 o                         
   6  -5   0         19.13         16.59         1.86 o                         
   7  -5   0          6.17          5.55         0.98 o                         
   8  -5   0         93.89        105.92         3.68 o                         
   9  -5   0         27.75         29.71         2.15 o                         
  10  -5   0         19.23         21.05         2.18 o                         
  11  -5   0         12.14         13.49         1.55 o                         
   0  -4   0       4854.46       5583.10       209.41 o                         
   1  -4   0        473.00        490.13         8.69 o                         
   2  -4   0       1157.29       1220.69        15.03 o                         
   3  -4   0         19.08         22.16         2.30 o                         
   4  -4   0       1653.81       1751.25        18.98 o                         
   5  -4   0         18.52         20.15         1.33 o                         
   6  -4   0        253.35        226.92         4.27 o                         
   7  -4   0         42.75         48.81         2.10 o                         
   8  -4   0         17.72         23.95         1.87 o                         
   9  -4   0         50.86         53.37         2.53 o                         
  10  -4   0          3.89          1.73         1.53 o                         
  11  -4   0          9.70          6.33         1.41 o                         
   1  -3   0         97.35         88.06         4.51 o                         
   2  -3   0       2197.78       2379.68        20.87 o                         
   3  -3   0        470.78        421.47         9.03 o                         
   4  -3   0        198.96        210.12         8.13 o                         
   5  -3   0       1155.64       1258.98        14.46 o                         
   6  -3   0         87.09        115.71         2.86 o                         
   7  -3   0         27.14         37.43         1.84 o                         
   8  -3   0        183.61        177.54         4.05 o                         
   9  -3   0         26.87         28.58         2.44 o                         
  10  -3   0         25.76         23.76         2.37 o                         
  11  -3   0          8.80          8.32         1.96 o                         
  12  -3   0          7.57          6.93         2.12 o                         
   0  -2   0       3757.09       4580.79       470.95 o                         
   1  -2   0       5481.89       5626.47       143.49 o                         
   2  -2   0      15533.28      15139.94       135.49 o                         
   3  -2   0        865.48        884.64        22.87 o                         
   4  -2   0       1770.41       1878.02        22.08 o                         
   5  -2   0       1045.37       1083.89        32.50 o                         
   6  -2   0        198.78        232.96         4.19 o                         
   7  -2   0         56.19         52.57         2.08 o                         
   8  -2   0        556.49        594.11         9.03 o                         
   9  -2   0         71.16         81.12         4.03 o                         
  10  -2   0         70.56         71.72         3.72 o                         
  11  -2   0          6.53          8.44         2.05 o                         
  12  -2   0         29.27         26.62         3.66 o                         
   1  -1   0       1247.19       1276.53        17.75 o                         
   2  -1   0       6708.95       6949.47       199.43 o                         
   3  -1   0       2206.61       2271.35        29.99 o                         
   4  -1   0        121.41        105.31         6.39 o                         
   5  -1   0        899.87        885.94        15.81 o                         
   6  -1   0        124.88        133.59         2.90 o                         
   7  -1   0         95.58        104.24         2.79 o                         
   8  -1   0         20.31         15.02         1.55 o                         
   9  -1   0         43.14         39.46         2.90 o                         
  10  -1   0         89.22         87.88         4.84 o                         
  11  -1   0         23.82         28.92         3.08 o                         
  12  -1   0          9.74          8.38         2.43 o                         
   1   0   0         15.87         25.72         1.47 o                         
   2   0   0        559.42        628.49        11.57 o                         
   3   0   0        121.42        101.42         4.77 o                         
   4   0   0          7.20          3.06         1.03 o                         
   5   0   0        600.86        599.74        11.92 o                         
   6   0   0       1721.48       1980.17        18.49 o                         
   7   0   0        232.92        243.67         4.83 o                         
   8   0   0          4.91          8.06         1.14 o                         
   9   0   0          0.11          1.23         1.27 o                         
  10   0   0        119.42        138.87         6.06 o                         
  11   0   0         23.90         29.99         5.05 o                         
  12   0   0          0.24          3.48         1.92 o                         
   1   1   0       1173.86       1239.77        13.96 o                         
   2   1   0       6730.43       6701.24        37.21 o                         
   3   1   0       2496.33       2478.48        23.93 o                         
   4   1   0        118.85        101.31         3.10 o                         
   5   1   0       1041.00       1094.46        18.64 o                         
   6   1   0        123.13        129.68         3.66 o                         
   7   1   0         91.63         95.42         4.39 o                         
   8   1   0         19.24         16.86         2.13 o                         
   9   1   0         42.04         38.56         3.29 o                         
  10   1   0         95.70         92.91         6.20 o                         
  11   1   0         24.21         31.84         4.94 o                         
  12   1   0          9.60          4.28         1.78 o                         
   0   2   0       3222.14       3944.36       144.90 o                         
   1   2   0       5700.64       5776.68       355.13 o                         
   2   2   0      15215.74      14919.02       100.08 o                         
   3   2   0        798.05        821.31        12.04 o                         
   4   2   0       1776.45       1871.19        20.12 o                         
   5   2   0       1048.28       1133.97        18.99 o                         
   6   2   0        186.13        210.07         3.87 o                         
   7   2   0         51.10         46.28         4.11 o                         
   8   2   0        533.46        526.17        10.87 o                         
   9   2   0         66.36         65.17         3.82 o                         
  10   2   0         70.19         60.02         5.00 o                         
  11   2   0          6.31          3.97         2.57 o                         
  12   2   0         29.62         31.76         3.79 o                         
   1   3   0         88.94         68.15         4.06 o                         
   2   3   0       2101.56       2460.98        62.61 o                         
   3   3   0        492.03        460.28        18.34 o                         
   4   3   0        221.39        215.52        11.45 o                         
   5   3   0       1218.10       1353.71        30.21 o                         
   6   3   0         81.36        102.42         2.58 o                         
   7   3   0         22.52         27.74         1.58 o                         
   8   3   0        195.02        178.83         6.63 o                         
   9   3   0         26.10         23.43         2.46 o                         
  10   3   0         22.95         20.56         2.80 o                         
  11   3   0          9.19          5.63         2.23 o                         
   0   4   0       4476.11       4928.61       266.68 o                         
   1   4   0        530.08        493.48        15.56 o                         
   2   4   0       1258.53       1335.60        70.24 o                         
   3   4   0         35.35         41.84         4.89 o                         
   4   4   0       1611.27       1516.20        69.51 o                         
   5   4   0         20.27         20.17         1.85 o                         
   6   4   0        236.75        204.35         4.08 o                         
   7   4   0         46.69         48.33         2.86 o                         
   8   4   0         20.35         24.02         2.43 o                         
   9   4   0         48.67         43.12         4.07 o                         
  10   4   0          4.35          1.50         1.62 o                         
  11   4   0         10.91          7.86         2.32 o                         
   1   5   0        350.69        321.77        17.35 o                         
   2   5   0        152.29        131.29         6.67 o                         
   3   5   0       1096.20       1197.18        29.67 o                         
   4   5   0         43.37         37.82         2.37 o                         
   5   5   0         60.95         55.84         2.21 o                         
   6   5   0         22.74         21.61         1.63 o                         
   7   5   0          4.16          3.24         1.38 o                         
   8   5   0         91.63        106.79         4.80 o                         
   9   5   0         24.09         18.09         2.87 o                         
  10   5   0         18.51         12.86         2.43 o                         
  11   5   0         12.23         17.95         1.77 o                         
   0   6   0       2638.96       2540.83       175.48 o                         
   1   6   0        598.18        673.72        24.25 o                         
   2   6   0        214.58        226.90         5.33 o                         
   3   6   0         61.43         70.72         1.98 o                         
   4   6   0        156.82        155.75         4.21 o                         
   5   6   0        162.80        163.34         4.27 o                         
   6   6   0        234.44        241.15         7.44 o                         
   7   6   0        292.77        311.78         8.17 o                         
   8   6   0         50.44         59.94         3.84 o                         
   9   6   0         16.24         16.42         1.73 o                         
  10   6   0          7.47          7.26         1.48 o                         
   1   7   0        330.12        338.56         5.34 o                         
   2   7   0         48.79         47.53         1.58 o                         
   3   7   0         12.93         13.54         0.92 o                         
   4   7   0          5.83          5.10         0.76 o                         
   5   7   0        279.00        284.56         7.04 o                         
   6   7   0         33.09         29.29         1.99 o                         
   7   7   0         30.86         34.46         2.68 o                         
   8   7   0         17.11         13.59         1.63 o                         
   9   7   0          5.93          5.21         1.96 o                         
  10   7   0         14.79         18.15         1.69 o                         
   0   8   0         23.99         18.82         3.06 o                         
   1   8   0         48.05         46.98         2.17 o                         
   2   8   0        291.80        267.43         5.48 o                         
   3   8   0         65.66         69.40         2.11 o                         
   4   8   0        175.70        178.13         5.67 o                         
   5   8   0         26.62         25.12         1.82 o                         
   6   8   0         35.01         32.34         2.27 o                         
   7   8   0         64.51         64.57         2.96 o                         
   8   8   0         50.94         56.49         2.56 o                         
   9   8   0          6.83          7.96         1.86 o                         
   1   9   0        173.43        188.40         4.52 o                         
   2   9   0         46.54         48.44         2.81 o                         
   3   9   0         97.77        100.77         3.12 o                         
   4   9   0         93.91        100.14         4.26 o                         
   5   9   0         63.16         61.85         3.26 o                         
   6   9   0         14.40         15.95         1.69 o                         
   7   9   0          8.22          8.37         1.24 o                         
   8   9   0         11.31         10.30         1.26 o                         
   0  10   0        240.58        239.17         6.85 o                         
   1  10   0         23.48         19.18         1.69 o                         
   2  10   0        119.87        127.74         3.84 o                         
   3  10   0         52.65         51.83         3.30 o                         
   4  10   0         21.37         23.97         2.31 o                         
   5  10   0         14.80         13.78         1.57 o                         
   6  10   0         39.73         43.33         2.56 o                         
   7  10   0         18.24         15.29         1.43 o                         
   1  11   0         90.78         85.86         3.32 o                         
   2  11   0         89.87         73.70         3.42 o                         
   3  11   0         63.73         70.68         3.98 o                         
   4  11   0         53.36         62.73         4.12 o                         
   5  11   0         11.64         16.52         3.54 o                         
   6  11   0         19.95         20.15         2.29 o                         
   0  12   0         61.05         53.34         5.34 o                         
   1  12   0         22.14         19.94         2.12 o                         
   2  12   0          7.02          9.98         1.48 o                         
   3  12   0          1.20          2.14         1.66 o                         
   4  12   0         10.95         12.11         2.37 o                         
  -4 -12   1         34.96         32.35         2.36 o                         
  -3 -12   1          0.70          0.49         0.66 o                         
  -2 -12   1         15.27         15.14         1.51 o                         
  -1 -12   1         43.82         38.68         2.38 o                         
   0 -12   1         18.22         16.18         1.24 o                         
   1 -12   1          7.60          8.98         1.10 o                         
   2 -12   1         76.82         64.80         2.32 o                         
   3 -12   1         20.54         14.24         1.52 o                         
   4 -12   1         23.36         20.31         2.81 o                         
  -6 -11   1         16.74         14.37         1.41 o                         
  -5 -11   1         38.86         36.54         3.08 o                         
  -4 -11   1         56.35         50.35         2.64 o                         
  -3 -11   1         51.89         46.96         2.45 o                         
  -2 -11   1         14.00          9.21         1.48 o                         
  -1 -11   1         95.66         92.07         2.74 o                         
   0 -11   1         40.96         35.28         1.97 o                         
   1 -11   1         19.59         21.75         1.94 o                         
   2 -11   1          0.93          1.23         1.11 o                         
   3 -11   1         45.55         39.01         2.55 o                         
   4 -11   1         15.54         14.40         1.59 o                         
   5 -11   1         40.46         32.61         7.35 o                         
   6 -11   1         12.27         10.04         3.51 o                         
  -8 -10   1         12.19         10.51         2.44 o                         
  -7 -10   1         20.07         16.56         2.55 o                         
  -6 -10   1         30.94         26.94         2.82 o                         
  -5 -10   1         33.75         36.95         2.50 o                         
  -4 -10   1          8.71          7.79         1.38 o                         
  -3 -10   1         35.88         41.75         2.32 o                         
  -2 -10   1         61.74         65.74         2.87 o                         
  -1 -10   1          9.12          6.49         1.27 o                         
   0 -10   1        222.17        223.90         5.93 o                         
   1 -10   1         22.46         19.18         1.98 o                         
   2 -10   1        106.20        118.39         4.08 o                         
   3 -10   1        195.39        187.57         4.67 o                         
   4 -10   1         51.53         49.29         2.60 o                         
   5 -10   1         69.50         68.20         2.77 o                         
   6 -10   1         36.55         32.60         2.54 o                         
   7 -10   1          2.84         -0.98         1.47 o                         
  -9  -9   1         12.99          7.07         2.06 o                         
  -8  -9   1         36.13         32.20         2.09 o                         
  -7  -9   1         46.51         52.54         2.94 o                         
  -6  -9   1         47.65         44.54         3.18 o                         
  -5  -9   1        134.18        130.50         4.24 o                         
  -4  -9   1         28.24         29.96         2.02 o                         
  -3  -9   1        126.47        131.29         3.49 o                         
  -2  -9   1         22.87         26.39         1.51 o                         
  -1  -9   1         87.20         91.27         3.11 o                         
   0  -9   1         67.51         76.44         2.87 o                         
   1  -9   1          6.77          6.42         1.04 o                         
   2  -9   1         42.15         39.52         1.95 o                         
   3  -9   1          2.63          2.55         0.92 o                         
   4  -9   1         38.91         33.67         2.33 o                         
   5  -9   1         42.10         42.86         2.47 o                         
   6  -9   1         10.59          9.35         1.62 o                         
   7  -9   1        106.14        110.26         4.15 o                         
   8  -9   1         18.84         16.92         1.86 o                         
  -9  -8   1          3.84          4.13         1.06 o                         
  -8  -8   1         81.99         84.48         3.80 o                         
  -7  -8   1        147.47        153.32         5.33 o                         
  -6  -8   1         43.07         48.37         2.16 o                         
  -5  -8   1         51.08         51.70         2.47 o                         
  -4  -8   1         33.89         30.27         1.86 o                         
  -3  -8   1         82.56         82.43         2.75 o                         
  -2  -8   1         68.81         61.64         2.12 o                         
  -1  -8   1        227.09        213.99         4.73 o                         
   0  -8   1         97.16         96.43         2.41 o                         
   1  -8   1        933.00       1017.22        25.57 o                         
   2  -8   1        328.03        325.63         7.14 o                         
   3  -8   1          4.15          4.16         1.04 o                         
   4  -8   1         22.49         24.41         1.76 o                         
   5  -8   1         73.65         74.47         3.14 o                         
   6  -8   1         87.26         95.22         3.55 o                         
   7  -8   1         17.19         18.42         1.78 o                         
   8  -8   1         45.54         38.28         2.16 o                         
   9  -8   1         28.60         23.51         1.99 o                         
 -10  -7   1          6.93          3.44         1.60 o                         
  -9  -7   1         47.63         46.06         2.53 o                         
  -8  -7   1          1.63          1.34         1.37 o                         
  -7  -7   1          0.81         -0.96         2.18 o                         
  -6  -7   1        210.02        220.04         6.06 o                         
  -5  -7   1        118.24        116.38         3.38 o                         
  -4  -7   1         11.68         12.60         1.37 o                         
  -3  -7   1         25.25         18.93         1.21 o                         
  -2  -7   1        502.01        514.63        10.00 o                         
  -1  -7   1         85.61         88.74         2.36 o                         
   0  -7   1         79.62         87.60         2.07 o                         
   1  -7   1         36.76         40.81         1.28 o                         
   2  -7   1          9.69         10.77         0.95 o                         
   3  -7   1         86.47         79.20         2.86 o                         
   4  -7   1        131.84        127.78         3.17 o                         
   5  -7   1         44.68         40.26         1.98 o                         
   6  -7   1        152.74        148.43         4.85 o                         
   7  -7   1          1.57          0.74         1.23 o                         
   8  -7   1          5.09          3.33         1.76 o                         
   9  -7   1          2.67          3.40         1.22 o                         
  10  -7   1          5.48          3.64         1.53 o                         
 -11  -6   1          8.74          9.69         1.59 o                         
 -10  -6   1         15.70         13.39         2.48 o                         
  -9  -6   1         71.42         68.87         3.06 o                         
  -8  -6   1         71.46         71.00         3.54 o                         
  -7  -6   1        105.30        118.54         3.92 o                         
  -6  -6   1         83.54         91.15         2.95 o                         
  -5  -6   1        394.25        381.43         5.75 o                         
  -4  -6   1        113.72        126.46         2.63 o                         
  -3  -6   1        102.05        104.72         2.39 o                         
  -2  -6   1         78.73         84.36         2.23 o                         
  -1  -6   1        500.32        498.11        15.18 o                         
   0  -6   1        796.37        862.45        25.63 o                         
   1  -6   1         74.72         73.35         2.44 o                         
   2  -6   1        261.55        287.46         5.39 o                         
   3  -6   1        515.15        530.29        13.77 o                         
   4  -6   1        144.92        149.76         3.05 o                         
   5  -6   1         45.51         44.28         1.85 o                         
   6  -6   1         83.66         78.42         3.61 o                         
   7  -6   1         68.55         71.61         3.19 o                         
   8  -6   1         96.31         97.13         4.04 o                         
   9  -6   1         23.40         26.56         1.89 o                         
  10  -6   1         37.46         34.30         2.53 o                         
 -11  -5   1          8.56          8.96         1.47 o                         
 -10  -5   1         19.62         16.62         2.09 o                         
  -9  -5   1         30.48         34.11         2.34 o                         
  -8  -5   1         76.68         73.09         3.55 o                         
  -7  -5   1        303.90        320.36         5.24 o                         
  -6  -5   1        147.02        146.77         4.05 o                         
  -5  -5   1         64.95         66.49         2.00 o                         
  -4  -5   1       1008.28       1014.24        16.72 o                         
  -3  -5   1        264.13        270.48         6.13 o                         
  -2  -5   1        360.17        359.96        12.36 o                         
  -1  -5   1        655.31        621.18         9.78 o                         
   0  -5   1        281.20        357.42         8.54 o                         
   1  -5   1        250.65        284.30         5.48 o                         
   2  -5   1       1900.26       2067.92        36.13 o                         
   3  -5   1        592.64        635.17        13.29 o                         
   4  -5   1        330.82        366.96         6.23 o                         
   5  -5   1         82.53         83.78         2.51 o                         
   6  -5   1        146.72        151.90         3.67 o                         
   7  -5   1         19.53         14.61         1.32 o                         
   8  -5   1         93.59         91.39         3.42 o                         
   9  -5   1          5.07          4.60         1.05 o                         
  10  -5   1         59.98         65.63         3.64 o                         
  11  -5   1          4.73          5.37         1.35 o                         
 -11  -4   1         20.56         21.06         2.27 o                         
 -10  -4   1        108.05        117.72         5.48 o                         
  -9  -4   1         14.83         14.15         1.53 o                         
  -8  -4   1         88.45         93.36         3.25 o                         
  -7  -4   1         41.38         44.41         2.00 o                         
  -6  -4   1        540.76        568.52        15.77 o                         
  -5  -4   1        752.93        761.63         7.39 o                         
  -4  -4   1        617.83        643.15        14.18 o                         
  -3  -4   1        860.18        788.77        18.06 o                         
  -2  -4   1         51.35         61.13         4.33 o                         
  -1  -4   1        173.59        164.60         5.99 o                         
   0  -4   1       1304.28       1315.41        48.94 o                         
   1  -4   1        703.49        767.12        11.75 o                         
   2  -4   1        521.70        562.14        14.21 o                         
   3  -4   1        543.46        601.33         9.03 o                         
   4  -4   1        297.63        356.45         9.18 o                         
   5  -4   1        803.79        835.04        19.94 o                         
   6  -4   1        177.04        192.72         4.37 o                         
   7  -4   1        103.56        121.67         4.23 o                         
   8  -4   1         15.23         16.13         1.72 o                         
   9  -4   1         71.92         76.82         3.55 o                         
  10  -4   1         40.76         48.94         3.33 o                         
  11  -4   1          5.49          5.22         1.46 o                         
 -12  -3   1          5.76          7.54         2.16 o                         
 -11  -3   1          3.04          1.90         1.98 o                         
 -10  -3   1         37.89         41.50         3.49 o                         
  -9  -3   1         97.94        108.27         4.26 o                         
  -8  -3   1         90.01         84.46         2.89 o                         
  -7  -3   1         40.22         37.32         1.85 o                         
  -6  -3   1        471.40        512.27         6.77 o                         
  -5  -3   1        529.05        518.48        14.03 o                         
  -4  -3   1        101.44        108.85         8.78 o                         
  -3  -3   1        126.13        112.19         4.24 o                         
  -2  -3   1       1240.82       1216.89        31.81 o                         
  -1  -3   1        568.82        729.82        12.45 o                         
   0  -3   1      14041.85      15154.22       111.00 o                         
   1  -3   1       9641.15      10266.98        60.17 o                         
   2  -3   1       1568.17       1716.19        21.99 o                         
   3  -3   1       1499.76       1466.61        18.56 o                         
   4  -3   1        576.46        616.04        15.36 o                         
   5  -3   1         27.55         24.91         2.14 o                         
   6  -3   1        287.51        311.53         6.16 o                         
   7  -3   1         86.08         85.70         3.06 o                         
   8  -3   1         76.53         79.75         2.89 o                         
   9  -3   1         39.66         32.94         2.50 o                         
  10  -3   1         61.63         68.00         3.43 o                         
  11  -3   1          8.85         11.10         1.97 o                         
 -12  -2   1          1.45          3.75         2.26 o                         
 -11  -2   1          0.59          2.13         1.43 o                         
 -10  -2   1        207.95        237.84         6.71 o                         
  -9  -2   1          3.83          4.21         1.64 o                         
  -8  -2   1         85.08         88.67         3.20 o                         
  -7  -2   1         32.18         32.23         1.91 o                         
  -6  -2   1          1.49          2.88         0.63 o                         
  -5  -2   1        426.49        433.14         9.14 o                         
  -4  -2   1       1249.39       1224.47        75.08 o                         
  -3  -2   1       1629.46       1672.85        49.16 o                         
  -2  -2   1       5834.46       5497.84        51.89 o                         
  -1  -2   1        647.46        670.87        10.11 o                         
   0  -2   1       3583.28       4068.30        48.36 o                         
   1  -2   1       3171.71       3262.08        43.90 o                         
   2  -2   1      11360.28      11837.56        62.88 o                         
   3  -2   1       1735.54       1918.65        37.60 o                         
   4  -2   1        876.56        896.49        15.87 o                         
   5  -2   1        142.71        177.09         6.18 o                         
   6  -2   1        234.17        254.70         3.97 o                         
   7  -2   1        187.38        185.61         4.38 o                         
   8  -2   1        198.45        200.56         5.18 o                         
   9  -2   1         61.71         60.46         3.50 o                         
  10  -2   1        136.37        139.00         4.94 o                         
  11  -2   1         26.37         22.92         2.72 o                         
  12  -2   1          3.76          4.47         1.58 o                         
 -12  -1   1         34.19         26.13         4.04 o                         
 -11  -1   1         27.10         26.26         3.50 o                         
 -10  -1   1         64.33         67.06         4.23 o                         
  -9  -1   1        103.59        116.91         4.47 o                         
  -8  -1   1        186.69        212.56         4.44 o                         
  -7  -1   1        253.26        274.11         4.69 o                         
  -6  -1   1        290.09        276.35         5.48 o                         
  -5  -1   1        170.40        185.85         5.95 o                         
  -4  -1   1        605.83        657.12        15.89 o                         
  -3  -1   1        212.98        199.38        10.22 o                         
  -2  -1   1      14362.60      12470.57       423.91 o                         
  -1  -1   1        155.15        163.49         4.98 o                         
   0  -1   1       1465.55       1639.83        13.23 o                         
   1  -1   1       2095.29       2055.56        19.63 o                         
   2  -1   1      22054.14      20396.99       179.01 o                         
   3  -1   1       1041.26        914.37        12.56 o                         
   4  -1   1        110.78        112.94         3.89 o                         
   5  -1   1        118.21        104.86         4.70 o                         
   6  -1   1        250.45        277.12         4.15 o                         
   7  -1   1        486.57        509.77         8.03 o                         
   8  -1   1        323.31        368.38         6.28 o                         
   9  -1   1         57.85         45.53         3.02 o                         
  10  -1   1          0.33          0.15         1.35 o                         
  11  -1   1         26.69         29.73         2.50 o                         
  12  -1   1         28.60         23.00         3.31 o                         
 -12   0   1         28.38         29.60         4.25 o                         
 -11   0   1          5.03          7.35         2.18 o                         
 -10   0   1          2.84          1.69         2.41 o                         
  -9   0   1         54.95         69.48         3.36 o                         
  -8   0   1         23.25         22.35         1.63 o                         
  -7   0   1         30.47         25.68         1.54 o                         
  -6   0   1        421.45        440.65        33.07 o                         
  -5   0   1        109.68        101.97         4.98 o                         
  -4   0   1         47.39         37.10         4.65 o                         
  -3   0   1       3594.96       3143.79        46.66 o                         
  -2   0   1        568.80        578.82         8.04 o                         
  -1   0   1         82.47         75.67         1.30 o                         
   0   0   1       8035.59       8380.93        34.03 o                         
   1   0   1        257.01        260.57         5.08 o                         
   2   0   1       8975.91       8549.22        34.85 o                         
   3   0   1       5038.33       4867.72       104.04 o                         
   4   0   1        386.40        521.04        14.17 o                         
   5   0   1       1443.80       1377.18        62.24 o                         
   6   0   1       1417.27       1487.45        15.90 o                         
   7   0   1         27.55         28.85         1.99 o                         
   8   0   1         79.96         68.40         3.09 o                         
   9   0   1         10.47         14.46         2.29 o                         
  10   0   1         54.44         52.45         4.35 o                         
  11   0   1          2.09          2.76         1.96 o                         
  12   0   1          1.17          4.15         1.64 o                         
 -12   1   1         33.38         28.00         3.94 o                         
 -11   1   1         28.04         32.67         5.07 o                         
 -10   1   1         61.85         60.36         4.06 o                         
  -9   1   1        110.06        117.99         5.22 o                         
  -8   1   1        198.40        221.83         6.45 o                         
  -7   1   1        217.85        230.06         5.30 o                         
  -6   1   1        296.24        289.28        10.01 o                         
  -5   1   1        187.08        215.85         6.27 o                         
  -4   1   1        560.75        575.73         9.82 o                         
  -3   1   1        209.46        205.60         5.91 o                         
  -2   1   1      14764.09      13348.11        32.66 o                         
  -1   1   1        168.58        151.78         4.81 o                         
   0   1   1       1215.81       1489.36        68.48 o                         
   1   1   1       2097.74       2228.71        63.68 o                         
   2   1   1      22385.06      21543.25       947.14 o                         
   3   1   1        987.87        954.03        13.73 o                         
   4   1   1         98.66        104.57         5.26 o                         
   5   1   1        113.94        102.45         7.99 o                         
   6   1   1        231.85        235.54         4.52 o                         
   7   1   1        471.37        452.62        15.77 o                         
   8   1   1        344.83        389.98        13.75 o                         
   9   1   1         57.93         48.77         4.74 o                         
  10   1   1          0.48         -0.55         2.03 o                         
  11   1   1         26.58         28.77         4.72 o                         
  12   1   1         28.60         20.90         3.16 o                         
 -12   2   1          1.27          5.22         2.00 o                         
 -11   2   1          0.66         -1.68         2.20 o                         
 -10   2   1        202.74        230.11        13.80 o                         
  -9   2   1          3.77          3.78         1.27 o                         
  -8   2   1         78.24         76.69         3.00 o                         
  -7   2   1         31.59         32.47         1.74 o                         
  -6   2   1          2.45          6.11         1.20 o                         
  -5   2   1        360.86        364.85        10.07 o                         
  -4   2   1       1113.60       1074.79        14.99 o                         
  -3   2   1       1793.54       1713.35        24.90 o                         
  -2   2   1       5771.94       5425.26        40.23 o                         
  -1   2   1        710.09        691.57        34.99 o                         
   0   2   1       3719.89       3786.21       270.97 o                         
   1   2   1       2995.74       3447.71       173.77 o                         
   2   2   1      11367.33      11424.79       114.73 o                         
   3   2   1       1571.27       1736.35        17.58 o                         
   4   2   1        868.80        842.83        12.39 o                         
   5   2   1        198.53        228.76         9.40 o                         
   6   2   1        237.49        240.63         5.42 o                         
   7   2   1        199.19        178.51         5.42 o                         
   8   2   1        191.41        175.89         6.72 o                         
   9   2   1         58.04         54.73         3.02 o                         
  10   2   1        135.23        119.66         6.71 o                         
  11   2   1         25.54         16.08         3.56 o                         
 -12   3   1          6.01          6.33         1.73 o                         
 -11   3   1          2.51          0.79         1.63 o                         
 -10   3   1         38.15         39.94         3.63 o                         
  -9   3   1         99.29         97.96         4.61 o                         
  -8   3   1         92.93         84.30         3.18 o                         
  -7   3   1         53.48         51.92         2.11 o                         
  -6   3   1        498.05        521.98         8.94 o                         
  -5   3   1        541.95        522.90        16.30 o                         
  -4   3   1         76.94         86.72         6.21 o                         
  -3   3   1        133.51        125.81         6.51 o                         
  -2   3   1       1169.02       1143.97        36.46 o                         
  -1   3   1        491.79        563.27        14.79 o                         
   0   3   1      14377.41      15711.09       623.89 o                         
   1   3   1       9587.86      10474.65       357.27 o                         
   2   3   1       1416.86       1501.67        16.96 o                         
   3   3   1       1636.01       1548.15        21.03 o                         
   4   3   1        610.71        639.56        12.38 o                         
   5   3   1         23.64         24.72         1.51 o                         
   6   3   1        298.15        304.09         7.08 o                         
   7   3   1         90.58         85.40         3.61 o                         
   8   3   1         73.19         69.12         4.45 o                         
   9   3   1         39.14         31.95         2.37 o                         
  10   3   1         63.31         62.21         3.74 o                         
  11   3   1          8.62         15.21         3.35 o                         
 -11   4   1         20.45         23.18         6.42 o                         
 -10   4   1        107.46        102.70         5.68 o                         
  -9   4   1         14.83         12.91         3.62 o                         
  -8   4   1         92.47         99.42         3.93 o                         
  -7   4   1         40.98         42.76         1.99 o                         
  -6   4   1        525.79        530.55         5.78 o                         
  -5   4   1        725.88        716.06         9.07 o                         
  -4   4   1        670.69        709.40        27.44 o                         
  -3   4   1        830.58        792.11        17.77 o                         
  -2   4   1         87.89         94.88         6.02 o                         
  -1   4   1        161.32        151.76         5.02 o                         
   0   4   1       1211.72       1129.69        50.15 o                         
   1   4   1        813.59        804.09        19.73 o                         
   2   4   1        503.20        531.40        17.10 o                         
   3   4   1        619.84        660.02        20.59 o                         
   4   4   1        268.60        291.82        14.03 o                         
   5   4   1        823.31        803.96        20.93 o                         
   6   4   1        163.78        170.97         4.43 o                         
   7   4   1        113.16        129.00         4.64 o                         
   8   4   1         16.69         14.48         2.39 o                         
   9   4   1         65.47         64.04         3.79 o                         
  10   4   1         42.28         47.07         3.97 o                         
  11   4   1          6.20          5.46         1.36 o                         
 -11   5   1          9.23         13.24         1.46 o                         
 -10   5   1         20.82         16.92         1.93 o                         
  -9   5   1         31.08         28.04         3.41 o                         
  -8   5   1         73.47         74.07         3.51 o                         
  -7   5   1        279.91        290.92         5.58 o                         
  -6   5   1        131.53        126.07         2.96 o                         
  -5   5   1         85.37         86.34         2.40 o                         
  -4   5   1       1069.59       1054.43        16.38 o                         
  -3   5   1        272.00        264.50        10.89 o                         
  -2   5   1        328.35        304.95         7.74 o                         
  -1   5   1        738.57        735.02        27.40 o                         
   0   5   1        316.13        374.31        17.37 o                         
   1   5   1        289.85        291.36        13.36 o                         
   2   5   1       1962.20       2056.66        21.96 o                         
   3   5   1        578.83        691.07        21.43 o                         
   4   5   1        278.86        306.69        10.46 o                         
   5   5   1         90.52         87.23         3.37 o                         
   6   5   1        135.23        134.50         4.29 o                         
   7   5   1         15.68         11.77         2.75 o                         
   8   5   1         88.50         82.38         5.30 o                         
   9   5   1          4.99          2.80         1.42 o                         
  10   5   1         58.47         63.86         4.38 o                         
  11   5   1          4.38          8.64         2.12 o                         
 -11   6   1          8.60         10.76         2.17 o                         
 -10   6   1         16.66         16.22         2.17 o                         
  -9   6   1         74.04         75.80         4.88 o                         
  -8   6   1         62.76         57.57         3.18 o                         
  -7   6   1        108.04        117.65         4.78 o                         
  -6   6   1         90.86         92.12         3.86 o                         
  -5   6   1        399.63        400.74        10.81 o                         
  -4   6   1        129.66        147.30         3.78 o                         
  -3   6   1         93.02         98.38         2.56 o                         
  -2   6   1         96.86        108.13         2.45 o                         
  -1   6   1        572.61        542.95        29.95 o                         
   0   6   1        841.20        838.39        20.14 o                         
   1   6   1        116.46        105.34         5.33 o                         
   2   6   1        199.83        224.94         8.23 o                         
   3   6   1        505.76        549.86         7.21 o                         
   4   6   1        129.22        136.44         4.08 o                         
   5   6   1         52.03         51.92         2.96 o                         
   6   6   1         77.82         79.37         3.44 o                         
   7   6   1         72.23         79.88         6.03 o                         
   8   6   1        101.23        102.28         7.35 o                         
   9   6   1         28.03         29.90         2.62 o                         
  10   6   1         36.39         37.22         2.87 o                         
 -10   7   1          6.77          3.27         1.09 o                         
  -9   7   1         44.33         43.25         3.01 o                         
  -8   7   1          1.13          1.09         1.17 o                         
  -7   7   1          0.58          0.28         1.40 o                         
  -6   7   1        207.00        215.82         5.53 o                         
  -5   7   1        124.38        126.80         3.81 o                         
  -4   7   1         24.47         29.62         1.62 o                         
  -3   7   1         22.87         20.09         1.20 o                         
  -2   7   1        477.11        480.85         6.39 o                         
  -1   7   1        125.89        123.99         3.15 o                         
   0   7   1         75.49         79.11         1.94 o                         
   1   7   1         37.46         41.58         1.47 o                         
   2   7   1         15.78         14.54         0.93 o                         
   3   7   1         77.52         68.99         2.11 o                         
   4   7   1        128.52        118.67         2.93 o                         
   5   7   1         50.94         47.24         2.86 o                         
   6   7   1        130.45        138.14         5.26 o                         
   7   7   1          2.75          2.47         1.57 o                         
   8   7   1          5.03          4.26         1.45 o                         
   9   7   1          2.50          2.79         0.92 o                         
  10   7   1          5.45          3.42         1.05 o                         
  -9   8   1          4.64          2.84         1.46 o                         
  -8   8   1         79.91         85.19         3.09 o                         
  -7   8   1        143.65        149.47         4.34 o                         
  -6   8   1         54.48         67.25         3.09 o                         
  -5   8   1         57.05         62.95         2.93 o                         
  -4   8   1         28.08         29.33         1.76 o                         
  -3   8   1         83.30         87.07         2.53 o                         
  -2   8   1         72.68         65.43         2.16 o                         
  -1   8   1        231.68        209.69         5.32 o                         
   0   8   1         85.99         88.47         2.38 o                         
   1   8   1        886.90        928.42        12.55 o                         
   2   8   1        326.02        314.67         7.65 o                         
   3   8   1          3.89          6.15         0.87 o                         
   4   8   1         19.37         20.95         1.41 o                         
   5   8   1         76.28         73.51         2.83 o                         
   6   8   1         91.84         95.21         3.50 o                         
   7   8   1         16.72         15.16         1.69 o                         
   8   8   1         42.61         37.51         2.28 o                         
   9   8   1         27.33         30.88         2.12 o                         
  -9   9   1         14.63         14.01         2.65 o                         
  -8   9   1         38.49         39.27         2.06 o                         
  -7   9   1         47.08         52.81         2.53 o                         
  -6   9   1         47.79         49.97         2.58 o                         
  -5   9   1        143.18        146.22         4.69 o                         
  -4   9   1         35.99         37.21         2.09 o                         
  -3   9   1        143.20        148.33         4.90 o                         
  -2   9   1         23.99         25.85         1.78 o                         
  -1   9   1         88.79         87.40         2.57 o                         
   0   9   1         59.14         63.78         2.71 o                         
   1   9   1          7.95          6.26         1.41 o                         
   2   9   1         34.35         31.63         2.08 o                         
   3   9   1          4.43          3.57         1.03 o                         
   4   9   1         31.63         27.17         1.61 o                         
   5   9   1         46.29         47.21         2.31 o                         
   6   9   1          9.20          7.88         1.33 o                         
   7   9   1        107.03        108.03         3.62 o                         
   8   9   1         18.27         13.78         2.00 o                         
  -8  10   1         13.01         19.55         2.88 o                         
  -7  10   1         19.37         15.47         1.39 o                         
  -6  10   1         28.40         25.41         1.97 o                         
  -5  10   1         33.35         39.21         2.36 o                         
  -4  10   1          9.09          7.51         1.65 o                         
  -3  10   1         38.65         48.44         3.93 o                         
  -2  10   1         60.09         58.65         3.11 o                         
  -1  10   1         14.48         12.17         1.39 o                         
   0  10   1        209.28        195.87         4.72 o                         
   1  10   1         16.33         12.17         1.45 o                         
   2  10   1         89.32         98.80         3.45 o                         
   3  10   1        193.77        191.56         9.64 o                         
   4  10   1         48.17         48.42         3.08 o                         
   5  10   1         68.46         69.55         3.56 o                         
   6  10   1         33.15         30.28         2.04 o                         
   7  10   1          3.67          4.74         1.08 o                         
  -6  11   1         16.08         13.82         2.31 o                         
  -5  11   1         41.71         50.74         7.33 o                         
  -4  11   1         55.56         58.28         4.03 o                         
  -3  11   1         60.10         58.07         4.87 o                         
  -2  11   1         17.69         13.57         1.62 o                         
  -1  11   1         88.07         91.95         4.82 o                         
   0  11   1         51.27         44.60         2.47 o                         
   1  11   1         18.76         19.33         1.79 o                         
   2  11   1          0.59          1.49         0.98 o                         
   3  11   1         51.72         45.11         2.79 o                         
   4  11   1         11.33         12.32         2.16 o                         
   5  11   1         40.88         46.19         3.29 o                         
   6  11   1         11.73         13.07         3.37 o                         
  -4  12   1         31.17         39.37         4.01 o                         
  -3  12   1          0.23         -0.44         1.43 o                         
  -2  12   1         14.55         13.65         2.89 o                         
  -1  12   1         46.57         41.12         3.16 o                         
   0  12   1         15.86         14.64         2.00 o                         
   1  12   1          5.55          3.87         1.18 o                         
   2  12   1         75.08         66.49         3.37 o                         
   3  12   1         17.99         17.91         2.65 o                         
   4  12   1         23.81         25.98         3.12 o                         
  -4 -12   2          2.42          1.50         1.26 o                         
  -3 -12   2         50.20         45.46         2.56 o                         
  -2 -12   2          0.04          0.99         1.13 o                         
  -1 -12   2          2.14          0.45         0.82 o                         
   0 -12   2         30.50         24.65         1.61 o                         
   1 -12   2         58.05         52.46         2.36 o                         
   2 -12   2         41.91         41.51         2.73 o                         
   3 -12   2          3.53          3.60         0.89 o                         
   4 -12   2         69.55         65.44         4.47 o                         
  -6 -11   2          3.26          3.68         1.55 o                         
  -5 -11   2         46.14         41.95         3.39 o                         
  -4 -11   2         25.59         24.46         2.39 o                         
  -3 -11   2          0.14          0.00         1.30 o                         
  -2 -11   2         11.22          9.82         1.44 o                         
  -1 -11   2         40.40         39.35         1.88 o                         
   0 -11   2         22.29         22.43         1.71 o                         
   1 -11   2         43.48         44.76         2.68 o                         
   2 -11   2        104.25         95.64         5.19 o                         
   3 -11   2         23.46         24.98         2.07 o                         
   4 -11   2         29.92         27.13         2.42 o                         
   5 -11   2         37.53         35.26         2.89 o                         
  -8 -10   2         31.13         26.74         2.31 o                         
  -7 -10   2         20.47         12.27         1.33 o                         
  -6 -10   2         17.83         16.05         2.06 o                         
  -5 -10   2         23.20         23.40         2.38 o                         
  -4 -10   2          9.16         10.24         1.50 o                         
  -3 -10   2         37.92         35.82         2.20 o                         
  -2 -10   2         46.85         46.18         2.22 o                         
  -1 -10   2         85.22         89.25         2.91 o                         
   0 -10   2         11.65          9.44         1.42 o                         
   1 -10   2         30.67         32.34         2.04 o                         
   2 -10   2         57.20         52.33         2.63 o                         
   3 -10   2         85.01         84.41         3.61 o                         
   4 -10   2         31.67         25.91         1.89 o                         
   5 -10   2         58.45         48.54         2.79 o                         
   6 -10   2          5.48          5.65         1.79 o                         
   7 -10   2          7.53          4.39         2.96 o                         
  -9  -9   2          3.80          2.22         1.18 o                         
  -8  -9   2         13.25         11.94         1.42 o                         
  -7  -9   2         34.98         27.79         2.10 o                         
  -6  -9   2         85.28         75.33         4.19 o                         
  -5  -9   2         10.72         10.39         1.33 o                         
  -4  -9   2         57.15         58.56         2.43 o                         
  -3  -9   2          7.73          7.50         1.30 o                         
  -2  -9   2         14.98         10.52         1.09 o                         
  -1  -9   2        326.54        346.66        12.38 o                         
   0  -9   2         54.88         53.12         1.99 o                         
   1  -9   2         20.26         20.14         1.58 o                         
   2  -9   2         70.95         70.09         2.56 o                         
   3  -9   2         24.82         23.51         1.83 o                         
   4  -9   2         71.82         74.01         2.92 o                         
   5  -9   2         53.62         48.37         3.04 o                         
   6  -9   2         17.36         16.15         1.82 o                         
   7  -9   2         14.24         14.22         1.34 o                         
   8  -9   2         30.67         29.07         2.61 o                         
 -10  -8   2         13.07         10.47         2.47 o                         
  -9  -8   2         46.19         37.32         2.19 o                         
  -8  -8   2         70.41         64.07         3.39 o                         
  -7  -8   2         38.99         39.71         2.93 o                         
  -6  -8   2        104.79         97.06         4.27 o                         
  -5  -8   2        518.20        515.39        13.59 o                         
  -4  -8   2        189.60        201.67         4.92 o                         
  -3  -8   2        278.44        283.04         5.48 o                         
  -2  -8   2         56.18         56.87         2.09 o                         
  -1  -8   2         29.46         25.92         1.52 o                         
   0  -8   2         70.21         73.78         2.61 o                         
   1  -8   2        118.93        118.36         2.91 o                         
   2  -8   2         59.91         60.81         2.40 o                         
   3  -8   2         32.23         34.40         2.10 o                         
   4  -8   2          4.76          3.61         1.02 o                         
   5  -8   2         24.66         23.82         2.17 o                         
   6  -8   2         24.91         22.75         2.28 o                         
   7  -8   2         28.59         27.47         2.08 o                         
   8  -8   2          0.16         -0.85         0.85 o                         
   9  -8   2          9.05          7.54         1.44 o                         
 -10  -7   2          7.45          7.61         1.21 o                         
  -9  -7   2         23.97         26.01         2.00 o                         
  -8  -7   2         13.32         16.18         2.18 o                         
  -7  -7   2        278.55        293.98         6.88 o                         
  -6  -7   2        454.02        438.42        10.29 o                         
  -5  -7   2        125.34        121.76         4.10 o                         
  -4  -7   2         12.52         10.53         1.02 o                         
  -3  -7   2        146.60        145.42         3.49 o                         
  -2  -7   2        171.27        187.25         6.13 o                         
  -1  -7   2         35.51         36.07         2.11 o                         
   0  -7   2       1110.47       1253.67        30.42 o                         
   1  -7   2        194.46        215.34         6.74 o                         
   2  -7   2        177.53        187.98         3.55 o                         
   3  -7   2        241.97        282.84         4.66 o                         
   4  -7   2         30.21         29.09         1.89 o                         
   5  -7   2         11.35         10.16         1.44 o                         
   6  -7   2        159.89        170.25         4.73 o                         
   7  -7   2         22.44         19.84         1.82 o                         
   8  -7   2          7.70          5.96         1.29 o                         
   9  -7   2         38.60         38.09         2.23 o                         
 -11  -6   2          7.64          9.24         1.71 o                         
 -10  -6   2          6.90          4.13         1.39 o                         
  -9  -6   2         64.32         68.84         3.05 o                         
  -8  -6   2         58.76         62.26         3.33 o                         
  -7  -6   2         42.52         46.10         2.51 o                         
  -6  -6   2        160.82        165.89         4.15 o                         
  -5  -6   2        686.30        650.07        10.12 o                         
  -4  -6   2        172.20        161.61         3.13 o                         
  -3  -6   2       1343.97       1322.16        22.33 o                         
  -2  -6   2        402.18        415.01        12.42 o                         
  -1  -6   2        656.03        662.68        15.07 o                         
   0  -6   2        745.15        860.15        19.60 o                         
   1  -6   2        525.85        571.49        14.23 o                         
   2  -6   2        152.16        161.38         3.10 o                         
   3  -6   2        124.08        141.29         2.86 o                         
   4  -6   2        396.33        431.13         9.39 o                         
   5  -6   2        190.21        178.28         4.68 o                         
   6  -6   2         43.26         37.44         2.71 o                         
   7  -6   2         73.00         79.74         3.61 o                         
   8  -6   2         35.11         37.28         2.53 o                         
   9  -6   2          8.96         10.29         1.32 o                         
  10  -6   2         10.42          7.68         2.22 o                         
 -11  -5   2          2.36          4.36         1.31 o                         
 -10  -5   2          8.48          6.88         1.55 o                         
  -9  -5   2         54.79         57.82         2.93 o                         
  -8  -5   2         82.51         84.58         3.74 o                         
  -7  -5   2        365.10        376.90         6.45 o                         
  -6  -5   2        412.53        422.40         6.96 o                         
  -5  -5   2        197.73        204.56         4.00 o                         
  -4  -5   2       1193.53       1167.68        15.04 o                         
  -3  -5   2         35.12         40.58         2.85 o                         
  -2  -5   2        521.38        500.32        12.02 o                         
  -1  -5   2       1310.17       1373.63        34.47 o                         
   0  -5   2        240.12        212.16         6.01 o                         
   1  -5   2       2120.01       2300.38        34.54 o                         
   2  -5   2       2952.80       3093.80        28.68 o                         
   3  -5   2        512.18        534.06        13.78 o                         
   4  -5   2         73.10         75.09         2.13 o                         
   5  -5   2        217.19        229.45         6.00 o                         
   6  -5   2        122.27        137.90         5.82 o                         
   7  -5   2         23.03         22.55         1.92 o                         
   8  -5   2        431.54        480.97         9.22 o                         
   9  -5   2         39.61         46.85         2.30 o                         
  10  -5   2         73.40         71.59         4.53 o                         
 -12  -4   2          5.18          1.95         1.49 o                         
 -11  -4   2         29.30         26.48         2.56 o                         
 -10  -4   2          4.84          3.47         1.37 o                         
  -9  -4   2         71.39         82.23         3.38 o                         
  -8  -4   2        227.38        233.60         5.67 o                         
  -7  -4   2        179.47        192.62         3.93 o                         
  -6  -4   2         88.76         89.33         2.60 o                         
  -5  -4   2        111.96        111.10         2.55 o                         
  -4  -4   2        386.67        377.52         8.62 o                         
  -3  -4   2        800.91        860.67        17.50 o                         
  -2  -4   2        609.84        613.28        12.76 o                         
  -1  -4   2        721.32        699.02        28.63 o                         
   0  -4   2        939.46        917.59        14.46 o                         
   1  -4   2         17.73         16.04         2.08 o                         
   2  -4   2        541.21        560.82        12.51 o                         
   3  -4   2        379.09        383.13         8.49 o                         
   4  -4   2         76.93         88.77         4.30 o                         
   5  -4   2        224.46        226.96         3.93 o                         
   6  -4   2          2.19          3.29         0.86 o                         
   7  -4   2         77.71         90.87         3.34 o                         
   8  -4   2         23.81         28.95         2.00 o                         
   9  -4   2         17.39         20.27         1.96 o                         
  10  -4   2         44.11         43.66         3.05 o                         
  11  -4   2          3.26          2.09         0.99 o                         
 -12  -3   2         27.37         28.00         3.68 o                         
 -11  -3   2          0.82          1.77         1.36 o                         
 -10  -3   2         66.63         70.82         4.49 o                         
  -9  -3   2         11.90          8.51         1.42 o                         
  -8  -3   2         14.54         14.52         1.35 o                         
  -7  -3   2        233.54        235.31         4.14 o                         
  -6  -3   2        992.13       1097.49        14.07 o                         
  -5  -3   2         47.42         41.22         2.53 o                         
  -4  -3   2        321.30        252.44         9.44 o                         
  -3  -3   2        231.26        205.64        10.31 o                         
  -2  -3   2        532.51        521.83        12.91 o                         
  -1  -3   2       3082.62       3046.30        42.99 o                         
   0  -3   2      13608.32      13674.44       215.85 o                         
   1  -3   2       1514.73       1511.37        22.00 o                         
   2  -3   2        125.90        158.22         5.17 o                         
   3  -3   2        872.70       1024.75        19.52 o                         
   4  -3   2        120.85        128.55         5.14 o                         
   5  -3   2        420.30        466.30        12.38 o                         
   6  -3   2        313.16        316.96         5.29 o                         
   7  -3   2         17.93         20.03         1.73 o                         
   8  -3   2         14.47         14.48         1.53 o                         
   9  -3   2        125.63        122.53         4.27 o                         
  10  -3   2         88.49         98.18         5.31 o                         
  11  -3   2          6.77          4.27         1.34 o                         
 -12  -2   2         18.58         16.80         2.33 o                         
 -11  -2   2         52.44         49.29         4.09 o                         
 -10  -2   2         45.21         46.08         3.63 o                         
  -9  -2   2         36.91         37.74         2.92 o                         
  -8  -2   2         16.30         16.54         1.38 o                         
  -7  -2   2        168.60        185.15         3.87 o                         
  -6  -2   2        788.72        837.75        12.20 o                         
  -5  -2   2        552.86        541.45        14.89 o                         
  -4  -2   2        183.40        169.89         4.83 o                         
  -3  -2   2        918.67        959.50        13.68 o                         
  -2  -2   2         72.06         66.17         3.11 o                         
  -1  -2   2       3097.57       3152.83        32.88 o                         
   0  -2   2       9965.97      11086.88       513.40 o                         
   1  -2   2       5792.86       5517.38        31.04 o                         
   2  -2   2        564.58        596.37         9.48 o                         
   3  -2   2       2321.81       2352.32        26.69 o                         
   4  -2   2         15.45         23.49         2.65 o                         
   5  -2   2        406.38        480.17        10.10 o                         
   6  -2   2        460.41        513.24         8.32 o                         
   7  -2   2          3.64          4.32         1.20 o                         
   8  -2   2         20.57         20.57         1.91 o                         
   9  -2   2         32.57         25.50         2.86 o                         
  10  -2   2          4.66          3.08         1.82 o                         
  11  -2   2          1.59         -0.09         1.31 o                         
 -12  -1   2         18.13         22.27         2.65 o                         
 -11  -1   2         26.50         25.23         2.88 o                         
 -10  -1   2        119.12        124.67         6.50 o                         
  -9  -1   2         24.84         22.68         1.92 o                         
  -8  -1   2        136.59        145.16         3.35 o                         
  -7  -1   2         76.99         78.28         2.55 o                         
  -6  -1   2        380.98        358.72         9.94 o                         
  -5  -1   2        177.09        126.18         7.63 o                         
  -4  -1   2       1170.44       1182.31        21.17 o                         
  -3  -1   2        607.75        526.67        15.51 o                         
  -2  -1   2       2774.04       2711.39        74.87 o                         
  -1  -1   2        490.99        439.83         6.26 o                         
   0  -1   2       1851.52       1913.31        19.66 o                         
   1  -1   2        218.75        214.79         6.52 o                         
   2  -1   2       2240.52       2147.97        21.87 o                         
   3  -1   2       1858.40       1835.24        79.69 o                         
   4  -1   2         95.38        115.10         6.08 o                         
   5  -1   2       1028.70       1056.71        34.49 o                         
   6  -1   2        294.85        314.33         4.55 o                         
   7  -1   2        181.18        190.25         4.00 o                         
   8  -1   2        585.36        636.71        13.63 o                         
   9  -1   2          8.21          6.86         1.92 o                         
  10  -1   2         57.50         57.40         4.56 o                         
  11  -1   2          5.76          5.62         1.37 o                         
 -12   0   2          6.49          7.07         2.73 o                         
 -11   0   2          7.11          5.11         1.99 o                         
 -10   0   2         23.87         28.95         5.14 o                         
  -9   0   2         44.18         39.84         2.38 o                         
  -8   0   2        194.82        183.19         3.88 o                         
  -7   0   2          5.45          3.71         0.71 o                         
  -6   0   2         67.91         74.75         6.37 o                         
  -5   0   2         20.10         19.53         1.86 o                         
  -4   0   2       1108.08       1052.47        16.52 o                         
  -3   0   2        248.79        240.41         6.19 o                         
  -2   0   2        596.49        676.36         9.13 o                         
  -1   0   2       1073.85       1003.01        41.89 o                         
   0   0   2        114.18        147.71         4.32 o                         
   1   0   2        477.53        464.54         7.65 o                         
   2   0   2       1414.70       1423.00        17.02 o                         
   3   0   2       1767.03       1589.44        54.16 o                         
   4   0   2        147.36        133.09         5.50 o                         
   5   0   2        844.84        901.38        24.38 o                         
   6   0   2          2.13          6.05         1.09 o                         
   7   0   2          3.41          3.99         1.15 o                         
   8   0   2         11.08          7.78         2.16 o                         
   9   0   2         27.00         21.11         2.64 o                         
  10   0   2         84.93         78.47         4.22 o                         
  11   0   2         21.16         15.75         2.73 o                         
 -12   1   2         16.82         17.31         3.18 o                         
 -11   1   2         25.11         24.96         3.19 o                         
 -10   1   2        127.17        112.23        24.26 o                         
  -9   1   2         30.14         27.61         2.69 o                         
  -8   1   2        136.15        145.06         4.37 o                         
  -7   1   2         82.09         88.20         2.36 o                         
  -6   1   2        368.62        337.27        13.89 o                         
  -5   1   2        155.29        116.64         5.12 o                         
  -4   1   2       1286.45       1257.70        14.56 o                         
  -3   1   2        594.41        539.49        16.74 o                         
  -2   1   2       2621.16       2367.37        20.21 o                         
  -1   1   2        485.76        408.03         9.30 o                         
   0   1   2       1851.33       2096.79        72.05 o                         
   1   1   2        224.70        218.70         6.63 o                         
   2   1   2       2268.54       2313.43        27.35 o                         
   3   1   2       1925.53       1965.04        26.74 o                         
   4   1   2         79.57        100.94         9.68 o                         
   5   1   2        954.84       1032.88        27.39 o                         
   6   1   2        251.62        250.15         4.81 o                         
   7   1   2        188.63        176.67         4.76 o                         
   8   1   2        600.59        619.22        21.12 o                         
   9   1   2          8.84          8.52         3.06 o                         
  10   1   2         58.21         57.55         4.87 o                         
  11   1   2          5.22          5.62         1.73 o                         
 -12   2   2         18.29         10.65         2.26 o                         
 -11   2   2         51.47         49.73         4.13 o                         
 -10   2   2         46.32         47.80         4.41 o                         
  -9   2   2         41.32         41.19         2.45 o                         
  -8   2   2         15.90         17.55         1.45 o                         
  -7   2   2        210.45        224.97         4.02 o                         
  -6   2   2        774.89        836.46        23.42 o                         
  -5   2   2        559.82        558.74        16.26 o                         
  -4   2   2        228.47        219.48         9.93 o                         
  -3   2   2       1006.32       1007.90        18.77 o                         
  -2   2   2         75.67         63.20         4.43 o                         
  -1   2   2       2901.66       2570.98        23.90 o                         
   0   2   2      10377.49      11885.95       721.00 o                         
   1   2   2       5785.19       6037.70       306.82 o                         
   2   2   2        609.82        645.06        16.86 o                         
   3   2   2       2446.23       2508.44        28.02 o                         
   4   2   2         22.26         30.27         3.31 o                         
   5   2   2        388.37        449.72         7.62 o                         
   6   2   2        446.67        440.90         9.96 o                         
   7   2   2          5.33          3.22         1.46 o                         
   8   2   2         15.29          9.82         2.13 o                         
   9   2   2         33.32         26.36         2.78 o                         
  10   2   2          4.17          0.71         1.88 o                         
  11   2   2          1.72          0.68         1.70 o                         
 -12   3   2         27.94         27.89         3.06 o                         
 -11   3   2          0.93          2.92         1.67 o                         
 -10   3   2         61.58         58.68         3.59 o                         
  -9   3   2          9.53          9.44         1.41 o                         
  -8   3   2         10.48          8.59         1.13 o                         
  -7   3   2        240.97        238.22         4.06 o                         
  -6   3   2       1045.05       1142.05        10.64 o                         
  -5   3   2         50.31         44.37         4.98 o                         
  -4   3   2        288.42        237.87         9.50 o                         
  -3   3   2        217.25        200.17         7.85 o                         
  -2   3   2        680.62        605.13        11.67 o                         
  -1   3   2       3267.03       3252.74        99.01 o                         
   0   3   2      14056.81      13441.88       180.99 o                         
   1   3   2       1639.81       1839.21        93.68 o                         
   2   3   2         95.98        119.74         3.74 o                         
   3   3   2        786.01        884.95        20.31 o                         
   4   3   2         95.55         90.02         4.55 o                         
   5   3   2        387.16        406.45         8.38 o                         
   6   3   2        311.34        298.70         7.77 o                         
   7   3   2         15.47         14.64         2.64 o                         
   8   3   2         13.43         10.00         1.65 o                         
   9   3   2        131.99        120.90         5.51 o                         
  10   3   2         89.87         98.15         5.52 o                         
  11   3   2          6.23          4.53         2.22 o                         
 -11   4   2         30.37         32.64         4.11 o                         
 -10   4   2          4.22          1.72         1.10 o                         
  -9   4   2         73.19         80.44         4.75 o                         
  -8   4   2        221.73        234.51         5.47 o                         
  -7   4   2        169.76        186.43         4.40 o                         
  -6   4   2         80.55         83.48         2.97 o                         
  -5   4   2        105.38        100.63         2.81 o                         
  -4   4   2        358.07        355.02        13.96 o                         
  -3   4   2        894.07        958.72        18.97 o                         
  -2   4   2        593.55        596.91        13.63 o                         
  -1   4   2        733.30        702.62        23.74 o                         
   0   4   2        862.54        830.99        34.51 o                         
   1   4   2         42.91         48.01         3.24 o                         
   2   4   2        569.57        575.52        36.54 o                         
   3   4   2        344.58        364.47        13.22 o                         
   4   4   2         70.55         86.56         3.19 o                         
   5   4   2        237.14        220.41         4.67 o                         
   6   4   2          4.70          8.65         1.47 o                         
   7   4   2         84.31         96.63         4.22 o                         
   8   4   2         27.77         26.18         3.22 o                         
   9   4   2         16.85         19.36         2.39 o                         
  10   4   2         44.36         50.41         7.30 o                         
  11   4   2          3.59          1.57         1.26 o                         
 -11   5   2          2.51          3.68         1.25 o                         
 -10   5   2          9.47          9.64         1.77 o                         
  -9   5   2         53.33         57.77         3.22 o                         
  -8   5   2         76.97         81.12         3.89 o                         
  -7   5   2        349.26        355.52         5.67 o                         
  -6   5   2        387.95        389.13         6.63 o                         
  -5   5   2        227.45        239.74         3.48 o                         
  -4   5   2       1166.88       1162.96        16.82 o                         
  -3   5   2         30.13         37.00         4.57 o                         
  -2   5   2        507.71        505.50        14.27 o                         
  -1   5   2       1310.28       1255.40        47.04 o                         
   0   5   2        190.98        168.20        15.12 o                         
   1   5   2       2076.77       2720.64       240.19 o                         
   2   5   2       3103.74       3269.10        49.35 o                         
   3   5   2        512.76        575.78        13.73 o                         
   4   5   2         81.52         82.68         2.36 o                         
   5   5   2        240.07        225.21         6.80 o                         
   6   5   2        133.81        144.62         3.59 o                         
   7   5   2         21.58         21.56         3.16 o                         
   8   5   2        426.90        457.63        25.00 o                         
   9   5   2         42.16         48.37         3.33 o                         
  10   5   2         71.94         74.20         6.98 o                         
 -11   6   2          7.97          8.88         2.74 o                         
 -10   6   2          6.20          3.53         1.65 o                         
  -9   6   2         67.56         75.86         3.62 o                         
  -8   6   2         67.01         77.55         3.77 o                         
  -7   6   2         47.61         47.00         2.25 o                         
  -6   6   2        161.92        170.34         3.97 o                         
  -5   6   2        669.36        645.60         8.79 o                         
  -4   6   2        193.56        187.53         3.82 o                         
  -3   6   2       1315.56       1316.48        14.78 o                         
  -2   6   2        386.15        412.16         4.90 o                         
  -1   6   2        619.94        647.50        18.26 o                         
   0   6   2        831.18        952.74        32.74 o                         
   1   6   2        558.22        620.74        22.64 o                         
   2   6   2        144.10        156.97         2.80 o                         
   3   6   2        139.39        165.17         3.10 o                         
   4   6   2        446.66        482.78        13.18 o                         
   5   6   2        207.29        187.99         5.52 o                         
   6   6   2         47.50         40.64         2.29 o                         
   7   6   2         72.31         74.73         6.12 o                         
   8   6   2         38.36         41.17         3.94 o                         
   9   6   2          8.94          8.39         1.58 o                         
  10   6   2         10.09          6.16         1.10 o                         
 -10   7   2          7.33          6.04         1.42 o                         
  -9   7   2         24.79         32.94         2.41 o                         
  -8   7   2         16.77         18.32         2.18 o                         
  -7   7   2        268.46        293.72         7.30 o                         
  -6   7   2        437.01        426.58         8.26 o                         
  -5   7   2        117.88        119.87         3.24 o                         
  -4   7   2         17.60         15.54         1.28 o                         
  -3   7   2        155.57        155.38         3.18 o                         
  -2   7   2        179.44        189.74         2.95 o                         
  -1   7   2         22.52         21.42         1.17 o                         
   0   7   2       1043.87       1158.07        27.90 o                         
   1   7   2        229.69        247.90         7.23 o                         
   2   7   2        231.54        243.37         5.03 o                         
   3   7   2        246.49        274.55         4.60 o                         
   4   7   2         25.16         24.60         1.41 o                         
   5   7   2          9.71          8.39         1.47 o                         
   6   7   2        158.19        163.83         6.52 o                         
   7   7   2         25.94         24.43         2.74 o                         
   8   7   2          7.55          5.02         1.33 o                         
   9   7   2         36.87         36.93         1.89 o                         
 -10   8   2         14.04         17.20         3.14 o                         
  -9   8   2         47.43         43.23         2.83 o                         
  -8   8   2         69.27         68.10         2.83 o                         
  -7   8   2         39.59         43.88         2.52 o                         
  -6   8   2        101.10        101.61         3.74 o                         
  -5   8   2        495.20        512.32         9.37 o                         
  -4   8   2        183.97        197.45         6.72 o                         
  -3   8   2        314.67        319.65         6.13 o                         
  -2   8   2         52.48         50.01         2.01 o                         
  -1   8   2         11.59          7.39         1.32 o                         
   0   8   2         82.41         89.37         2.46 o                         
   1   8   2        113.52        113.50         3.33 o                         
   2   8   2         62.43         64.92         2.19 o                         
   3   8   2         33.15         36.56         1.80 o                         
   4   8   2          2.14          1.52         0.86 o                         
   5   8   2         26.51         25.11         1.87 o                         
   6   8   2         30.72         32.54         2.02 o                         
   7   8   2         32.88         33.61         2.13 o                         
   8   8   2          0.15         -0.34         0.93 o                         
   9   8   2          8.54          9.89         2.96 o                         
  -9   9   2          3.73          1.91         2.10 o                         
  -8   9   2         11.85         14.00         1.53 o                         
  -7   9   2         33.81         29.11         1.92 o                         
  -6   9   2         85.67         87.61         3.32 o                         
  -5   9   2         13.19         14.10         1.68 o                         
  -4   9   2         47.68         49.94         2.55 o                         
  -3   9   2         11.34         11.49         1.42 o                         
  -2   9   2         19.57         17.22         1.58 o                         
  -1   9   2        346.47        355.07         5.54 o                         
   0   9   2         71.32         73.54         3.35 o                         
   1   9   2         19.36         15.16         1.34 o                         
   2   9   2         45.48         46.11         2.29 o                         
   3   9   2         24.15         22.15         1.85 o                         
   4   9   2         65.21         66.23         2.66 o                         
   5   9   2         57.40         54.49         2.70 o                         
   6   9   2         16.63         15.60         1.36 o                         
   7   9   2         12.17         11.50         1.17 o                         
   8   9   2         30.91         34.73         2.15 o                         
  -8  10   2         30.98         27.60         2.39 o                         
  -7  10   2         17.92         12.24         1.44 o                         
  -6  10   2         16.20         15.96         1.58 o                         
  -5  10   2         26.03         29.96         2.15 o                         
  -4  10   2          8.38         10.05         1.68 o                         
  -3  10   2         34.13         30.99         2.39 o                         
  -2  10   2         47.30         50.15         2.48 o                         
  -1  10   2         88.97         88.94         3.22 o                         
   0  10   2          8.99          6.11         1.17 o                         
   1  10   2         25.79         27.11         2.19 o                         
   2  10   2         60.42         64.57         3.94 o                         
   3  10   2         75.12         77.12         3.51 o                         
   4  10   2         40.51         38.08         2.11 o                         
   5  10   2         60.81         48.85         2.73 o                         
   6  10   2          5.71          6.72         1.13 o                         
   7  10   2          6.01          3.59         1.01 o                         
  -6  11   2          1.96          2.26         2.42 o                         
  -5  11   2         45.29         41.27         2.42 o                         
  -4  11   2         27.78         25.09         2.10 o                         
  -3  11   2          0.05          0.48         1.87 o                         
  -2  11   2          6.81          6.92         1.32 o                         
  -1  11   2         41.17         42.85         2.95 o                         
   0  11   2         26.66         25.89         3.02 o                         
   1  11   2         43.71         47.74         2.26 o                         
   2  11   2        109.20        102.67         4.24 o                         
   3  11   2         22.47         22.29         1.75 o                         
   4  11   2         27.36         28.24         2.10 o                         
   5  11   2         35.42         40.62         2.93 o                         
  -4  12   2          1.33          2.28         1.71 o                         
  -3  12   2         54.39         68.32         5.70 o                         
  -2  12   2          0.01         -1.23         1.82 o                         
  -1  12   2          1.78          1.61         1.19 o                         
   0  12   2         30.52         27.42         2.55 o                         
   1  12   2         54.48         51.97         3.26 o                         
   2  12   2         44.37         41.13         2.66 o                         
   3  12   2          3.31          3.14         1.72 o                         
   4  12   2         70.11         66.47         4.58 o                         
  -4 -12   3         34.52         23.24         3.51 o                         
  -3 -12   3         22.54         21.31         1.95 o                         
  -2 -12   3          4.80          5.49         1.36 o                         
  -1 -12   3         46.39         42.82         2.49 o                         
   0 -12   3          6.61          4.25         0.87 o                         
   1 -12   3         29.95         28.73         1.98 o                         
   2 -12   3         76.56         78.09         3.10 o                         
   3 -12   3         17.85         13.10         1.65 o                         
  -6 -11   3          8.06          8.55         1.50 o                         
  -5 -11   3         67.53         56.19         2.59 o                         
  -4 -11   3         26.73         24.10         1.98 o                         
  -3 -11   3         20.57         18.48         1.86 o                         
  -2 -11   3         44.33         47.70         2.77 o                         
  -1 -11   3          8.80          8.66         1.19 o                         
   0 -11   3         20.57         16.11         1.96 o                         
   1 -11   3         63.14         56.74         5.11 o                         
   2 -11   3         16.94         23.97         1.83 o                         
   3 -11   3         27.79         31.04         2.10 o                         
   4 -11   3         28.29         23.35         1.53 o                         
   5 -11   3          9.03          7.38         1.95 o                         
  -8 -10   3          5.45          4.92         1.20 o                         
  -7 -10   3          4.16          3.20         0.93 o                         
  -6 -10   3         52.41         46.28         2.64 o                         
  -5 -10   3        165.97        151.31         5.64 o                         
  -4 -10   3          7.44          7.95         1.67 o                         
  -3 -10   3         19.13         22.60         1.84 o                         
  -2 -10   3         73.72         75.30         2.54 o                         
  -1 -10   3         14.73         12.48         1.27 o                         
   0 -10   3        155.48        163.22         7.49 o                         
   1 -10   3        177.25        175.65         6.16 o                         
   2 -10   3        246.78        235.17        14.35 o                         
   3 -10   3          7.77          9.17         1.27 o                         
   4 -10   3         26.10         20.00         1.67 o                         
   5 -10   3          3.11          2.15         0.93 o                         
   6 -10   3          7.36          6.14         0.98 o                         
  -9  -9   3         25.05         26.03         2.38 o                         
  -8  -9   3          5.32          3.75         1.06 o                         
  -7  -9   3         46.65         46.62         2.37 o                         
  -6  -9   3         52.76         42.83         3.23 o                         
  -5  -9   3        151.84        170.75         5.76 o                         
  -4  -9   3        182.51        175.76         4.96 o                         
  -3  -9   3        391.64        373.48         8.08 o                         
  -2  -9   3          6.99          7.70         1.13 o                         
  -1  -9   3        182.92        197.17         8.65 o                         
   0  -9   3        255.98        237.89        10.10 o                         
   1  -9   3         45.21         43.17         2.18 o                         
   2  -9   3        201.45        199.61        11.13 o                         
   3  -9   3         82.23         83.79         3.09 o                         
   4  -9   3        234.50        240.98         4.96 o                         
   5  -9   3          4.73          2.20         1.35 o                         
   6  -9   3         23.40         19.21         1.57 o                         
   7  -9   3         16.44         14.04         1.57 o                         
   8  -9   3          9.11          9.17         1.47 o                         
 -10  -8   3          6.97          4.05         1.26 o                         
  -9  -8   3        149.27        133.90         4.83 o                         
  -8  -8   3          4.94          5.65         1.47 o                         
  -7  -8   3         92.05         89.36         4.25 o                         
  -6  -8   3          9.02         11.61         1.76 o                         
  -5  -8   3        511.73        514.05         9.80 o                         
  -4  -8   3         43.23         43.84         2.21 o                         
  -3  -8   3         40.21         40.93         2.12 o                         
  -2  -8   3         33.18         30.04         1.53 o                         
  -1  -8   3        133.46        133.97         2.88 o                         
   0  -8   3        147.49        161.02         5.50 o                         
   1  -8   3        151.93        162.59         5.09 o                         
   2  -8   3        310.24        336.24        10.28 o                         
   3  -8   3        439.73        445.59         9.88 o                         
   4  -8   3        127.79        132.50         3.75 o                         
   5  -8   3         65.65         68.89         3.27 o                         
   6  -8   3         39.69         36.31         2.23 o                         
   7  -8   3         40.30         36.35         2.23 o                         
   8  -8   3         61.99         63.08         2.45 o                         
 -10  -7   3         26.38         33.95         3.21 o                         
  -9  -7   3         29.73         28.91         2.36 o                         
  -8  -7   3         59.64         57.61         3.13 o                         
  -7  -7   3        575.17        576.28        12.09 o                         
  -6  -7   3         90.36         87.64         3.55 o                         
  -5  -7   3        125.29        113.00         3.64 o                         
  -4  -7   3          8.72          7.74         1.30 o                         
  -3  -7   3        427.81        368.91         8.52 o                         
  -2  -7   3        172.38        168.92         5.33 o                         
  -1  -7   3        147.32        155.36         6.13 o                         
   0  -7   3       1010.23       1117.52        32.70 o                         
   1  -7   3         52.92         50.76         1.69 o                         
   2  -7   3        137.23        150.07         5.26 o                         
   3  -7   3         17.75         19.24         1.57 o                         
   4  -7   3        136.47        136.11         3.42 o                         
   5  -7   3        143.09        154.62         4.48 o                         
   6  -7   3         16.63         16.26         1.79 o                         
   7  -7   3         65.92         72.93         3.34 o                         
   8  -7   3          4.96          4.66         1.12 o                         
   9  -7   3          1.83          2.19         0.82 o                         
 -11  -6   3         12.63         11.28         1.90 o                         
 -10  -6   3         24.85         25.67         3.70 o                         
  -9  -6   3         57.29         49.06         2.88 o                         
  -8  -6   3         37.51         35.15         2.18 o                         
  -7  -6   3         39.19         36.42         2.28 o                         
  -6  -6   3         14.00          8.04         1.23 o                         
  -5  -6   3        600.18        563.98         9.04 o                         
  -4  -6   3        187.97        174.39         3.27 o                         
  -3  -6   3        585.48        529.28         7.52 o                         
  -2  -6   3        237.97        247.81         4.90 o                         
  -1  -6   3         16.02         13.57         1.06 o                         
   0  -6   3        382.74        411.04        11.32 o                         
   1  -6   3        214.71        261.17         7.86 o                         
   2  -6   3       1437.17       1521.64        22.33 o                         
   3  -6   3        151.40        173.90         3.55 o                         
   4  -6   3        333.21        380.59         8.04 o                         
   5  -6   3         25.79         27.02         1.54 o                         
   6  -6   3        221.78        216.21         6.58 o                         
   7  -6   3         56.83         53.07         3.65 o                         
   8  -6   3         39.59         33.57         2.28 o                         
   9  -6   3         35.61         32.68         1.86 o                         
  10  -6   3         40.84         45.54         4.03 o                         
 -11  -5   3         15.33         14.66         2.39 o                         
 -10  -5   3          6.58          4.44         1.41 o                         
  -9  -5   3         50.06         49.73         3.16 o                         
  -8  -5   3         33.83         35.70         2.12 o                         
  -7  -5   3        118.63        131.01         3.85 o                         
  -6  -5   3        132.39        138.64         3.53 o                         
  -5  -5   3        533.49        547.89         8.57 o                         
  -4  -5   3        511.96        504.70         5.62 o                         
  -3  -5   3        420.99        373.90         7.98 o                         
  -2  -5   3        476.24        472.69         7.90 o                         
  -1  -5   3       1211.10       1394.38        27.69 o                         
   0  -5   3        866.17       1058.71        33.03 o                         
   1  -5   3        423.98        507.88        24.95 o                         
   2  -5   3       1079.71       1172.54        15.52 o                         
   3  -5   3        102.25        121.07         3.05 o                         
   4  -5   3        115.22        108.62         2.64 o                         
   5  -5   3         28.68         25.75         1.58 o                         
   6  -5   3        131.25        124.84         3.40 o                         
   7  -5   3         17.76         21.15         1.93 o                         
   8  -5   3        164.57        186.53         4.12 o                         
   9  -5   3         13.07         10.86         1.21 o                         
  10  -5   3         13.06         12.71         1.78 o                         
 -12  -4   3         12.20         18.35         2.88 o                         
 -11  -4   3         28.66         32.91         2.91 o                         
 -10  -4   3         43.02         42.05         3.02 o                         
  -9  -4   3        196.90        211.49         6.77 o                         
  -8  -4   3         18.50         22.84         1.67 o                         
  -7  -4   3         41.06         35.87         1.97 o                         
  -6  -4   3         65.22         68.64         2.40 o                         
  -5  -4   3        737.17        769.98         7.58 o                         
  -4  -4   3        137.76        144.36         4.69 o                         
  -3  -4   3       1365.36       1273.59        37.25 o                         
  -2  -4   3        112.54        124.36         5.24 o                         
  -1  -4   3       4374.03       4422.44        36.72 o                         
   0  -4   3       1310.97       1346.14        48.24 o                         
   1  -4   3        896.51       1008.64        31.52 o                         
   2  -4   3        949.08       1070.71        14.55 o                         
   3  -4   3         30.61         28.83         2.71 o                         
   4  -4   3        426.55        454.79         8.05 o                         
   5  -4   3        149.46        150.60         3.42 o                         
   6  -4   3         42.13         41.58         1.99 o                         
   7  -4   3          1.10         -0.45         1.19 o                         
   8  -4   3        232.52        241.01         7.56 o                         
   9  -4   3         25.05         33.57         2.59 o                         
  10  -4   3         38.52         39.19         2.63 o                         
 -12  -3   3          7.36          3.93         1.08 o                         
 -11  -3   3         19.23         22.65         2.56 o                         
 -10  -3   3          0.51         -0.12         1.39 o                         
  -9  -3   3         41.61         35.30         2.63 o                         
  -8  -3   3         72.12         76.87         2.77 o                         
  -7  -3   3        107.38        113.58         2.68 o                         
  -6  -3   3        165.87        173.22         3.18 o                         
  -5  -3   3        665.69        722.68        12.46 o                         
  -4  -3   3       1835.73       1774.26        43.13 o                         
  -3  -3   3       1144.35       1144.38        19.47 o                         
  -2  -3   3        606.30        629.75         6.48 o                         
  -1  -3   3         67.92         67.80         2.98 o                         
   0  -3   3       4670.00       4672.79        46.50 o                         
   1  -3   3       1479.69       1570.05        31.82 o                         
   2  -3   3        912.94        999.65        16.53 o                         
   3  -3   3       1190.05       1310.07        23.75 o                         
   4  -3   3        113.99        125.82         4.94 o                         
   5  -3   3        286.21        305.95         8.08 o                         
   6  -3   3         33.98         36.11         1.83 o                         
   7  -3   3        149.75        149.18         3.88 o                         
   8  -3   3         13.77         10.89         1.63 o                         
   9  -3   3         40.86         37.25         3.18 o                         
  10  -3   3         23.13         23.99         2.37 o                         
  11  -3   3          6.12          4.56         1.85 o                         
 -12  -2   3          0.71          0.78         1.28 o                         
 -11  -2   3         29.98         28.53         3.18 o                         
 -10  -2   3         89.60        107.85         5.33 o                         
  -9  -2   3         19.47         23.28         2.29 o                         
  -8  -2   3         14.68         14.96         1.29 o                         
  -7  -2   3         64.84         74.52         2.13 o                         
  -6  -2   3        225.21        249.42         3.83 o                         
  -5  -2   3        128.64        126.42         5.04 o                         
  -4  -2   3       1933.79       1871.56        21.26 o                         
  -3  -2   3       1120.37       1031.73        15.17 o                         
  -2  -2   3       4536.03       4171.43        60.19 o                         
  -1  -2   3       5040.76       5110.62        59.00 o                         
   0  -2   3        284.34        308.70         7.26 o                         
   1  -2   3        154.01        138.06         4.12 o                         
   2  -2   3       1122.24       1147.77        12.71 o                         
   3  -2   3         95.91         94.10         4.24 o                         
   4  -2   3        429.80        464.44        13.95 o                         
   5  -2   3         51.88         43.28         1.62 o                         
   6  -2   3        174.85        177.13         3.73 o                         
   7  -2   3         55.80         50.00         2.46 o                         
   8  -2   3         63.69         67.39         3.38 o                         
   9  -2   3          0.05         -0.64         1.59 o                         
  10  -2   3         10.14         10.50         1.81 o                         
  11  -2   3          1.65          0.91         0.86 o                         
 -12  -1   3         45.51         53.78         5.94 o                         
 -11  -1   3         84.48         91.94         8.37 o                         
 -10  -1   3         17.92         15.32         2.10 o                         
  -9  -1   3         33.47         35.69         1.98 o                         
  -8  -1   3        123.04        122.52         3.37 o                         
  -7  -1   3        573.07        593.71        12.75 o                         
  -6  -1   3        315.91        321.68         8.91 o                         
  -5  -1   3         15.63         11.33         2.45 o                         
  -4  -1   3       1713.34       1687.51        27.74 o                         
  -3  -1   3       2314.40       2226.56        48.87 o                         
  -2  -1   3         18.14         14.21         1.37 o                         
  -1  -1   3        143.50        161.35         4.09 o                         
   0  -1   3        897.34        812.15        25.53 o                         
   1  -1   3       3596.14       3350.53        24.59 o                         
   2  -1   3        372.45        370.35         7.24 o                         
   3  -1   3        849.13        858.85        19.47 o                         
   4  -1   3        557.48        585.86        20.94 o                         
   5  -1   3        579.90        625.68        11.55 o                         
   6  -1   3         66.32         64.23         1.93 o                         
   7  -1   3        212.62        226.21         4.94 o                         
   8  -1   3        105.67        108.32         5.49 o                         
   9  -1   3         76.90         81.22         4.67 o                         
  10  -1   3          4.46          2.40         1.32 o                         
  11  -1   3          0.99          1.96         1.48 o                         
 -12   0   3         32.90         35.05         3.25 o                         
 -11   0   3         54.86         46.83         4.50 o                         
 -10   0   3         37.92         32.84         3.70 o                         
  -9   0   3        163.14        172.12         4.86 o                         
  -8   0   3         22.85         15.90         1.20 o                         
  -7   0   3          0.88          1.35         0.59 o                         
  -6   0   3         49.95         51.43         3.67 o                         
  -5   0   3        440.66        431.43        32.42 o                         
  -4   0   3         81.72         78.32         4.37 o                         
  -3   0   3        370.64        392.90        31.61 o                         
  -2   0   3          9.11          6.45         1.16 o                         
  -1   0   3         65.81         52.99         2.51 o                         
   0   0   3       5553.70       5349.38        51.88 o                         
   1   0   3       2647.19       2555.57        40.17 o                         
   2   0   3        232.61        239.74        11.05 o                         
   3   0   3         51.01         49.44         4.29 o                         
   4   0   3        221.73        213.34         9.34 o                         
   5   0   3       1160.92       1182.85        25.35 o                         
   6   0   3          6.42          5.90         1.21 o                         
   7   0   3          5.60          9.58         1.43 o                         
   8   0   3        102.08         97.33         5.29 o                         
   9   0   3         15.00         12.82         2.18 o                         
  10   0   3        227.51        204.66        12.32 o                         
  11   0   3         35.89         34.93         3.13 o                         
 -12   1   3         44.67         49.02         3.68 o                         
 -11   1   3         87.51         94.27         9.35 o                         
 -10   1   3         18.27         15.09         2.48 o                         
  -9   1   3         35.01         41.19         3.15 o                         
  -8   1   3        123.96        126.17         4.13 o                         
  -7   1   3        520.26        544.63         7.54 o                         
  -6   1   3        268.66        262.15        18.41 o                         
  -5   1   3         22.21         21.65         2.36 o                         
  -4   1   3       1829.18       1555.99        63.04 o                         
  -3   1   3       2348.63       2161.16        68.34 o                         
  -2   1   3         10.33          8.19         1.35 o                         
  -1   1   3        124.76        135.01         6.34 o                         
   0   1   3        951.50        772.78        11.04 o                         
   1   1   3       3368.35       3426.44        72.50 o                         
   2   1   3        387.01        395.01        16.43 o                         
   3   1   3        712.18        694.04        21.23 o                         
   4   1   3        494.47        526.07        14.49 o                         
   5   1   3        595.66        621.59        10.20 o                         
   6   1   3         70.69         62.21         2.35 o                         
   7   1   3        217.07        217.47         7.16 o                         
   8   1   3        108.83        116.63         4.75 o                         
   9   1   3         74.72         79.39         5.95 o                         
  10   1   3          4.76          5.37         1.48 o                         
  11   1   3          1.37          1.96         1.29 o                         
 -12   2   3          0.86         -1.68         4.41 o                         
 -11   2   3         32.64         32.29         3.75 o                         
 -10   2   3         88.37        111.83         4.55 o                         
  -9   2   3         12.79         16.89         1.69 o                         
  -8   2   3         17.02         17.42         1.50 o                         
  -7   2   3         75.18         85.07         2.44 o                         
  -6   2   3        204.07        234.89         5.79 o                         
  -5   2   3        148.27        160.35        10.48 o                         
  -4   2   3       1847.47       1794.69        78.03 o                         
  -3   2   3       1183.41       1070.11        19.13 o                         
  -2   2   3       4360.08       3600.66        41.74 o                         
  -1   2   3       5158.08       4591.48       109.37 o                         
   0   2   3        315.39        333.50         8.81 o                         
   1   2   3        210.31        209.04         8.32 o                         
   2   2   3       1191.58       1246.69        40.02 o                         
   3   2   3         89.51         82.49         4.70 o                         
   4   2   3        475.82        472.86        15.66 o                         
   5   2   3         67.19         52.09         2.29 o                         
   6   2   3        212.82        199.20         4.06 o                         
   7   2   3         56.15         49.65         4.22 o                         
   8   2   3         55.08         52.46         4.62 o                         
   9   2   3          0.12          4.25         2.28 o                         
  10   2   3          9.87         12.16         1.80 o                         
  11   2   3          1.62         -1.82         1.82 o                         
 -12   3   3          6.48         10.10         1.90 o                         
 -11   3   3         20.59         25.29         4.87 o                         
 -10   3   3          1.18         -0.50         1.02 o                         
  -9   3   3         41.46         38.99         2.20 o                         
  -8   3   3         63.27         67.31         2.53 o                         
  -7   3   3        124.23        135.07         3.61 o                         
  -6   3   3        133.36        143.44         3.31 o                         
  -5   3   3        645.36        678.03        17.06 o                         
  -4   3   3       1767.31       1766.46        28.14 o                         
  -3   3   3       1104.06        998.68        21.15 o                         
  -2   3   3        633.48        648.70        17.62 o                         
  -1   3   3        101.21         98.27         6.57 o                         
   0   3   3       4761.21       5111.05       365.33 o                         
   1   3   3       1269.02       1381.78        24.83 o                         
   2   3   3        942.96       1004.61        26.97 o                         
   3   3   3       1223.61       1246.91        19.99 o                         
   4   3   3        135.31        128.62        10.52 o                         
   5   3   3        267.45        251.83         6.47 o                         
   6   3   3         30.46         28.84         1.67 o                         
   7   3   3        138.88        124.97         5.12 o                         
   8   3   3         13.28          9.80         2.24 o                         
   9   3   3         39.65         39.06         2.73 o                         
  10   3   3         23.71         27.43         1.96 o                         
  11   3   3          5.68          4.48         1.75 o                         
 -11   4   3         28.25         25.01         3.58 o                         
 -10   4   3         44.52         42.66         2.64 o                         
  -9   4   3        213.62        220.86         5.58 o                         
  -8   4   3         22.56         26.03         1.81 o                         
  -7   4   3         45.05         43.47         2.15 o                         
  -6   4   3         73.95         77.80         2.47 o                         
  -5   4   3        738.09        777.93         8.12 o                         
  -4   4   3        114.15        116.50         7.28 o                         
  -3   4   3       1436.56       1344.69        28.33 o                         
  -2   4   3        110.79        117.37         6.01 o                         
  -1   4   3       4340.58       4868.58       286.26 o                         
   0   4   3       1199.52       1110.28        24.87 o                         
   1   4   3        978.63        991.06        25.17 o                         
   2   4   3       1097.94       1190.46        17.96 o                         
   3   4   3         31.91         28.75         2.91 o                         
   4   4   3        463.66        467.21        12.37 o                         
   5   4   3        131.84        122.61         2.98 o                         
   6   4   3         45.92         44.78         2.10 o                         
   7   4   3          1.26         -2.03         2.53 o                         
   8   4   3        242.06        235.05         8.93 o                         
   9   4   3         23.07         31.28         2.83 o                         
  10   4   3         39.15         46.62         2.75 o                         
 -11   5   3         14.46          8.79         3.68 o                         
 -10   5   3          7.06          8.31         1.55 o                         
  -9   5   3         49.99         56.52         2.65 o                         
  -8   5   3         34.16         38.23         2.31 o                         
  -7   5   3        131.92        143.78         3.60 o                         
  -6   5   3        147.74        153.79         3.38 o                         
  -5   5   3        566.39        562.74         6.92 o                         
  -4   5   3        454.37        428.71         5.79 o                         
  -3   5   3        357.59        322.77        12.73 o                         
  -2   5   3        481.42        469.57        18.07 o                         
  -1   5   3       1280.85       1284.34        78.44 o                         
   0   5   3        725.79        954.23        72.28 o                         
   1   5   3        371.66        491.80        41.18 o                         
   2   5   3       1109.09       1313.57        34.72 o                         
   3   5   3         84.07         97.12         2.49 o                         
   4   5   3        122.08        110.67         4.78 o                         
   5   5   3         25.86         22.82         1.37 o                         
   6   5   3        135.11        120.72         3.15 o                         
   7   5   3         14.65         12.41         2.70 o                         
   8   5   3        171.50        187.65         8.04 o                         
   9   5   3         11.60         14.11         2.63 o                         
  10   5   3         13.72         15.89         1.98 o                         
 -11   6   3         13.12         11.39         1.73 o                         
 -10   6   3         23.66         27.12         2.56 o                         
  -9   6   3         55.96         53.27         3.05 o                         
  -8   6   3         32.15         31.32         2.32 o                         
  -7   6   3         47.39         40.88         2.24 o                         
  -6   6   3         13.27         10.38         1.02 o                         
  -5   6   3        591.32        563.62         6.23 o                         
  -4   6   3        181.27        170.21         3.14 o                         
  -3   6   3        604.38        567.34         8.21 o                         
  -2   6   3        221.38        230.02         4.78 o                         
  -1   6   3         22.25         18.94         1.07 o                         
   0   6   3        436.59        474.39        18.63 o                         
   1   6   3        195.05        237.24         9.39 o                         
   2   6   3       1317.43       1469.64        41.35 o                         
   3   6   3        152.84        185.52         6.06 o                         
   4   6   3        373.36        413.29         8.54 o                         
   5   6   3         33.97         33.71         2.56 o                         
   6   6   3        227.33        219.26         5.82 o                         
   7   6   3         55.37         48.76         7.41 o                         
   8   6   3         39.83         36.16         5.89 o                         
   9   6   3         38.40         43.11         3.15 o                         
  10   6   3         42.57         46.19         2.28 o                         
 -10   7   3         24.09         29.04         1.83 o                         
  -9   7   3         29.86         30.76         2.32 o                         
  -8   7   3         56.81         53.79         3.17 o                         
  -7   7   3        563.42        591.41         8.36 o                         
  -6   7   3         90.39         95.31         3.46 o                         
  -5   7   3        131.94        126.07         3.38 o                         
  -4   7   3         10.20         11.13         0.97 o                         
  -3   7   3        420.92        381.17         5.07 o                         
  -2   7   3        154.79        145.48         2.55 o                         
  -1   7   3        164.64        176.10         5.45 o                         
   0   7   3        903.80        996.27        27.70 o                         
   1   7   3         57.53         55.52         2.16 o                         
   2   7   3        151.85        165.90         4.68 o                         
   3   7   3         17.89         20.86         1.97 o                         
   4   7   3        143.16        139.04         3.66 o                         
   5   7   3        122.50        128.60         4.18 o                         
   6   7   3         18.76         21.47         2.17 o                         
   7   7   3         77.67         93.46         9.44 o                         
   8   7   3          5.39          4.10         2.23 o                         
   9   7   3          1.61          1.68         0.72 o                         
 -10   8   3          7.41          5.43         1.32 o                         
  -9   8   3        150.59        146.02         5.49 o                         
  -8   8   3          6.50          5.23         1.13 o                         
  -7   8   3         98.59        101.93         3.18 o                         
  -6   8   3          9.06         12.21         1.40 o                         
  -5   8   3        483.17        487.06         7.49 o                         
  -4   8   3         41.12         41.05         2.03 o                         
  -3   8   3         44.04         44.88         2.02 o                         
  -2   8   3         30.64         28.53         1.56 o                         
  -1   8   3        125.71        131.41         4.28 o                         
   0   8   3        134.54        153.15         7.55 o                         
   1   8   3        152.02        173.56         4.32 o                         
   2   8   3        343.64        385.87        11.19 o                         
   3   8   3        444.68        461.13        12.76 o                         
   4   8   3        150.01        151.66         3.50 o                         
   5   8   3         65.65         69.92         3.53 o                         
   6   8   3         38.89         34.55         2.03 o                         
   7   8   3         40.26         37.03         2.39 o                         
   8   8   3         63.62         67.41         3.14 o                         
  -9   9   3         25.85         27.78         2.31 o                         
  -8   9   3          3.48          4.12         1.38 o                         
  -7   9   3         46.48         49.16         2.62 o                         
  -6   9   3         52.96         50.18         3.12 o                         
  -5   9   3        155.23        175.62         4.62 o                         
  -4   9   3        174.88        167.00         4.47 o                         
  -3   9   3        373.60        365.12         6.40 o                         
  -2   9   3          3.71          1.35         0.87 o                         
  -1   9   3        195.41        214.97         5.36 o                         
   0   9   3        267.93        260.93         6.15 o                         
   1   9   3         40.12         39.28         2.67 o                         
   2   9   3        194.74        212.45         9.99 o                         
   3   9   3         82.01         81.90         3.00 o                         
   4   9   3        226.58        236.35         5.43 o                         
   5   9   3          7.37          7.10         1.12 o                         
   6   9   3         25.36         22.34         1.73 o                         
   7   9   3         14.18         15.41         1.75 o                         
  -8  10   3          6.07          5.89         1.00 o                         
  -7  10   3          5.16          7.73         1.41 o                         
  -6  10   3         54.75         52.33         2.57 o                         
  -5  10   3        171.91        165.35         5.17 o                         
  -4  10   3         10.21          8.54         1.51 o                         
  -3  10   3         20.20         23.31         2.14 o                         
  -2  10   3         68.19         67.27         3.12 o                         
  -1  10   3         13.03         10.92         1.39 o                         
   0  10   3        168.58        175.17         4.54 o                         
   1  10   3        187.56        206.64         6.23 o                         
   2  10   3        261.47        291.35        14.11 o                         
   3  10   3          7.31          9.01         1.47 o                         
   4  10   3         23.63         22.30         1.64 o                         
   5  10   3          3.08          2.50         0.90 o                         
   6  10   3          8.29         11.75         1.44 o                         
  -6  11   3          6.72          8.16         1.39 o                         
  -5  11   3         67.14         64.65        12.21 o                         
  -4  11   3         22.60         21.62         2.47 o                         
  -3  11   3         24.70         21.28         2.11 o                         
  -2  11   3         48.43         54.38         6.12 o                         
  -1  11   3          9.69         10.61         2.36 o                         
   0  11   3         26.78         27.00         2.55 o                         
   1  11   3         65.39         59.01         2.93 o                         
   2  11   3         18.10         21.80         1.83 o                         
   3  11   3         24.52         27.44         2.66 o                         
   4  11   3         23.69         21.88         2.35 o                         
   5  11   3          6.74          5.46         1.87 o                         
  -4  12   3         34.05         37.14         4.19 o                         
  -3  12   3         23.11         21.45         3.40 o                         
  -2  12   3          7.80          9.10         1.83 o                         
  -1  12   3         43.55         43.51         2.44 o                         
   0  12   3          6.25          4.21         1.37 o                         
   1  12   3         27.05         27.82         2.47 o                         
   2  12   3         68.13         68.49         3.39 o                         
   3  12   3         16.70         13.94         2.35 o                         
  -4 -12   4         28.57         25.28         2.11 o                         
  -3 -12   4          1.51         -0.84         0.84 o                         
  -2 -12   4          1.95         -0.22         0.75 o                         
  -1 -12   4         58.70         49.50         4.22 o                         
   0 -12   4         30.78         27.23         2.67 o                         
   1 -12   4         16.86         16.47         1.54 o                         
   2 -12   4        101.55        103.31         4.61 o                         
  -6 -11   4         13.78         14.23         1.76 o                         
  -5 -11   4          9.45          8.75         1.38 o                         
  -4 -11   4          2.39          0.74         0.80 o                         
  -3 -11   4         63.57         61.65         2.63 o                         
  -2 -11   4         62.98         61.62         2.45 o                         
  -1 -11   4         19.85         23.67         1.83 o                         
   0 -11   4          2.13          0.84         1.03 o                         
   1 -11   4         11.27         10.13         1.45 o                         
   2 -11   4         84.47         69.02         3.44 o                         
   3 -11   4         44.40         37.49         2.06 o                         
   4 -11   4         21.45         17.50         1.73 o                         
   5 -11   4          9.22          3.78         1.61 o                         
  -8 -10   4          9.95          7.57         5.22 o                         
  -7 -10   4         38.14         32.22         2.76 o                         
  -6 -10   4         31.25         27.63         2.90 o                         
  -5 -10   4         68.29         68.17         2.91 o                         
  -4 -10   4         72.05         81.22         3.28 o                         
  -3 -10   4         33.87         36.72         2.12 o                         
  -2 -10   4         43.07         45.87         2.17 o                         
  -1 -10   4         66.03         72.84         4.45 o                         
   0 -10   4        137.48        146.05         7.79 o                         
   1 -10   4        137.54        144.71        10.57 o                         
   2 -10   4         25.14         26.34         1.88 o                         
   3 -10   4         23.77         23.30         1.53 o                         
   4 -10   4         27.75         27.51         2.02 o                         
   5 -10   4         30.76         33.57         2.05 o                         
   6 -10   4          3.02          3.53         1.25 o                         
  -9  -9   4         59.96         58.38         3.42 o                         
  -8  -9   4          6.59          7.17         1.01 o                         
  -7  -9   4         50.33         35.28         2.44 o                         
  -6  -9   4         11.71          8.45         1.17 o                         
  -5  -9   4        142.55        134.19         4.98 o                         
  -4  -9   4          1.82          3.22         1.32 o                         
  -3  -9   4        749.13        762.59        18.81 o                         
  -2  -9   4         52.52         52.25         2.46 o                         
  -1  -9   4         20.05         17.99         1.29 o                         
   0  -9   4         30.08         29.49         2.07 o                         
   1  -9   4          7.53          7.32         1.15 o                         
   2  -9   4        171.13        164.70         5.13 o                         
   3  -9   4        136.50        144.05         4.35 o                         
   4  -9   4        226.17        230.48         6.33 o                         
   5  -9   4         35.79         37.72         2.04 o                         
   6  -9   4         13.98         15.44         1.25 o                         
   7  -9   4          5.20          3.68         1.29 o                         
 -10  -8   4          2.28         -0.70         1.04 o                         
  -9  -8   4          8.35          8.04         1.20 o                         
  -8  -8   4         55.98         52.81         2.73 o                         
  -7  -8   4        132.17        137.28         4.53 o                         
  -6  -8   4         11.31          9.42         1.69 o                         
  -5  -8   4        290.90        251.23         7.42 o                         
  -4  -8   4        195.06        195.04         4.71 o                         
  -3  -8   4        210.16        199.47         4.31 o                         
  -2  -8   4         18.89         19.99         1.55 o                         
  -1  -8   4         61.86         63.55         3.02 o                         
   0  -8   4        143.08        151.19         6.18 o                         
   1  -8   4         27.88         33.18         2.20 o                         
   2  -8   4        305.18        315.02         9.41 o                         
   3  -8   4          8.28          8.29         1.38 o                         
   4  -8   4        262.29        261.67         6.04 o                         
   5  -8   4         52.82         58.44         3.32 o                         
   6  -8   4         33.16         37.75         2.15 o                         
   7  -8   4         20.42         20.65         1.62 o                         
   8  -8   4         25.47         28.34         2.13 o                         
 -10  -7   4          4.71          3.67         1.36 o                         
  -9  -7   4         72.16         71.98         3.49 o                         
  -8  -7   4          6.07          3.11         1.32 o                         
  -7  -7   4        163.86        158.58         5.72 o                         
  -6  -7   4         76.17         79.30         3.94 o                         
  -5  -7   4        318.69        319.02         6.67 o                         
  -4  -7   4         42.31         46.98         2.13 o                         
  -3  -7   4        458.02        413.41         5.27 o                         
  -2  -7   4        313.58        355.82         6.96 o                         
  -1  -7   4        313.70        346.94        12.12 o                         
   0  -7   4        342.31        363.89        17.15 o                         
   1  -7   4         38.06         45.93         1.83 o                         
   2  -7   4        183.97        196.53         4.20 o                         
   3  -7   4        128.70        127.15         3.23 o                         
   4  -7   4         18.68         17.65         2.21 o                         
   5  -7   4         88.27         98.37         3.65 o                         
   6  -7   4         90.12         89.85         4.49 o                         
   7  -7   4          0.51          0.40         1.03 o                         
   8  -7   4         19.45         18.00         1.43 o                         
   9  -7   4         22.53         17.72         4.36 o                         
 -11  -6   4         11.60          9.88         1.86 o                         
 -10  -6   4         15.01         16.18         2.28 o                         
  -9  -6   4        141.45        134.58         5.05 o                         
  -8  -6   4         11.80          9.62         1.63 o                         
  -7  -6   4         29.21         27.71         2.60 o                         
  -6  -6   4         53.25         53.56         2.56 o                         
  -5  -6   4         76.03         70.10         2.75 o                         
  -4  -6   4         38.15         42.14         1.74 o                         
  -3  -6   4        258.50        255.17         4.68 o                         
  -2  -6   4        325.13        328.34         4.93 o                         
  -1  -6   4        902.03        994.12        28.52 o                         
   0  -6   4        667.88        723.02        23.98 o                         
   1  -6   4       1100.80       1210.54        30.39 o                         
   2  -6   4        759.35        809.65        12.53 o                         
   3  -6   4          6.30          6.14         1.20 o                         
   4  -6   4         50.90         51.09         2.49 o                         
   5  -6   4        479.12        511.37        11.70 o                         
   6  -6   4         71.28         61.59         3.29 o                         
   7  -6   4         52.79         56.69         2.82 o                         
   8  -6   4         53.06         42.26         2.22 o                         
   9  -6   4          5.33          7.46         1.21 o                         
 -11  -5   4         18.98         12.81         2.60 o                         
 -10  -5   4         29.85         25.08         2.47 o                         
  -9  -5   4         31.92         35.35         2.37 o                         
  -8  -5   4         21.40         22.34         2.13 o                         
  -7  -5   4         70.05         74.43         2.94 o                         
  -6  -5   4        292.95        282.09         4.68 o                         
  -5  -5   4        110.28        107.78         2.90 o                         
  -4  -5   4        474.04        450.36         8.20 o                         
  -3  -5   4         32.39         44.17         1.80 o                         
  -2  -5   4        400.04        436.72        13.33 o                         
  -1  -5   4        278.75        323.14        10.03 o                         
   0  -5   4        704.05        802.76        18.87 o                         
   1  -5   4        942.46        935.90        20.77 o                         
   2  -5   4        394.07        434.66         6.08 o                         
   3  -5   4        254.12        269.77         4.11 o                         
   4  -5   4        160.01        163.10         3.65 o                         
   5  -5   4         65.56         79.70         2.71 o                         
   6  -5   4         84.75         87.42         2.78 o                         
   7  -5   4         41.74         48.02         2.31 o                         
   8  -5   4         28.34         23.68         1.62 o                         
   9  -5   4          3.50          1.14         0.84 o                         
  10  -5   4         26.16         24.53         3.17 o                         
 -12  -4   4         12.43         14.65         2.47 o                         
 -11  -4   4          1.66          3.74         1.24 o                         
 -10  -4   4         38.92         40.95         3.08 o                         
  -9  -4   4          0.97          1.49         1.43 o                         
  -8  -4   4         13.87         14.53         1.64 o                         
  -7  -4   4        400.16        446.54         7.38 o                         
  -6  -4   4        192.59        174.89         3.75 o                         
  -5  -4   4         70.58         75.91         2.25 o                         
  -4  -4   4        667.97        639.97        10.43 o                         
  -3  -4   4         45.63         31.68         3.85 o                         
  -2  -4   4       2211.35       2136.59        28.75 o                         
  -1  -4   4         42.22         34.80         2.74 o                         
   0  -4   4       1773.71       1912.68        20.69 o                         
   1  -4   4        319.95        324.97         9.14 o                         
   2  -4   4       1075.46       1096.41        13.35 o                         
   3  -4   4        146.22        173.07         4.37 o                         
   4  -4   4        257.84        284.46         6.19 o                         
   5  -4   4         68.58         75.71         2.35 o                         
   6  -4   4         79.00         83.87         2.56 o                         
   7  -4   4        117.10        127.08         3.75 o                         
   8  -4   4         78.51         73.83         3.36 o                         
   9  -4   4          0.73          1.47         1.15 o                         
  10  -4   4         10.36         11.46         1.41 o                         
 -12  -3   4         35.29         28.77         3.53 o                         
 -11  -3   4         58.07         59.31         4.44 o                         
 -10  -3   4         14.32         16.17         2.09 o                         
  -9  -3   4        112.20        111.44         4.78 o                         
  -8  -3   4        278.38        286.64         6.15 o                         
  -7  -3   4         15.92         14.62         1.35 o                         
  -6  -3   4        543.26        613.11         7.40 o                         
  -5  -3   4        830.38        803.04        18.35 o                         
  -4  -3   4          3.63          2.35         1.27 o                         
  -3  -3   4       3311.39       3435.58        32.33 o                         
  -2  -3   4        462.14        453.08        10.41 o                         
  -1  -3   4        730.66        751.38        10.90 o                         
   0  -3   4         41.51         49.33         3.11 o                         
   1  -3   4        624.47        650.22        10.51 o                         
   2  -3   4       1783.31       1902.77        25.44 o                         
   3  -3   4        106.92        100.44         4.56 o                         
   4  -3   4        368.52        419.84         7.55 o                         
   5  -3   4         36.66         39.81         1.75 o                         
   6  -3   4        210.36        221.19         5.89 o                         
   7  -3   4         39.66         36.33         2.26 o                         
   8  -3   4         77.24         74.13         3.37 o                         
   9  -3   4          3.92          2.76         1.49 o                         
  10  -3   4         16.28         14.47         1.74 o                         
 -12  -2   4          1.41         -0.02         1.48 o                         
 -11  -2   4         34.55         25.91         3.06 o                         
 -10  -2   4         32.15         32.62         2.35 o                         
  -9  -2   4        449.87        460.22        10.53 o                         
  -8  -2   4         83.92         84.97         2.86 o                         
  -7  -2   4        249.59        241.45         4.76 o                         
  -6  -2   4         36.45         32.77         2.22 o                         
  -5  -2   4       1216.12       1241.00        18.54 o                         
  -4  -2   4        402.92        378.54         9.41 o                         
  -3  -2   4        551.14        586.51         8.80 o                         
  -2  -2   4        735.18        711.35        13.35 o                         
  -1  -2   4       1205.48       1236.80        13.69 o                         
   0  -2   4         69.54         71.99         3.39 o                         
   1  -2   4       1377.62       1457.26        22.75 o                         
   2  -2   4       2514.87       2610.37        36.15 o                         
   3  -2   4        444.05        463.29        13.15 o                         
   4  -2   4        208.63        212.87         4.72 o                         
   5  -2   4         39.48         34.54         1.56 o                         
   6  -2   4         42.56         42.09         1.82 o                         
   7  -2   4         48.99         47.38         2.49 o                         
   8  -2   4         32.66         35.99         2.54 o                         
   9  -2   4          1.00         -1.17         1.61 o                         
  10  -2   4          9.27          8.01         1.51 o                         
  11  -2   4          4.91          3.98         1.80 o                         
 -12  -1   4         50.80         46.56         3.90 o                         
 -11  -1   4         32.98         38.69         3.66 o                         
 -10  -1   4        209.57        224.18         5.38 o                         
  -9  -1   4        135.18        140.55         4.21 o                         
  -8  -1   4          7.92          6.22         1.16 o                         
  -7  -1   4        408.47        423.86         7.80 o                         
  -6  -1   4        451.25        467.30         9.38 o                         
  -5  -1   4        799.31        770.66        19.17 o                         
  -4  -1   4        289.54        295.37        12.97 o                         
  -3  -1   4       2996.08       2828.85        21.49 o                         
  -2  -1   4        870.26        820.87        12.80 o                         
  -1  -1   4       3042.52       2830.51        29.80 o                         
   0  -1   4        862.32        816.76         9.91 o                         
   1  -1   4       1866.57       1756.94        27.79 o                         
   2  -1   4        280.89        274.30         6.89 o                         
   3  -1   4       2334.27       2487.63        53.12 o                         
   4  -1   4        427.81        446.50        10.91 o                         
   5  -1   4         69.56         81.20         2.10 o                         
   6  -1   4        261.64        254.42         4.61 o                         
   7  -1   4         75.96         74.84         3.43 o                         
   8  -1   4          3.31          2.05         1.61 o                         
   9  -1   4         65.55         78.71         4.39 o                         
  10  -1   4         27.36         28.19         2.48 o                         
  11  -1   4          5.25          6.39         1.38 o                         
 -12   0   4          0.01          0.86         2.63 o                         
 -11   0   4        108.87        103.98         5.96 o                         
 -10   0   4         52.07         53.66         3.67 o                         
  -9   0   4          4.50          3.36         1.20 o                         
  -8   0   4        234.76        236.78         5.08 o                         
  -7   0   4         76.85         85.75         2.98 o                         
  -6   0   4       1477.78       1395.22        15.38 o                         
  -5   0   4          8.47          9.41         3.30 o                         
  -4   0   4          4.05         17.00         2.06 o                         
  -3   0   4        915.61        954.20        12.08 o                         
  -2   0   4        948.40        878.59        12.93 o                         
  -1   0   4       1807.95       1572.37        17.64 o                         
   0   0   4       2334.00       2116.40        19.01 o                         
   1   0   4       1544.64       1510.24        34.08 o                         
   2   0   4        138.43        138.30         7.08 o                         
   3   0   4         36.91         29.47         4.05 o                         
   4   0   4       1605.90       1620.83        33.76 o                         
   5   0   4         35.55         40.84         2.23 o                         
   6   0   4          1.46          3.13         0.90 o                         
   7   0   4         22.18         18.71         1.68 o                         
   8   0   4        413.41        422.20         9.00 o                         
   9   0   4         50.27         46.07         3.51 o                         
  10   0   4         64.85         69.89         3.59 o                         
  11   0   4          3.17          3.35         1.79 o                         
 -12   1   4         51.41         55.26         6.33 o                         
 -11   1   4         33.15         45.11         2.98 o                         
 -10   1   4        209.06        210.22         7.33 o                         
  -9   1   4        126.59        137.29         5.31 o                         
  -8   1   4         10.16         12.48         1.75 o                         
  -7   1   4        391.67        423.66         9.32 o                         
  -6   1   4        457.49        465.65        12.36 o                         
  -5   1   4        820.52        796.41        24.72 o                         
  -4   1   4        306.88        292.26        11.64 o                         
  -3   1   4       2887.55       2559.14        70.17 o                         
  -2   1   4        737.12        661.23        12.73 o                         
  -1   1   4       2896.39       2560.28        19.63 o                         
   0   1   4        828.29        685.98        37.86 o                         
   1   1   4       2020.91       1688.85        50.28 o                         
   2   1   4        270.21        317.10        18.81 o                         
   3   1   4       2329.91       2276.14        36.43 o                         
   4   1   4        421.30        456.20        22.47 o                         
   5   1   4         76.07         83.47         2.58 o                         
   6   1   4        267.63        264.11         5.05 o                         
   7   1   4         72.25         76.82         3.25 o                         
   8   1   4          5.25          6.91         1.39 o                         
   9   1   4         62.40         71.38         7.38 o                         
  10   1   4         26.83         34.30         2.61 o                         
  11   1   4          5.12          5.59         1.79 o                         
 -12   2   4          1.81          7.20         2.97 o                         
 -11   2   4         32.12         31.23         5.91 o                         
 -10   2   4         34.49         38.39         3.73 o                         
  -9   2   4        451.75        482.25        10.62 o                         
  -8   2   4         92.78         97.99         3.62 o                         
  -7   2   4        261.76        263.90         5.45 o                         
  -6   2   4         24.34         23.91         4.80 o                         
  -5   2   4       1204.22       1130.48        37.36 o                         
  -4   2   4        296.21        240.28        18.11 o                         
  -3   2   4        532.58        525.40        15.69 o                         
  -2   2   4        845.07        789.15        15.18 o                         
  -1   2   4       1243.56       1309.56        19.41 o                         
   0   2   4         80.82         72.18         3.12 o                         
   1   2   4       1435.76       1508.35        35.70 o                         
   2   2   4       2464.88       2430.55        28.26 o                         
   3   2   4        477.37        481.19        16.82 o                         
   4   2   4        256.33        243.27         4.79 o                         
   5   2   4         44.78         35.41         1.55 o                         
   6   2   4         48.80         43.40         1.88 o                         
   7   2   4         54.20         48.44         2.17 o                         
   8   2   4         34.02         28.24         3.87 o                         
   9   2   4          0.69         -1.16         1.40 o                         
  10   2   4          8.70          8.12         2.03 o                         
  11   2   4          5.03          4.32         1.70 o                         
 -12   3   4         34.88         43.86         5.26 o                         
 -11   3   4         57.66         59.08         4.44 o                         
 -10   3   4         13.19         13.53         1.63 o                         
  -9   3   4         97.33         93.33         3.82 o                         
  -8   3   4        270.02        277.58         5.18 o                         
  -7   3   4          9.89          8.54         1.01 o                         
  -6   3   4        514.69        568.31        11.46 o                         
  -5   3   4        748.25        674.96        23.67 o                         
  -4   3   4          5.35          7.85         3.85 o                         
  -3   3   4       3127.76       2945.21        45.93 o                         
  -2   3   4        565.22        529.41        13.54 o                         
  -1   3   4        608.36        600.53        14.36 o                         
   0   3   4         46.31         53.62         3.21 o                         
   1   3   4        629.88        676.77        19.85 o                         
   2   3   4       1664.57       1710.28        28.59 o                         
   3   3   4        112.59         88.06         9.66 o                         
   4   3   4        369.52        391.27        10.70 o                         
   5   3   4         44.70         40.65         1.60 o                         
   6   3   4        202.60        190.74         7.07 o                         
   7   3   4         35.94         30.02         2.87 o                         
   8   3   4         82.20         78.38        14.89 o                         
   9   3   4          4.14          2.25         1.57 o                         
  10   3   4         16.85         12.92         1.43 o                         
 -11   4   4          1.95          2.97         1.41 o                         
 -10   4   4         37.70         40.59         2.52 o                         
  -9   4   4          0.82          0.91         0.98 o                         
  -8   4   4         16.41         15.67         1.37 o                         
  -7   4   4        367.56        394.56         5.52 o                         
  -6   4   4        172.72        155.30         2.96 o                         
  -5   4   4         74.39         85.00         2.02 o                         
  -4   4   4        697.67        638.84        17.80 o                         
  -3   4   4         31.53         28.30         3.93 o                         
  -2   4   4       2163.92       2059.30        45.21 o                         
  -1   4   4         31.14         20.23         2.85 o                         
   0   4   4       1574.01       1659.84        32.93 o                         
   1   4   4        320.99        341.50        10.71 o                         
   2   4   4       1059.53       1104.35        47.32 o                         
   3   4   4        114.20        125.71         3.08 o                         
   4   4   4        242.16        237.73         9.30 o                         
   5   4   4         74.90         75.90         3.27 o                         
   6   4   4         80.36         80.10         3.07 o                         
   7   4   4        126.81        130.93         5.85 o                         
   8   4   4         75.01         69.48         5.30 o                         
   9   4   4          0.55          2.01         1.62 o                         
  10   4   4         10.67         11.00         1.57 o                         
 -11   5   4         18.46         14.46         1.97 o                         
 -10   5   4         28.17         28.50         2.16 o                         
  -9   5   4         32.26         38.82         2.11 o                         
  -8   5   4         20.97         20.80         1.51 o                         
  -7   5   4         84.38         87.20         2.60 o                         
  -6   5   4        275.20        263.71         4.48 o                         
  -5   5   4         69.77         66.51         1.72 o                         
  -4   5   4        460.67        437.77         6.92 o                         
  -3   5   4         35.83         48.13         2.73 o                         
  -2   5   4        360.78        374.50        20.29 o                         
  -1   5   4        306.44        338.74         8.45 o                         
   0   5   4        688.87        883.62        66.23 o                         
   1   5   4        942.24       1098.06        88.05 o                         
   2   5   4        432.45        496.53        11.25 o                         
   3   5   4        216.46        231.01         4.01 o                         
   4   5   4        142.05        136.52         3.59 o                         
   5   5   4         78.54         87.48         3.01 o                         
   6   5   4         88.63         83.23         2.78 o                         
   7   5   4         44.21         50.91         3.46 o                         
   8   5   4         27.53         28.37         3.68 o                         
   9   5   4          3.97          3.19         1.49 o                         
  10   5   4         25.57         22.90         2.11 o                         
 -11   6   4         12.08         11.97         1.44 o                         
 -10   6   4         12.32         15.24         2.01 o                         
  -9   6   4        149.18        160.28         4.53 o                         
  -8   6   4         10.68         10.89         1.44 o                         
  -7   6   4         37.53         35.38         1.96 o                         
  -6   6   4         52.80         51.50         2.10 o                         
  -5   6   4         68.92         66.12         1.94 o                         
  -4   6   4         46.65         51.10         1.57 o                         
  -3   6   4        229.60        229.54         4.11 o                         
  -2   6   4        300.14        295.68         6.47 o                         
  -1   6   4        914.18       1015.49        36.12 o                         
   0   6   4        689.08        751.17        28.47 o                         
   1   6   4       1095.52       1207.81        50.40 o                         
   2   6   4        690.48        790.62        26.82 o                         
   3   6   4          4.77          4.07         0.82 o                         
   4   6   4         49.85         51.67         2.01 o                         
   5   6   4        464.12        476.48        13.40 o                         
   6   6   4         72.67         63.74         2.51 o                         
   7   6   4         45.23         50.45         4.57 o                         
   8   6   4         49.34         54.22         6.66 o                         
   9   6   4          6.11         12.31         1.66 o                         
 -10   7   4          4.27          2.91         1.15 o                         
  -9   7   4         73.10         72.41         2.91 o                         
  -8   7   4          6.41          5.82         1.63 o                         
  -7   7   4        175.85        176.65         4.91 o                         
  -6   7   4         84.09         89.12         3.05 o                         
  -5   7   4        373.41        377.69         6.30 o                         
  -4   7   4         43.27         47.31         1.75 o                         
  -3   7   4        472.31        440.51         5.03 o                         
  -2   7   4        315.67        339.07         5.28 o                         
  -1   7   4        321.19        353.09        12.20 o                         
   0   7   4        356.15        377.07        15.74 o                         
   1   7   4         36.51         45.62         2.70 o                         
   2   7   4        163.24        181.95         6.38 o                         
   3   7   4        139.22        147.03         5.45 o                         
   4   7   4         22.27         21.26         1.58 o                         
   5   7   4         90.41         98.47         3.12 o                         
   6   7   4         88.38         87.94         3.44 o                         
   7   7   4          0.70          2.51         2.09 o                         
   8   7   4         19.27         20.10         2.29 o                         
   9   7   4         21.99         18.95         2.93 o                         
 -10   8   4          3.14          2.02         2.80 o                         
  -9   8   4          9.06         10.26         1.35 o                         
  -8   8   4         55.72         59.67         2.65 o                         
  -7   8   4        149.17        164.30         4.50 o                         
  -6   8   4          8.92          9.43         1.32 o                         
  -5   8   4        299.54        269.66         4.68 o                         
  -4   8   4        200.53        199.24         5.56 o                         
  -3   8   4        215.31        205.35         4.19 o                         
  -2   8   4         17.04         17.41         1.54 o                         
  -1   8   4         59.86         61.24         2.84 o                         
   0   8   4        135.52        145.16         6.54 o                         
   1   8   4         30.08         34.22         1.86 o                         
   2   8   4        307.61        328.99        14.76 o                         
   3   8   4          8.18          8.39         1.10 o                         
   4   8   4        258.03        260.61         6.04 o                         
   5   8   4         46.01         47.35         2.17 o                         
   6   8   4         31.38         36.32         2.00 o                         
   7   8   4         17.38         20.66         2.20 o                         
   8   8   4         27.16         34.86         2.22 o                         
  -9   9   4         61.52         62.96         3.28 o                         
  -8   9   4          5.71          6.56         1.39 o                         
  -7   9   4         48.40         34.52         2.78 o                         
  -6   9   4         12.20         10.45         1.50 o                         
  -5   9   4        149.85        143.79         4.16 o                         
  -4   9   4          2.69          2.18         1.09 o                         
  -3   9   4        763.54        790.52        12.35 o                         
  -2   9   4         59.11         51.43         2.65 o                         
  -1   9   4         15.29         13.85         2.03 o                         
   0   9   4         32.36         34.75         2.51 o                         
   1   9   4          6.78          4.65         1.39 o                         
   2   9   4        158.97        189.97         6.91 o                         
   3   9   4        123.21        139.23         3.84 o                         
   4   9   4        225.21        239.88         8.49 o                         
   5   9   4         36.72         40.59         2.01 o                         
   6   9   4         13.73         16.53         1.64 o                         
   7   9   4          5.46          6.93         1.19 o                         
  -8  10   4          9.64          8.08         1.62 o                         
  -7  10   4         35.86         31.03         2.20 o                         
  -6  10   4         35.56         36.70         2.61 o                         
  -5  10   4         69.78         64.99         4.04 o                         
  -4  10   4         70.32         78.83         3.39 o                         
  -3  10   4         29.01         31.76         2.78 o                         
  -2  10   4         50.81         55.98         3.59 o                         
  -1  10   4         60.15         63.11         3.23 o                         
   0  10   4        137.43        155.32         5.74 o                         
   1  10   4        132.55        142.46         4.84 o                         
   2  10   4         27.28         28.32         2.20 o                         
   3  10   4         21.65         23.28         1.94 o                         
   4  10   4         30.62         33.17         2.16 o                         
   5  10   4         30.46         35.78         2.08 o                         
   6  10   4          2.45          1.17         1.48 o                         
  -6  11   4         11.66         13.99         1.77 o                         
  -5  11   4         10.30         11.64         1.83 o                         
  -4  11   4          2.75          1.25         1.08 o                         
  -3  11   4         66.30         60.77         3.28 o                         
  -2  11   4         59.02         56.96         4.34 o                         
  -1  11   4         23.37         24.54         2.25 o                         
   0  11   4          1.52          0.49         0.96 o                         
   1  11   4          8.90          8.01         1.37 o                         
   2  11   4         89.95         78.34         4.55 o                         
   3  11   4         44.53         39.00         2.46 o                         
   4  11   4         19.10         13.14         1.47 o                         
   5  11   4          7.55          5.46         1.75 o                         
  -4  12   4         26.42         27.94         3.56 o                         
  -3  12   4          2.86          4.33         2.26 o                         
  -2  12   4          1.26          2.41         1.24 o                         
  -1  12   4         62.11         53.30         2.72 o                         
   0  12   4         32.32         27.31         2.00 o                         
   1  12   4         15.92         14.26         1.46 o                         
   2  12   4         97.92        100.13         3.97 o                         
  -4 -12   5          1.17          1.51         1.20 o                         
  -3 -12   5          9.92          6.86         4.76 o                         
  -2 -12   5          8.94          8.74         1.21 o                         
  -1 -12   5          9.32         10.66         1.06 o                         
   0 -12   5         24.22         22.92         2.15 o                         
   1 -12   5         20.64         17.83         1.65 o                         
   2 -12   5         44.07         55.48         3.61 o                         
  -6 -11   5         72.19         65.92         3.38 o                         
  -5 -11   5         10.41         10.33         1.37 o                         
  -4 -11   5          6.79          5.91         1.01 o                         
  -3 -11   5         20.47         25.02         1.54 o                         
  -2 -11   5         23.99         21.12         1.49 o                         
  -1 -11   5         13.00         12.00         1.38 o                         
   0 -11   5          8.59          6.96         1.09 o                         
   1 -11   5          3.08          3.65         1.04 o                         
   2 -11   5         28.72         33.07         4.00 o                         
   3 -11   5         40.51         41.24         3.69 o                         
   4 -11   5         25.95         29.12         3.96 o                         
  -8 -10   5         13.62          8.58         4.84 o                         
  -7 -10   5          6.21          4.47         1.09 o                         
  -6 -10   5         17.30         11.42         1.29 o                         
  -5 -10   5         38.03         35.73         1.98 o                         
  -4 -10   5          7.41          9.70         1.21 o                         
  -3 -10   5         10.88         12.56         1.29 o                         
  -2 -10   5         69.61         75.58         3.94 o                         
  -1 -10   5         71.95         81.05         3.75 o                         
   0 -10   5          0.86          0.43         0.87 o                         
   1 -10   5          5.02          5.35         1.11 o                         
   2 -10   5         11.14         13.98         1.43 o                         
   3 -10   5         69.10         56.74         2.57 o                         
   4 -10   5         18.13         17.86         1.34 o                         
   5 -10   5         21.21         19.09         1.93 o                         
  -9  -9   5         26.95         23.70         4.35 o                         
  -8  -9   5         11.98          8.18         1.10 o                         
  -7  -9   5         25.27         24.39         2.07 o                         
  -6  -9   5         16.21         15.40         1.54 o                         
  -5  -9   5         64.79         59.86         3.08 o                         
  -4  -9   5        130.03        131.18         3.90 o                         
  -3  -9   5        158.69        147.13         4.66 o                         
  -2  -9   5        198.78        213.35         5.03 o                         
  -1  -9   5         76.58         81.18         2.64 o                         
   0  -9   5        167.90        191.23        11.22 o                         
   1  -9   5         77.79         79.85         4.51 o                         
   2  -9   5        108.05        135.91         6.64 o                         
   3  -9   5         16.76         15.78         1.85 o                         
   4  -9   5          2.11          2.32         0.85 o                         
   5  -9   5         21.98         16.64         1.35 o                         
   6  -9   5         19.79         19.31         1.71 o                         
   7  -9   5          2.52          1.12         1.15 o                         
 -10  -8   5          9.35          7.42         1.14 o                         
  -9  -8   5         42.71         38.81         2.70 o                         
  -8  -8   5         16.84         13.91         1.80 o                         
  -7  -8   5         43.13         34.14         2.66 o                         
  -6  -8   5          7.12          6.05         1.38 o                         
  -5  -8   5        235.09        230.51         4.62 o                         
  -4  -8   5        255.48        242.25         5.69 o                         
  -3  -8   5         98.65         94.49         3.44 o                         
  -2  -8   5        130.32        136.88         3.18 o                         
  -1  -8   5         31.60         29.55         2.91 o                         
   0  -8   5         46.47         46.01         2.58 o                         
   1  -8   5        168.88        174.99         8.28 o                         
   2  -8   5         29.41         24.55         1.70 o                         
   3  -8   5         77.09         85.55         3.86 o                         
   4  -8   5          5.94          4.39         1.21 o                         
   5  -8   5         23.72         21.47         1.61 o                         
   6  -8   5          9.89          6.47         1.33 o                         
   7  -8   5         11.03          8.46         1.01 o                         
 -10  -7   5          0.90         -1.25         1.26 o                         
  -9  -7   5         44.40         43.04         3.17 o                         
  -8  -7   5          4.80          2.86         1.31 o                         
  -7  -7   5         32.26         34.27         2.82 o                         
  -6  -7   5        146.00        140.19         4.63 o                         
  -5  -7   5        290.71        294.27         6.15 o                         
  -4  -7   5        166.75        167.30         3.87 o                         
  -3  -7   5         12.60         11.53         1.18 o                         
  -2  -7   5        822.60        895.82        25.99 o                         
  -1  -7   5        292.00        317.11        10.63 o                         
   0  -7   5        586.07        638.41        25.98 o                         
   1  -7   5         85.48         95.50         3.12 o                         
   2  -7   5        301.15        307.55         8.44 o                         
   3  -7   5        409.93        419.91         8.96 o                         
   4  -7   5        226.21        229.97         5.58 o                         
   5  -7   5         21.82         27.39         1.64 o                         
   6  -7   5         15.15         11.39         1.79 o                         
   7  -7   5         38.85         35.20         2.11 o                         
   8  -7   5          1.35          1.98         0.72 o                         
 -11  -6   5         35.67         29.09         2.32 o                         
 -10  -6   5         23.10         19.42         2.35 o                         
  -9  -6   5        159.82        175.01         6.60 o                         
  -8  -6   5         17.57         16.94         1.96 o                         
  -7  -6   5        199.95        217.92         6.14 o                         
  -6  -6   5         81.66         80.12         3.16 o                         
  -5  -6   5        283.55        263.67         5.24 o                         
  -4  -6   5        118.57        108.14         2.98 o                         
  -3  -6   5        930.50        938.27        14.45 o                         
  -2  -6   5        368.14        391.30         6.76 o                         
  -1  -6   5         98.10        109.20         2.49 o                         
   0  -6   5        431.24        464.43        17.21 o                         
   1  -6   5        238.04        240.89         7.75 o                         
   2  -6   5        176.86        175.81         3.53 o                         
   3  -6   5         46.67         39.55         2.82 o                         
   4  -6   5         42.52         45.17         2.21 o                         
   5  -6   5        184.22        201.84         4.82 o                         
   6  -6   5         16.66         14.89         1.59 o                         
   7  -6   5         77.65         78.31         5.26 o                         
   8  -6   5          5.88          3.00         1.29 o                         
   9  -6   5          0.67          3.36         1.28 o                         
 -11  -5   5          5.49          3.53         1.29 o                         
 -10  -5   5         24.38         28.30         3.03 o                         
  -9  -5   5         24.82         22.96         1.87 o                         
  -8  -5   5         33.08         31.77         2.27 o                         
  -7  -5   5         46.69         45.61         2.71 o                         
  -6  -5   5        482.01        477.41         7.66 o                         
  -5  -5   5         67.32         64.93         2.52 o                         
  -4  -5   5        531.39        479.59         9.76 o                         
  -3  -5   5        432.83        444.19         8.42 o                         
  -2  -5   5        598.57        639.28        10.22 o                         
  -1  -5   5        763.16        930.18        36.15 o                         
   0  -5   5        134.15        135.89         4.97 o                         
   1  -5   5         74.84         59.59         2.56 o                         
   2  -5   5        274.03        274.98         4.60 o                         
   3  -5   5        244.04        250.15         4.52 o                         
   4  -5   5         99.38        106.17         3.54 o                         
   5  -5   5         46.53         55.29         3.10 o                         
   6  -5   5          3.71          3.22         1.00 o                         
   7  -5   5         25.25         22.85         1.87 o                         
   8  -5   5          8.64         11.50         1.81 o                         
   9  -5   5          5.03          5.71         2.17 o                         
 -12  -4   5          2.49          6.67         2.03 o                         
 -11  -4   5         24.45         33.87         2.87 o                         
 -10  -4   5         24.56         25.49         2.63 o                         
  -9  -4   5        151.22        147.67         4.48 o                         
  -8  -4   5         55.33         50.60         2.62 o                         
  -7  -4   5        494.95        528.05         7.56 o                         
  -6  -4   5         69.18         64.72         2.49 o                         
  -5  -4   5        642.23        621.87         9.28 o                         
  -4  -4   5        768.11        747.72        18.08 o                         
  -3  -4   5       1310.52       1318.61        31.34 o                         
  -2  -4   5       1188.87       1226.38        19.55 o                         
  -1  -4   5        512.99        499.53        10.68 o                         
   0  -4   5        319.89        312.65         7.45 o                         
   1  -4   5        953.81       1087.13        39.88 o                         
   2  -4   5        339.01        324.42         5.65 o                         
   3  -4   5        580.70        596.30         9.16 o                         
   4  -4   5         27.64         28.31         1.86 o                         
   5  -4   5        102.45        105.50         3.67 o                         
   6  -4   5         19.33         13.61         1.31 o                         
   7  -4   5        231.43        250.73         5.30 o                         
   8  -4   5          7.67          4.44         1.12 o                         
   9  -4   5         16.39         17.04         1.58 o                         
  10  -4   5          9.15          6.47         1.80 o                         
 -12  -3   5          9.33          5.80         1.55 o                         
 -11  -3   5         14.07         14.67         3.00 o                         
 -10  -3   5         19.58         21.75         2.40 o                         
  -9  -3   5        119.10        120.58         4.56 o                         
  -8  -3   5         31.01         24.74         1.76 o                         
  -7  -3   5        324.69        286.87         5.09 o                         
  -6  -3   5        205.41        210.71         4.16 o                         
  -5  -3   5         14.13         12.63         1.48 o                         
  -4  -3   5        271.79        254.77         6.76 o                         
  -3  -3   5        107.65        137.28         4.61 o                         
  -2  -3   5        346.56        354.73         8.32 o                         
  -1  -3   5        377.41        352.27         9.66 o                         
   0  -3   5        100.36        113.67         5.01 o                         
   1  -3   5        335.41        366.43         6.99 o                         
   2  -3   5        467.67        550.67        10.00 o                         
   3  -3   5        339.53        336.29         5.07 o                         
   4  -3   5        508.04        501.56         7.78 o                         
   5  -3   5         94.43        102.29         3.00 o                         
   6  -3   5         42.60         39.76         2.00 o                         
   7  -3   5          1.27          2.81         1.11 o                         
   8  -3   5         79.30         80.65         3.60 o                         
   9  -3   5         38.13         37.38         2.77 o                         
  10  -3   5         12.71         10.97         2.31 o                         
 -12  -2   5         13.90         11.13         3.20 o                         
 -11  -2   5         88.33         94.23         3.77 o                         
 -10  -2   5          8.20          7.58         1.32 o                         
  -9  -2   5         63.29         72.91         3.28 o                         
  -8  -2   5        234.75        219.00         4.63 o                         
  -7  -2   5         90.30         77.88         2.46 o                         
  -6  -2   5       1510.67       1584.85        27.25 o                         
  -5  -2   5        352.55        380.60         8.77 o                         
  -4  -2   5       1528.87       1562.93        23.06 o                         
  -3  -2   5       1645.90       1560.94        29.89 o                         
  -2  -2   5        386.20        304.11         8.54 o                         
  -1  -2   5       1767.02       1794.30        22.18 o                         
   0  -2   5        666.73        672.21        11.25 o                         
   1  -2   5        240.52        219.77         7.03 o                         
   2  -2   5        628.29        644.04        14.19 o                         
   3  -2   5        488.38        515.50        16.08 o                         
   4  -2   5        461.54        502.38         5.93 o                         
   5  -2   5        240.53        247.89         4.88 o                         
   6  -2   5        296.35        296.38         5.66 o                         
   7  -2   5         79.32         82.96         3.50 o                         
   8  -2   5         10.11         10.21         1.69 o                         
   9  -2   5         31.18         31.18         2.71 o                         
  10  -2   5         13.16         11.78         1.48 o                         
 -12  -1   5         14.08         13.99         2.31 o                         
 -11  -1   5         85.00         93.13         4.05 o                         
 -10  -1   5         59.26         56.69         2.84 o                         
  -9  -1   5         48.12         50.48         2.73 o                         
  -8  -1   5        120.91        131.87         3.62 o                         
  -7  -1   5         35.72         43.46         2.14 o                         
  -6  -1   5         63.65         57.88         2.34 o                         
  -5  -1   5        253.15        237.17        11.25 o                         
  -4  -1   5        583.95        535.98        24.86 o                         
  -3  -1   5       1077.27       1061.05        13.97 o                         
  -2  -1   5         40.09         46.80         3.24 o                         
  -1  -1   5        683.89        639.54        10.55 o                         
   0  -1   5         43.54         37.51         2.93 o                         
   1  -1   5       1131.54       1134.37        15.98 o                         
   2  -1   5         25.11         19.41         2.39 o                         
   3  -1   5          3.65          1.67         1.45 o                         
   4  -1   5        123.98        131.62         3.18 o                         
   5  -1   5         38.40         43.55         1.65 o                         
   6  -1   5        147.57        134.91         3.28 o                         
   7  -1   5         21.87         16.92         1.62 o                         
   8  -1   5         37.28         32.08         2.90 o                         
   9  -1   5          1.71          0.53         1.09 o                         
  10  -1   5         43.82         42.00         2.60 o                         
 -12   0   5         55.30         52.65         4.34 o                         
 -11   0   5          7.55         10.89         1.70 o                         
 -10   0   5        190.85        203.55         5.98 o                         
  -9   0   5         13.93         18.80         1.97 o                         
  -8   0   5        283.59        312.70         7.92 o                         
  -7   0   5          4.61          3.64         1.07 o                         
  -6   0   5         62.48         67.94         2.95 o                         
  -5   0   5         32.88         28.40         4.47 o                         
  -4   0   5       2459.65       2233.08        33.50 o                         
  -3   0   5        347.89        299.66         7.26 o                         
  -2   0   5         29.85         20.51         2.22 o                         
  -1   0   5       1257.62       1124.19        16.30 o                         
   0   0   5         36.80         33.48         2.62 o                         
   1   0   5        700.88        691.63        15.07 o                         
   2   0   5        132.46        112.43         7.25 o                         
   3   0   5        385.52        424.11        17.72 o                         
   4   0   5        274.65        263.82         3.98 o                         
   5   0   5         60.59         55.77         2.23 o                         
   6   0   5         65.88         71.07         3.38 o                         
   7   0   5          2.21          0.00         1.25 o                         
   8   0   5        158.68        153.51         5.49 o                         
   9   0   5          1.51         -0.58         1.19 o                         
  10   0   5          1.11          1.67         1.27 o                         
 -12   1   5         14.06          9.57         2.35 o                         
 -11   1   5         84.25         89.51         4.24 o                         
 -10   1   5         57.26         59.80         4.35 o                         
  -9   1   5         40.29         38.92         2.90 o                         
  -8   1   5        117.55        130.61         5.32 o                         
  -7   1   5         38.27         45.34         4.44 o                         
  -6   1   5         66.64         52.67         3.94 o                         
  -5   1   5        236.32        219.55        11.77 o                         
  -4   1   5        538.28        456.92        15.75 o                         
  -3   1   5        897.91        786.58        26.72 o                         
  -2   1   5         26.25         30.02         2.63 o                         
  -1   1   5        637.20        613.96        14.22 o                         
   0   1   5         55.82         52.32         4.57 o                         
   1   1   5       1075.24       1062.84        26.80 o                         
   2   1   5         42.04         33.42         4.49 o                         
   3   1   5          1.37          5.64         3.07 o                         
   4   1   5         87.56         88.25         2.06 o                         
   5   1   5         37.34         42.64         1.82 o                         
   6   1   5        144.59        138.06         5.05 o                         
   7   1   5         19.33         19.16         1.66 o                         
   8   1   5         38.35         34.39         2.33 o                         
   9   1   5          1.55          1.87         1.79 o                         
  10   1   5         43.66         43.87         2.69 o                         
 -12   2   5         14.98         16.68         4.07 o                         
 -11   2   5         89.49         97.99         4.42 o                         
 -10   2   5          7.00          7.49         1.91 o                         
  -9   2   5         57.29         66.52         4.58 o                         
  -8   2   5        226.08        213.45         5.44 o                         
  -7   2   5         92.20         86.36         4.07 o                         
  -6   2   5       1511.03       1566.31        48.28 o                         
  -5   2   5        354.92        375.10        25.81 o                         
  -4   2   5       1449.17       1351.22        39.50 o                         
  -3   2   5       1725.24       1545.02        28.02 o                         
  -2   2   5        333.96        258.68         7.94 o                         
  -1   2   5       1514.33       1532.84        55.01 o                         
   0   2   5        707.51        656.20        10.25 o                         
   1   2   5        195.76        172.26         5.01 o                         
   2   2   5        573.75        565.19        14.56 o                         
   3   2   5        517.29        519.62        19.42 o                         
   4   2   5        454.71        451.56         6.89 o                         
   5   2   5        261.11        246.12         4.76 o                         
   6   2   5        285.63        282.03        11.06 o                         
   7   2   5         85.12         83.39         3.05 o                         
   8   2   5         10.42          8.45         1.46 o                         
   9   2   5         34.16         32.04         2.61 o                         
  10   2   5         12.92         14.70         1.73 o                         
 -12   3   5          9.44          6.80         2.73 o                         
 -11   3   5         14.83         16.82         1.65 o                         
 -10   3   5         19.30         21.84         1.81 o                         
  -9   3   5        119.72        121.31         4.40 o                         
  -8   3   5         29.12         23.73         1.98 o                         
  -7   3   5        290.31        260.60         5.30 o                         
  -6   3   5        225.90        226.88         4.94 o                         
  -5   3   5         13.33         12.66         1.11 o                         
  -4   3   5        300.84        267.41        20.71 o                         
  -3   3   5        111.54        131.68         9.30 o                         
  -2   3   5        290.38        289.10        11.89 o                         
  -1   3   5        316.98        279.45         8.83 o                         
   0   3   5         82.85         88.77         4.20 o                         
   1   3   5        297.76        311.07        12.76 o                         
   2   3   5        460.92        501.93        27.58 o                         
   3   3   5        340.09        314.87        11.03 o                         
   4   3   5        502.00        457.00        10.07 o                         
   5   3   5         89.47         87.75         2.42 o                         
   6   3   5         40.21         35.15         2.51 o                         
   7   3   5          0.66          1.93         0.99 o                         
   8   3   5         75.61         77.39         4.13 o                         
   9   3   5         38.90         39.20         2.41 o                         
  10   3   5         13.34         13.39         1.81 o                         
 -12   4   5          3.06          0.11         1.36 o                         
 -11   4   5         24.25         33.53         2.62 o                         
 -10   4   5         28.03         31.28         2.09 o                         
  -9   4   5        149.32        143.86         4.25 o                         
  -8   4   5         45.79         45.19         2.09 o                         
  -7   4   5        482.36        490.10         6.41 o                         
  -6   4   5         53.45         50.16         1.65 o                         
  -5   4   5        669.14        657.86         8.53 o                         
  -4   4   5        802.40        807.07        13.93 o                         
  -3   4   5       1330.32       1215.03        23.30 o                         
  -2   4   5       1160.85       1155.66        31.44 o                         
  -1   4   5        418.10        424.98         8.78 o                         
   0   4   5        329.09        322.41        11.66 o                         
   1   4   5        976.21       1018.90        27.08 o                         
   2   4   5        303.95        277.75         5.34 o                         
   3   4   5        567.30        569.57        12.78 o                         
   4   4   5         26.16         23.69         1.40 o                         
   5   4   5        101.36         92.65         3.07 o                         
   6   4   5         16.69         10.97         1.17 o                         
   7   4   5        237.18        238.76        16.91 o                         
   8   4   5          6.71          5.92         3.35 o                         
   9   4   5         15.84         14.78         1.86 o                         
  10   4   5          9.46         10.05         2.28 o                         
 -11   5   5          5.30          2.96         2.32 o                         
 -10   5   5         26.91         31.53         2.69 o                         
  -9   5   5         19.72         18.78         1.45 o                         
  -8   5   5         39.19         36.60         1.91 o                         
  -7   5   5         64.88         65.84         2.14 o                         
  -6   5   5        501.91        476.35         5.26 o                         
  -5   5   5         50.87         47.67         1.53 o                         
  -4   5   5        520.11        493.42         7.45 o                         
  -3   5   5        451.19        454.39         7.46 o                         
  -2   5   5        688.15        730.19        16.84 o                         
  -1   5   5        809.80        905.58        36.10 o                         
   0   5   5        194.81        206.16         6.73 o                         
   1   5   5         56.20         45.44         2.54 o                         
   2   5   5        308.85        320.45         4.95 o                         
   3   5   5        241.69        253.66         3.85 o                         
   4   5   5         93.10         95.30         2.61 o                         
   5   5   5         49.64         53.67         2.17 o                         
   6   5   5          4.91          5.97         1.34 o                         
   7   5   5         23.13         26.24         3.58 o                         
   8   5   5          9.62         16.96         5.17 o                         
   9   5   5          4.90          3.69         1.18 o                         
 -11   6   5         35.46         34.63         2.14 o                         
 -10   6   5         20.70         19.39         2.48 o                         
  -9   6   5        162.30        180.60         4.72 o                         
  -8   6   5         19.94         20.70         1.66 o                         
  -7   6   5        187.95        198.06         4.37 o                         
  -6   6   5         74.91         70.89         2.51 o                         
  -5   6   5        270.76        256.55         3.85 o                         
  -4   6   5        110.48        106.38         2.14 o                         
  -3   6   5        863.05        847.04        15.87 o                         
  -2   6   5        321.77        329.65         9.12 o                         
  -1   6   5         94.90        102.39         2.69 o                         
   0   6   5        428.42        469.76        19.19 o                         
   1   6   5        215.82        224.84         6.81 o                         
   2   6   5        181.17        191.93         4.64 o                         
   3   6   5         28.99         25.91         1.44 o                         
   4   6   5         38.92         40.42         1.86 o                         
   5   6   5        179.94        189.39         4.01 o                         
   6   6   5         16.33         14.86         1.67 o                         
   7   6   5         73.86         77.60         4.77 o                         
   8   6   5          5.53          7.77         6.55 o                         
   9   6   5          0.63         -0.63         0.78 o                         
 -10   7   5          0.95          0.89         1.01 o                         
  -9   7   5         39.37         41.70         2.50 o                         
  -8   7   5          5.59          6.22         1.18 o                         
  -7   7   5         35.51         42.42         2.31 o                         
  -6   7   5        145.18        146.79         3.80 o                         
  -5   7   5        316.30        307.82         5.67 o                         
  -4   7   5        160.78        167.17         3.47 o                         
  -3   7   5         10.21          7.83         0.83 o                         
  -2   7   5        836.72        863.55        23.82 o                         
  -1   7   5        287.25        300.58         8.93 o                         
   0   7   5        633.43        696.65        30.12 o                         
   1   7   5         68.30         77.28         3.92 o                         
   2   7   5        326.36        374.17        16.20 o                         
   3   7   5        387.19        425.87         6.37 o                         
   4   7   5        220.67        235.44         4.76 o                         
   5   7   5         19.69         22.62         1.54 o                         
   6   7   5         16.71         16.80         2.58 o                         
   7   7   5         40.60         47.78         6.83 o                         
   8   7   5          0.78          2.26         1.09 o                         
 -10   8   5          8.70          8.68         1.56 o                         
  -9   8   5         41.03         40.50         2.20 o                         
  -8   8   5         18.45         15.99         1.70 o                         
  -7   8   5         40.88         36.35         2.54 o                         
  -6   8   5          7.23          6.79         1.88 o                         
  -5   8   5        201.78        200.88         5.34 o                         
  -4   8   5        244.15        233.21         4.35 o                         
  -3   8   5         93.30         88.04         2.89 o                         
  -2   8   5        150.10        155.18         3.77 o                         
  -1   8   5         32.98         32.01         1.88 o                         
   0   8   5         45.65         47.61         2.29 o                         
   1   8   5        167.30        181.00         8.78 o                         
   2   8   5         38.57         36.06         1.95 o                         
   3   8   5         64.93         74.22         2.74 o                         
   4   8   5          4.71          4.03         0.99 o                         
   5   8   5         17.25         15.50         1.42 o                         
   6   8   5         10.91          8.50         1.19 o                         
   7   8   5         11.45         11.60         1.65 o                         
  -9   9   5         26.17         34.94         2.53 o                         
  -8   9   5          9.67          8.77         1.51 o                         
  -7   9   5         28.77         33.14         2.70 o                         
  -6   9   5         16.76         15.43         2.09 o                         
  -5   9   5         60.31         58.26         3.15 o                         
  -4   9   5        135.38        134.28         4.57 o                         
  -3   9   5        172.55        162.52         4.52 o                         
  -2   9   5        194.37        205.90         5.87 o                         
  -1   9   5         69.32         74.67         3.37 o                         
   0   9   5        177.66        208.63        10.76 o                         
   1   9   5         88.11         96.58         6.26 o                         
   2   9   5         99.76        129.98         6.54 o                         
   3   9   5         13.94         11.95         1.68 o                         
   4   9   5          2.51          1.99         0.92 o                         
   5   9   5         22.70         18.51         1.34 o                         
   6   9   5         18.91         21.62         1.95 o                         
   7   9   5          1.88          3.70         1.47 o                         
  -8  10   5         14.80         16.38         2.25 o                         
  -7  10   5          6.62          8.47         1.38 o                         
  -6  10   5         14.77         10.84         1.62 o                         
  -5  10   5         45.96         47.44         2.59 o                         
  -4  10   5          8.14          9.29         1.45 o                         
  -3  10   5          6.41          6.76         1.68 o                         
  -2  10   5         72.55         77.71         4.14 o                         
  -1  10   5         78.32         93.17         3.34 o                         
   0  10   5          1.10          0.97         1.11 o                         
   1  10   5          4.22          5.32         1.21 o                         
   2  10   5         13.98         17.92         1.66 o                         
   3  10   5         80.56         72.97         3.10 o                         
   4  10   5         18.79         18.47         1.91 o                         
   5  10   5         20.80         21.28         1.72 o                         
  -6  11   5         75.31         72.38         5.82 o                         
  -5  11   5          8.19          7.64         1.50 o                         
  -4  11   5          6.46          8.16         1.45 o                         
  -3  11   5         24.12         26.06         2.25 o                         
  -2  11   5         19.28         17.46         1.99 o                         
  -1  11   5         15.62         14.00         1.80 o                         
   0  11   5         12.37         11.17         1.26 o                         
   1  11   5          3.96          3.00         0.87 o                         
   2  11   5         33.60         37.84         2.53 o                         
   3  11   5         38.25         33.45         2.19 o                         
   4  11   5         26.43         31.25         3.40 o                         
  -4  12   5          1.25          1.22         1.38 o                         
  -3  12   5         10.73         11.71         1.74 o                         
  -2  12   5         11.43         15.46         2.04 o                         
  -1  12   5          6.93          7.22         1.15 o                         
   0  12   5         26.60         27.57         1.92 o                         
   1  12   5         22.17         18.18         1.84 o                         
  -3 -12   6          9.56          7.48         1.96 o                         
  -2 -12   6          3.79          5.15         1.21 o                         
  -1 -12   6         49.25         52.30         2.40 o                         
   0 -12   6         15.22         12.97         1.32 o                         
  -6 -11   6          2.12          3.54         1.58 o                         
  -5 -11   6          3.28          2.78         0.93 o                         
  -4 -11   6         25.07         25.29         1.46 o                         
  -3 -11   6         64.08         58.97         2.27 o                         
  -2 -11   6         17.78         17.24         1.36 o                         
  -1 -11   6         60.14         61.45         6.53 o                         
   0 -11   6          0.96          0.84         0.84 o                         
   1 -11   6          6.57          6.12         0.99 o                         
   2 -11   6          0.94          0.88         1.03 o                         
   3 -11   6         11.50          7.39         2.30 o                         
  -7 -10   6         22.18         21.97         2.25 o                         
  -6 -10   6         41.10         31.72         2.07 o                         
  -5 -10   6          8.60          8.93         1.50 o                         
  -4 -10   6         16.80         14.58         1.16 o                         
  -3 -10   6        107.23        108.42         3.71 o                         
  -2 -10   6         70.57         68.31         2.86 o                         
  -1 -10   6          2.88          2.72         0.93 o                         
   0 -10   6        108.20        108.86         6.82 o                         
   1 -10   6         54.71         58.16         4.27 o                         
   2 -10   6         23.71         27.77         2.06 o                         
   3 -10   6         26.43         23.76         1.86 o                         
   4 -10   6         48.85         47.29         2.00 o                         
   5 -10   6         10.47          7.80         3.02 o                         
  -9  -9   6          0.46         -1.65         1.68 o                         
  -8  -9   6          7.01          6.72         1.03 o                         
  -7  -9   6          4.67          2.46         0.81 o                         
  -6  -9   6         13.91         13.35         1.67 o                         
  -5  -9   6         25.37         24.05         1.64 o                         
  -4  -9   6         27.59         32.57         2.20 o                         
  -3  -9   6         64.47         65.94         2.67 o                         
  -2  -9   6        244.03        256.09         7.07 o                         
  -1  -9   6         56.49         67.29         2.85 o                         
   0  -9   6         93.48        114.00         6.95 o                         
   1  -9   6         55.95         74.50         4.07 o                         
   2  -9   6          7.03          7.43         1.24 o                         
   3  -9   6         22.97         19.64         1.64 o                         
   4  -9   6          0.89          1.24         0.83 o                         
   5  -9   6         24.89         21.85         1.71 o                         
   6  -9   6          2.26          0.61         0.65 o                         
 -10  -8   6         20.59         22.91         3.29 o                         
  -9  -8   6          1.20          2.69         0.78 o                         
  -8  -8   6         17.25         14.33         1.61 o                         
  -7  -8   6         23.19         22.33         2.21 o                         
  -6  -8   6        187.63        191.77         9.57 o                         
  -5  -8   6         29.84         29.28         1.90 o                         
  -4  -8   6        592.45        564.32        14.40 o                         
  -3  -8   6        137.96        147.29         4.44 o                         
  -2  -8   6         46.58         51.67         2.12 o                         
  -1  -8   6        546.82        596.51        32.30 o                         
   0  -8   6        639.26        727.53        31.24 o                         
   1  -8   6        148.12        148.05         5.67 o                         
   2  -8   6        442.33        465.26        16.04 o                         
   3  -8   6          1.46          1.53         1.10 o                         
   4  -8   6          1.00         -0.57         0.90 o                         
   5  -8   6         89.39         94.27         3.37 o                         
   6  -8   6          6.60          4.45         1.21 o                         
   7  -8   6         16.98         12.01         1.67 o                         
 -10  -7   6         10.35         10.03         1.34 o                         
  -9  -7   6         60.82         57.33         2.57 o                         
  -8  -7   6          1.46          1.77         1.40 o                         
  -7  -7   6         90.64         86.02         4.94 o                         
  -6  -7   6         31.73         27.21         2.55 o                         
  -5  -7   6        191.22        189.95         4.07 o                         
  -4  -7   6        124.02        117.79         3.21 o                         
  -3  -7   6        121.09        127.10         3.29 o                         
  -2  -7   6       1112.15       1157.36        35.31 o                         
  -1  -7   6        144.37        162.77         6.00 o                         
   0  -7   6         33.57         34.23         1.94 o                         
   1  -7   6         18.02         16.51         1.28 o                         
   2  -7   6         70.38         68.37         2.43 o                         
   3  -7   6         78.73         75.14         2.94 o                         
   4  -7   6         76.59         78.61         3.65 o                         
   5  -7   6         23.39         25.67         1.76 o                         
   6  -7   6          3.78          4.53         0.86 o                         
   7  -7   6          0.41         -0.41         1.03 o                         
   8  -7   6          6.43          3.43         1.32 o                         
 -11  -6   6         19.61         15.61         2.12 o                         
 -10  -6   6         13.25          9.73         1.41 o                         
  -9  -6   6         91.24         89.57         3.38 o                         
  -8  -6   6         21.52         22.39         2.46 o                         
  -7  -6   6        538.30        580.29        12.12 o                         
  -6  -6   6         87.35         99.52         4.40 o                         
  -5  -6   6         35.64         26.22         1.59 o                         
  -4  -6   6        169.20        162.62         3.52 o                         
  -3  -6   6        672.25        695.34         6.87 o                         
  -2  -6   6         74.41         80.29         2.34 o                         
  -1  -6   6        333.92        348.47         9.11 o                         
   0  -6   6        160.59        170.32         5.26 o                         
   1  -6   6        282.51        301.15         8.10 o                         
   2  -6   6          9.86          8.32         1.12 o                         
   3  -6   6        188.35        196.68         4.47 o                         
   4  -6   6        283.49        294.97         6.55 o                         
   5  -6   6         11.44         11.79         1.64 o                         
   6  -6   6         41.17         41.54         2.31 o                         
   7  -6   6          8.17          8.22         1.76 o                         
   8  -6   6          0.52         -0.18         0.98 o                         
 -11  -5   6        102.09         96.48         4.07 o                         
 -10  -5   6          7.71          8.51         2.11 o                         
  -9  -5   6        287.43        297.30         9.50 o                         
  -8  -5   6         31.33         28.00         2.71 o                         
  -7  -5   6         60.42         56.26         3.07 o                         
  -6  -5   6        254.88        255.05         6.62 o                         
  -5  -5   6        101.18         99.91         3.15 o                         
  -4  -5   6         54.23         58.04         2.30 o                         
  -3  -5   6        156.22        175.84         3.21 o                         
  -2  -5   6         46.76         40.17         1.50 o                         
  -1  -5   6         92.78         88.83         2.37 o                         
   0  -5   6         70.52         71.12         2.06 o                         
   1  -5   6        102.96        114.73         3.48 o                         
   2  -5   6        119.50        118.51         2.67 o                         
   3  -5   6         87.45         98.86         2.80 o                         
   4  -5   6        111.73        108.22         3.28 o                         
   5  -5   6         85.53         97.64         4.39 o                         
   6  -5   6         26.56         26.53         1.75 o                         
   7  -5   6         41.06         40.02         2.87 o                         
   8  -5   6          1.98          2.88         0.78 o                         
   9  -5   6         13.76         14.17         2.44 o                         
 -12  -4   6          3.87          1.64         2.29 o                         
 -11  -4   6         32.45         36.73         2.80 o                         
 -10  -4   6        117.83        125.39         5.79 o                         
  -9  -4   6         58.65         62.24         3.05 o                         
  -8  -4   6         27.00         24.57         1.88 o                         
  -7  -4   6        276.42        274.02         5.92 o                         
  -6  -4   6         31.56         26.69         2.25 o                         
  -5  -4   6        410.56        389.11         9.58 o                         
  -4  -4   6       1460.41       1459.23        19.75 o                         
  -3  -4   6       1258.16       1259.48        21.94 o                         
  -2  -4   6        299.91        277.87         8.76 o                         
  -1  -4   6       2340.51       2447.60        33.56 o                         
   0  -4   6        118.39        121.30         5.03 o                         
   1  -4   6         95.47         74.16         2.07 o                         
   2  -4   6          3.01          0.49         0.55 o                         
   3  -4   6        128.03        128.74         3.44 o                         
   4  -4   6        221.93        220.99         5.84 o                         
   5  -4   6        113.46        117.41         3.73 o                         
   6  -4   6        103.54        110.00         3.34 o                         
   7  -4   6         33.28         36.11         2.19 o                         
   8  -4   6          0.14          0.79         0.93 o                         
   9  -4   6         12.86         14.93         2.14 o                         
 -12  -3   6         11.47          8.17         2.07 o                         
 -11  -3   6         22.71         25.06         2.03 o                         
 -10  -3   6         73.35         72.40         3.86 o                         
  -9  -3   6        178.84        181.55         6.26 o                         
  -8  -3   6        151.96        148.49         3.69 o                         
  -7  -3   6         44.42         37.93         2.06 o                         
  -6  -3   6         59.99         50.91         2.24 o                         
  -5  -3   6        123.16        105.51         2.81 o                         
  -4  -3   6        106.14         98.87         4.55 o                         
  -3  -3   6       1179.20       1199.57        19.62 o                         
  -2  -3   6        533.13        476.60        15.20 o                         
  -1  -3   6       3149.07       3250.79        30.24 o                         
   0  -3   6        272.13        326.70         9.29 o                         
   1  -3   6        320.34        315.75         8.00 o                         
   2  -3   6        128.64        118.81         2.36 o                         
   3  -3   6        221.32        226.73         4.19 o                         
   4  -3   6         29.30         32.07         1.90 o                         
   5  -3   6        246.32        263.37         6.03 o                         
   6  -3   6         43.70         44.13         2.37 o                         
   7  -3   6         34.92         33.84         2.10 o                         
   8  -3   6         22.60         16.52         2.28 o                         
   9  -3   6         21.89         24.94         1.77 o                         
 -12  -2   6          3.18          2.55         2.65 o                         
 -11  -2   6         24.67         29.85         2.27 o                         
 -10  -2   6        211.04        223.17         6.14 o                         
  -9  -2   6        198.84        198.58         4.98 o                         
  -8  -2   6         37.03         34.72         1.95 o                         
  -7  -2   6         96.30         92.60         2.61 o                         
  -6  -2   6        191.63        193.83         3.76 o                         
  -5  -2   6        293.65        290.51         4.82 o                         
  -4  -2   6        192.23        156.04         6.30 o                         
  -3  -2   6       3851.82       3822.43        51.10 o                         
  -2  -2   6         81.92         81.50         4.50 o                         
  -1  -2   6        731.87        648.03        12.25 o                         
   0  -2   6         23.28         24.66         2.76 o                         
   1  -2   6       1054.59       1087.61        18.96 o                         
   2  -2   6        284.03        289.36         8.03 o                         
   3  -2   6        358.23        361.61         4.63 o                         
   4  -2   6        123.65        128.24         3.21 o                         
   5  -2   6         46.51         55.61         2.21 o                         
   6  -2   6         61.09         55.05         2.94 o                         
   7  -2   6         62.75         61.13         3.52 o                         
   8  -2   6         50.09         42.03         2.87 o                         
   9  -2   6          4.40          3.56         0.96 o                         
  10  -2   6          5.96          5.04         1.18 o                         
 -12  -1   6          4.58          5.61         3.18 o                         
 -11  -1   6         36.79         36.56         3.21 o                         
 -10  -1   6         62.14         60.82         2.94 o                         
  -9  -1   6        208.38        221.77         5.98 o                         
  -8  -1   6         61.77         63.03         2.74 o                         
  -7  -1   6         90.30         95.59         2.57 o                         
  -6  -1   6        272.71        283.52         4.27 o                         
  -5  -1   6       1095.96       1109.30        27.53 o                         
  -4  -1   6        385.02        428.83        12.09 o                         
  -3  -1   6        518.53        538.86        11.38 o                         
  -2  -1   6        890.88        826.26        13.36 o                         
  -1  -1   6       2092.83       2017.09        40.05 o                         
   0  -1   6        263.99        271.39         7.98 o                         
   1  -1   6       1357.67       1468.34        21.27 o                         
   2  -1   6        190.67        179.65         8.71 o                         
   3  -1   6        740.18        801.24        22.98 o                         
   4  -1   6         51.03         55.07         1.63 o                         
   5  -1   6         11.26          9.61         0.87 o                         
   6  -1   6          2.85          1.21         0.78 o                         
   7  -1   6         82.76         82.17         3.44 o                         
   8  -1   6         42.18         41.38         2.99 o                         
   9  -1   6          0.25         -0.23         0.79 o                         
  10  -1   6          4.93          3.22         0.81 o                         
 -12   0   6         34.90         38.28         2.88 o                         
 -11   0   6         87.51         95.63         5.11 o                         
 -10   0   6          0.09         -1.08         1.57 o                         
  -9   0   6          0.32          1.37         1.70 o                         
  -8   0   6        206.04        202.87         7.38 o                         
  -7   0   6          8.31          9.35         1.31 o                         
  -6   0   6        430.05        367.93         6.90 o                         
  -5   0   6        276.06        226.41        12.39 o                         
  -4   0   6        359.15        321.16        13.89 o                         
  -3   0   6       1441.53       1307.19        17.18 o                         
  -2   0   6        289.43        268.52         8.15 o                         
  -1   0   6         26.95         36.32         3.62 o                         
   0   0   6       1474.77       1412.41        20.09 o                         
   1   0   6        212.52        210.44         6.65 o                         
   2   0   6        693.11        697.50        23.19 o                         
   3   0   6          0.95          3.13         0.90 o                         
   4   0   6        272.72        258.68         4.94 o                         
   5   0   6         10.01         11.09         1.11 o                         
   6   0   6        122.92        126.61         3.56 o                         
   7   0   6          0.74         -0.70         1.07 o                         
   8   0   6         12.72         14.25         1.72 o                         
   9   0   6          0.38         -0.19         0.98 o                         
  10   0   6         14.33         10.70         1.26 o                         
 -12   1   6          4.42          2.46         2.08 o                         
 -11   1   6         37.54         34.02         2.87 o                         
 -10   1   6         60.18         54.95         4.41 o                         
  -9   1   6        211.03        227.07         7.60 o                         
  -8   1   6         74.67         73.51         5.19 o                         
  -7   1   6         92.69         97.03         3.69 o                         
  -6   1   6        344.84        356.57        12.62 o                         
  -5   1   6       1068.86       1128.59        26.88 o                         
  -4   1   6        343.28        375.51         9.23 o                         
  -3   1   6        524.66        554.24        16.91 o                         
  -2   1   6        886.28        832.09        14.68 o                         
  -1   1   6       2208.94       2261.64        40.99 o                         
   0   1   6        326.10        350.98        12.25 o                         
   1   1   6       1243.95       1324.57        35.90 o                         
   2   1   6        244.93        236.23        12.22 o                         
   3   1   6        740.51        765.14         7.04 o                         
   4   1   6         50.89         53.27         1.58 o                         
   5   1   6          9.54          9.24         1.40 o                         
   6   1   6          2.71          2.28         0.92 o                         
   7   1   6         79.44         75.21         2.75 o                         
   8   1   6         41.03         38.41         2.12 o                         
   9   1   6          0.06         -1.72         2.53 o                         
  10   1   6          4.84          3.90         0.96 o                         
 -12   2   6          3.56          4.07         1.28 o                         
 -11   2   6         25.73         33.45         2.89 o                         
 -10   2   6        222.94        258.71         7.61 o                         
  -9   2   6        210.42        217.55         8.01 o                         
  -8   2   6         29.32         29.58         1.87 o                         
  -7   2   6         97.82         93.29         2.91 o                         
  -6   2   6        204.83        215.89         4.83 o                         
  -5   2   6        341.38        347.62         7.84 o                         
  -4   2   6        227.33        210.35         7.02 o                         
  -3   2   6       3918.83       4186.12       278.54 o                         
  -2   2   6         90.78         94.39         5.29 o                         
  -1   2   6        772.26        688.51        30.51 o                         
   0   2   6         11.34         11.59         3.06 o                         
   1   2   6       1071.45        994.39        38.15 o                         
   2   2   6        275.64        256.37        15.98 o                         
   3   2   6        334.03        306.82         8.17 o                         
   4   2   6        159.20        163.22         2.78 o                         
   5   2   6         50.11         60.85         3.47 o                         
   6   2   6         65.86         62.28         2.60 o                         
   7   2   6         62.05         59.52         2.64 o                         
   8   2   6         52.08         45.67         2.56 o                         
   9   2   6          4.51          2.82         1.01 o                         
  10   2   6          5.89          5.66         1.82 o                         
 -12   3   6         10.55         12.45         1.63 o                         
 -11   3   6         22.37         26.26         2.47 o                         
 -10   3   6         78.10         82.20         3.56 o                         
  -9   3   6        189.79        193.97         5.18 o                         
  -8   3   6        173.37        171.18         4.16 o                         
  -7   3   6         43.82         38.39         1.79 o                         
  -6   3   6         81.12         73.52         2.18 o                         
  -5   3   6        127.89        109.85         2.81 o                         
  -4   3   6        121.60        106.51         4.91 o                         
  -3   3   6       1137.46       1162.71        29.33 o                         
  -2   3   6        454.86        446.34        17.93 o                         
  -1   3   6       2973.68       3067.67        26.03 o                         
   0   3   6        237.30        267.00         7.46 o                         
   1   3   6        268.68        266.95        11.41 o                         
   2   3   6        157.62        145.38         2.90 o                         
   3   3   6        206.83        201.78         4.70 o                         
   4   3   6         31.63         33.88         1.59 o                         
   5   3   6        231.93        236.20         3.97 o                         
   6   3   6         46.86         47.42         2.95 o                         
   7   3   6         34.84         30.94         2.05 o                         
   8   3   6         21.48         19.88         2.06 o                         
   9   3   6         21.23         20.62         2.22 o                         
 -12   4   6          3.85          4.42         1.80 o                         
 -11   4   6         29.43         32.46         2.22 o                         
 -10   4   6        116.90        120.18         3.77 o                         
  -9   4   6         60.32         65.42         2.97 o                         
  -8   4   6         29.16         29.03         1.96 o                         
  -7   4   6        292.51        280.23         4.36 o                         
  -6   4   6         23.94         18.09         1.15 o                         
  -5   4   6        421.17        418.16         5.92 o                         
  -4   4   6       1450.78       1479.82        22.26 o                         
  -3   4   6       1160.10       1192.91        24.03 o                         
  -2   4   6        293.27        296.80        16.15 o                         
  -1   4   6       2265.60       2352.17        19.99 o                         
   0   4   6        126.26        128.58         5.31 o                         
   1   4   6        100.14         84.20         2.40 o                         
   2   4   6          4.96          1.72         0.57 o                         
   3   4   6        158.02        157.71         3.18 o                         
   4   4   6        225.49        211.95         3.86 o                         
   5   4   6        105.27         98.21         2.76 o                         
   6   4   6        102.13        102.61         3.35 o                         
   7   4   6         32.52         33.62         1.96 o                         
   8   4   6          0.13          0.23         1.27 o                         
   9   4   6         13.30         16.81         1.72 o                         
 -11   5   6        103.28         97.26         3.25 o                         
 -10   5   6          9.84         12.92         1.58 o                         
  -9   5   6        269.83        273.26         5.82 o                         
  -8   5   6         34.75         33.10         1.99 o                         
  -7   5   6         62.34         58.08         2.06 o                         
  -6   5   6        264.28        260.54         4.84 o                         
  -5   5   6         78.23         78.56         1.85 o                         
  -4   5   6         71.50         74.84         1.86 o                         
  -3   5   6        173.81        194.22         3.04 o                         
  -2   5   6         57.12         47.04         1.91 o                         
  -1   5   6        115.01        122.40         3.94 o                         
   0   5   6         88.78         95.39         2.30 o                         
   1   5   6         82.81         92.24         2.26 o                         
   2   5   6        112.97        111.15         2.43 o                         
   3   5   6         70.57         82.26         2.17 o                         
   4   5   6        118.73        116.38         3.23 o                         
   5   5   6         74.21         83.18         2.73 o                         
   6   5   6         31.92         34.45         2.12 o                         
   7   5   6         39.62         42.22         3.52 o                         
   8   5   6          2.45          2.15         1.65 o                         
   9   5   6         14.59         15.06         1.50 o                         
 -11   6   6         20.49         19.03         1.56 o                         
 -10   6   6         12.91          8.81         1.55 o                         
  -9   6   6         94.94         90.31         3.25 o                         
  -8   6   6         19.70         18.95         1.50 o                         
  -7   6   6        486.19        505.60         7.68 o                         
  -6   6   6         88.23         98.21         2.78 o                         
  -5   6   6         30.41         20.38         1.27 o                         
  -4   6   6        195.82        185.58         3.64 o                         
  -3   6   6        633.30        636.47        11.42 o                         
  -2   6   6         70.88         80.96         2.97 o                         
  -1   6   6        322.26        336.92        12.15 o                         
   0   6   6        194.95        205.45         6.57 o                         
   1   6   6        247.59        259.13         4.82 o                         
   2   6   6          8.30          6.91         0.95 o                         
   3   6   6        177.68        186.36         3.58 o                         
   4   6   6        273.92        299.05         5.81 o                         
   5   6   6         10.43         11.99         1.32 o                         
   6   6   6         39.14         41.57         2.81 o                         
   7   6   6          8.59          9.89         1.76 o                         
   8   6   6          0.89          1.19         1.41 o                         
 -10   7   6          8.58          8.75         1.39 o                         
  -9   7   6         59.68         59.10         3.32 o                         
  -8   7   6          1.13         -0.13         1.15 o                         
  -7   7   6         86.77         86.19         3.73 o                         
  -6   7   6         36.22         31.42         2.34 o                         
  -5   7   6        173.52        173.57         3.83 o                         
  -4   7   6        141.59        134.92         3.25 o                         
  -3   7   6        117.25        124.95         3.04 o                         
  -2   7   6       1128.66       1127.60        36.46 o                         
  -1   7   6        148.54        157.21         4.00 o                         
   0   7   6         37.91         37.27         2.00 o                         
   1   7   6         19.24         19.53         1.59 o                         
   2   7   6         67.17         76.91         2.47 o                         
   3   7   6         85.74         90.88         2.97 o                         
   4   7   6         77.40         85.09         3.18 o                         
   5   7   6         20.35         23.31         1.52 o                         
   6   7   6          2.66          0.65         1.58 o                         
   7   7   6          0.50          2.24         1.89 o                         
   8   7   6          7.21          8.56         1.40 o                         
 -10   8   6         20.34         29.91         3.56 o                         
  -9   8   6          0.74          1.51         0.94 o                         
  -8   8   6         18.49         18.14         1.77 o                         
  -7   8   6         14.13         11.32         1.62 o                         
  -6   8   6        195.90        204.63         4.99 o                         
  -5   8   6         27.12         29.65         1.90 o                         
  -4   8   6        559.13        564.46         7.46 o                         
  -3   8   6        135.10        143.30         3.51 o                         
  -2   8   6         50.37         51.56         2.42 o                         
  -1   8   6        539.90        592.03        18.71 o                         
   0   8   6        615.48        715.64        39.14 o                         
   1   8   6        184.97        190.37         8.58 o                         
   2   8   6        463.39        540.09        23.64 o                         
   3   8   6          0.04          1.39         1.24 o                         
   4   8   6          0.95          1.06         1.39 o                         
   5   8   6         90.19         98.34         3.52 o                         
   6   8   6          6.75          6.74         1.63 o                         
   7   8   6         15.87         11.58         1.39 o                         
  -9   9   6          0.41          0.73         1.23 o                         
  -8   9   6          5.95          6.58         1.35 o                         
  -7   9   6          5.61          6.35         1.50 o                         
  -6   9   6         14.89         15.87         2.16 o                         
  -5   9   6         26.88         29.34         2.31 o                         
  -4   9   6         35.48         41.36         2.45 o                         
  -3   9   6         64.06         63.10         2.96 o                         
  -2   9   6        222.82        227.31         7.25 o                         
  -1   9   6         54.22         61.61         3.06 o                         
   0   9   6        100.42        121.10         3.89 o                         
   1   9   6         58.28         73.14         4.16 o                         
   2   9   6          7.66          8.44         1.51 o                         
   3   9   6         16.49         14.09         1.66 o                         
   4   9   6          0.61          0.62         0.93 o                         
   5   9   6         27.01         27.63         1.93 o                         
   6   9   6          1.40          2.06         1.04 o                         
  -7  10   6         23.13         23.14         1.84 o                         
  -6  10   6         38.76         33.09         2.40 o                         
  -5  10   6          9.16          8.94         1.35 o                         
  -4  10   6         19.66         17.16         1.75 o                         
  -3  10   6         94.47         99.85         4.52 o                         
  -2  10   6         67.31         68.36         3.87 o                         
  -1  10   6          4.87          5.50         1.32 o                         
   0  10   6        107.45        133.30         5.90 o                         
   1  10   6         43.94         50.14         2.52 o                         
   2  10   6         20.33         23.52         1.78 o                         
   3  10   6         31.29         26.66         1.89 o                         
   4  10   6         52.20         53.76         2.80 o                         
   5  10   6          9.74          8.03         1.82 o                         
  -6  11   6          3.39          1.68         1.13 o                         
  -5  11   6          3.01          2.93         1.16 o                         
  -4  11   6         24.01         25.59         2.02 o                         
  -3  11   6         69.51         71.85         4.39 o                         
  -2  11   6         12.22         13.07         1.72 o                         
  -1  11   6         59.38         57.20         3.83 o                         
   0  11   6          2.21          1.93         0.89 o                         
   1  11   6          5.83          4.68         0.87 o                         
   2  11   6          0.78          0.76         0.85 o                         
   3  11   6         14.17         10.18         1.21 o                         
  -3  12   6         13.89         13.04         2.37 o                         
  -2  12   6          3.64          4.37         1.19 o                         
  -1  12   6         48.41         54.37         2.49 o                         
   0  12   6         11.57         10.32         1.53 o                         
  -5 -11   7          5.01          4.13         1.17 o                         
  -4 -11   7         79.59         61.29         3.53 o                         
  -3 -11   7          5.87          2.99         1.13 o                         
  -2 -11   7          7.44          4.33         0.82 o                         
  -1 -11   7         38.90         42.36         2.46 o                         
   0 -11   7         60.28         55.46         3.43 o                         
   1 -11   7         18.98         20.82         1.31 o                         
   2 -11   7         17.49         18.06         1.29 o                         
  -7 -10   7          3.19          2.14         0.87 o                         
  -6 -10   7          9.51          4.76         1.26 o                         
  -5 -10   7         35.06         31.15         1.66 o                         
  -4 -10   7         29.83         26.59         1.45 o                         
  -3 -10   7         20.43         17.74         1.28 o                         
  -2 -10   7        136.27        145.49         7.00 o                         
  -1 -10   7         10.19          9.64         1.02 o                         
   0 -10   7         17.63         18.90         1.57 o                         
   1 -10   7         21.95         21.78         1.70 o                         
   2 -10   7          8.94          9.98         1.39 o                         
   3 -10   7         28.06         25.71         1.35 o                         
   4 -10   7         33.48         30.17         2.41 o                         
  -8  -9   7         23.70         16.06         2.78 o                         
  -7  -9   7          4.96          4.03         1.15 o                         
  -6  -9   7        126.29        131.52         5.35 o                         
  -5  -9   7         39.76         32.37         2.01 o                         
  -4  -9   7        126.74        113.57         3.39 o                         
  -3  -9   7          2.65          2.12         1.01 o                         
  -2  -9   7         91.46         94.85         4.25 o                         
  -1  -9   7         29.25         27.45         1.67 o                         
   0  -9   7        100.04        106.85         5.82 o                         
   1  -9   7        312.58        347.94        16.78 o                         
   2  -9   7         38.73         33.61         1.97 o                         
   3  -9   7          7.51          6.82         1.21 o                         
   4  -9   7         61.98         64.29         2.68 o                         
   5  -9   7          1.11          2.06         0.69 o                         
  -9  -8   7         27.48         24.42         1.51 o                         
  -8  -8   7          9.72          9.82         1.38 o                         
  -7  -8   7         71.77         62.32         4.50 o                         
  -6  -8   7          2.12          3.93         1.39 o                         
  -5  -8   7        154.05        150.63         4.64 o                         
  -4  -8   7          8.27          5.20         1.33 o                         
  -3  -8   7         91.41         85.28         3.33 o                         
  -2  -8   7        145.70        149.27         5.30 o                         
  -1  -8   7        586.02        685.06        34.72 o                         
   0  -8   7         45.90         60.91         2.80 o                         
   1  -8   7        236.03        254.05         9.28 o                         
   2  -8   7         49.86         48.51         3.15 o                         
   3  -8   7        111.82        105.62         4.17 o                         
   4  -8   7         21.30         18.89         1.34 o                         
   5  -8   7         12.50         11.93         1.36 o                         
   6  -8   7         13.23         13.79         2.01 o                         
 -10  -7   7          2.97          2.68         0.93 o                         
  -9  -7   7         33.64         27.13         1.83 o                         
  -8  -7   7         21.49         18.36         1.93 o                         
  -7  -7   7        117.54        118.96         4.83 o                         
  -6  -7   7          5.26          2.31         0.99 o                         
  -5  -7   7         19.75         17.16         1.66 o                         
  -4  -7   7        217.34        224.39         4.77 o                         
  -3  -7   7        270.70        270.54         4.79 o                         
  -2  -7   7         12.71         14.77         1.35 o                         
  -1  -7   7        124.57        129.36         4.61 o                         
   0  -7   7        286.30        311.43        13.52 o                         
   1  -7   7        406.49        439.54        12.37 o                         
   2  -7   7         51.50         57.94         2.42 o                         
   3  -7   7         71.00         60.22         2.69 o                         
   4  -7   7         22.63         21.98         1.98 o                         
   5  -7   7         24.94         22.33         1.53 o                         
   6  -7   7         19.32         18.90         1.31 o                         
   7  -7   7          0.63          1.14         1.13 o                         
 -11  -6   7         19.97         20.48         2.65 o                         
 -10  -6   7          4.45          6.19         1.36 o                         
  -9  -6   7        100.46         97.36         3.49 o                         
  -8  -6   7         76.12         77.62         3.72 o                         
  -7  -6   7        152.96        155.29         5.55 o                         
  -6  -6   7         44.58         39.56         2.15 o                         
  -5  -6   7        216.85        198.39         4.85 o                         
  -4  -6   7         11.57         11.53         1.35 o                         
  -3  -6   7        445.34        453.67         8.77 o                         
  -2  -6   7         69.33         60.43         2.17 o                         
  -1  -6   7        790.32        831.80        20.22 o                         
   0  -6   7         92.80        106.44         3.08 o                         
   1  -6   7        141.98        145.66         3.29 o                         
   2  -6   7         42.98         38.29         2.17 o                         
   3  -6   7         20.91         17.14         1.65 o                         
   4  -6   7         63.42         58.84         2.72 o                         
   5  -6   7         12.32         10.64         1.34 o                         
   6  -6   7         45.14         45.40         2.12 o                         
   7  -6   7         14.67         11.96         1.84 o                         
   8  -6   7          2.86          2.16         0.69 o                         
 -11  -5   7         43.62         33.20         2.54 o                         
 -10  -5   7         20.37         20.99         2.10 o                         
  -9  -5   7         84.89         95.37         3.56 o                         
  -8  -5   7        158.14        153.19         5.07 o                         
  -7  -5   7        127.81        121.04         4.71 o                         
  -6  -5   7        196.93        202.34         4.85 o                         
  -5  -5   7        416.12        411.98         6.73 o                         
  -4  -5   7        122.04        114.94         3.11 o                         
  -3  -5   7        451.44        472.82         9.01 o                         
  -2  -5   7          0.61          1.07         1.04 o                         
  -1  -5   7        140.42        130.87         2.59 o                         
   0  -5   7        395.61        389.89         6.30 o                         
   1  -5   7        670.46        666.38        13.44 o                         
   2  -5   7         21.48         20.70         1.40 o                         
   3  -5   7         67.15         70.26         2.72 o                         
   4  -5   7         59.96         59.70         3.09 o                         
   5  -5   7          4.24          4.93         1.03 o                         
   6  -5   7         24.75         20.19         1.64 o                         
   7  -5   7          4.51          2.31         1.03 o                         
   8  -5   7          1.53          1.05         1.02 o                         
 -12  -4   7          1.01          0.07         1.75 o                         
 -11  -4   7         66.73         70.64         3.82 o                         
 -10  -4   7          8.29          7.80         2.11 o                         
  -9  -4   7        203.16        214.62         5.95 o                         
  -8  -4   7         72.55         67.55         3.08 o                         
  -7  -4   7          6.73          5.13         1.24 o                         
  -6  -4   7         96.27         81.09         2.99 o                         
  -5  -4   7        395.81        405.06         6.97 o                         
  -4  -4   7        378.70        345.25         5.58 o                         
  -3  -4   7        403.95        400.00         5.77 o                         
  -2  -4   7        171.68        147.25         3.15 o                         
  -1  -4   7       1247.88       1213.79        13.70 o                         
   0  -4   7         18.10         18.87         1.11 o                         
   1  -4   7        307.32        299.69         4.45 o                         
   2  -4   7         17.33         12.13         0.93 o                         
   3  -4   7         85.08         95.10         2.79 o                         
   4  -4   7        190.35        195.87         4.25 o                         
   5  -4   7        211.86        216.66         5.24 o                         
   6  -4   7         20.74         18.81         1.74 o                         
   7  -4   7          6.68          7.60         1.37 o                         
   8  -4   7          8.89         10.55         1.52 o                         
   9  -4   7          4.98          4.46         1.47 o                         
 -12  -3   7         11.47          5.86         1.43 o                         
 -11  -3   7         26.32         25.76         2.56 o                         
 -10  -3   7         72.32         74.49         5.50 o                         
  -9  -3   7        134.90        125.96         3.69 o                         
  -8  -3   7        462.24        475.55         7.64 o                         
  -7  -3   7         20.77         24.23         1.69 o                         
  -6  -3   7         26.04         33.80         1.78 o                         
  -5  -3   7        203.21        174.76         3.39 o                         
  -4  -3   7         81.73         76.83         2.37 o                         
  -3  -3   7         72.15         83.71         2.30 o                         
  -2  -3   7         17.13         16.60         2.51 o                         
  -1  -3   7       1129.60       1082.33        22.40 o                         
   0  -3   7        355.96        345.28         5.11 o                         
   1  -3   7       1010.82       1011.66         9.36 o                         
   2  -3   7         33.91         31.99         1.25 o                         
   3  -3   7        159.52        148.46         3.33 o                         
   4  -3   7          2.76          2.53         1.02 o                         
   5  -3   7         75.76         73.09         3.33 o                         
   6  -3   7         21.61         26.08         2.09 o                         
   7  -3   7         47.41         50.85         4.70 o                         
   8  -3   7          8.62          4.09         1.37 o                         
   9  -3   7          0.94          1.41         0.76 o                         
 -12  -2   7          4.65          7.17         1.74 o                         
 -11  -2   7         31.55         30.82         2.18 o                         
 -10  -2   7        133.77        132.94         4.09 o                         
  -9  -2   7         11.17         13.92         1.58 o                         
  -8  -2   7        271.87        251.83         4.66 o                         
  -7  -2   7        152.73        149.01         3.41 o                         
  -6  -2   7        680.52        663.38         8.33 o                         
  -5  -2   7         40.95         35.94         1.67 o                         
  -4  -2   7        126.74        129.81         5.03 o                         
  -3  -2   7       1560.80       1562.94        46.06 o                         
  -2  -2   7        201.04        184.04         5.56 o                         
  -1  -2   7        995.12       1027.72        19.38 o                         
   0  -2   7        303.76        268.09         7.23 o                         
   1  -2   7        203.81        198.06         5.07 o                         
   2  -2   7        765.68        727.76         7.90 o                         
   3  -2   7        128.56        123.56         2.74 o                         
   4  -2   7         62.82         64.41         2.38 o                         
   5  -2   7         92.08         90.60         3.23 o                         
   6  -2   7        136.15        142.97         4.36 o                         
   7  -2   7         29.74         26.82         2.46 o                         
   8  -2   7         27.69         27.76         2.21 o                         
   9  -2   7          3.12          2.19         1.20 o                         
 -12  -1   7          1.38         -0.07         1.21 o                         
 -11  -1   7        117.88        132.50         6.90 o                         
 -10  -1   7         40.58         44.76         2.97 o                         
  -9  -1   7        278.96        286.65         8.12 o                         
  -8  -1   7        111.79        107.47         3.49 o                         
  -7  -1   7         52.10         53.41         2.20 o                         
  -6  -1   7          9.63          8.24         0.83 o                         
  -5  -1   7        365.02        356.03         6.40 o                         
  -4  -1   7       1221.91       1253.81        31.93 o                         
  -3  -1   7       2509.09       2446.37        47.33 o                         
  -2  -1   7         90.42         85.03         3.41 o                         
  -1  -1   7       2110.37       2009.12        55.71 o                         
   0  -1   7        693.35        708.11        10.35 o                         
   1  -1   7        150.09        160.86         8.14 o                         
   2  -1   7         40.28         35.96         1.43 o                         
   3  -1   7        423.56        446.36         4.95 o                         
   4  -1   7        350.03        355.60         5.11 o                         
   5  -1   7        100.08        102.88         2.79 o                         
   6  -1   7         26.97         21.00         1.67 o                         
   7  -1   7         84.29         87.33         3.48 o                         
   8  -1   7          9.11         11.80         1.56 o                         
   9  -1   7         13.10         14.42         1.95 o                         
 -12   0   7          0.71          0.95         1.03 o                         
 -11   0   7         16.35         17.81         2.63 o                         
 -10   0   7        107.56        127.59         7.39 o                         
  -9   0   7        172.55        164.71         4.92 o                         
  -8   0   7         43.22         47.16         2.55 o                         
  -7   0   7        304.04        274.88         5.99 o                         
  -6   0   7         66.66         66.97         2.04 o                         
  -5   0   7        727.84        733.39        14.28 o                         
  -4   0   7         77.91         70.87         3.67 o                         
  -3   0   7       1675.65       1754.85        15.89 o                         
  -2   0   7        171.52        188.52         5.55 o                         
  -1   0   7        818.13        717.96        13.61 o                         
   0   0   7       1140.24       1042.92        16.42 o                         
   1   0   7         78.72         80.10         5.86 o                         
   2   0   7         21.62         12.19         0.98 o                         
   3   0   7         89.28         85.06         2.15 o                         
   4   0   7        284.38        256.22         3.87 o                         
   5   0   7         26.94         20.84         1.53 o                         
   6   0   7          0.15         -0.86         0.86 o                         
   7   0   7         19.96         17.59         1.58 o                         
   8   0   7         48.37         47.63         2.58 o                         
   9   0   7          4.45          1.89         0.75 o                         
 -12   1   7          1.12          1.25         1.13 o                         
 -11   1   7        111.26        117.61         5.02 o                         
 -10   1   7         35.97         42.50         3.97 o                         
  -9   1   7        285.94        308.03        10.41 o                         
  -8   1   7        137.17        124.42         7.84 o                         
  -7   1   7         56.64         59.87         2.79 o                         
  -6   1   7          8.21          8.63         0.78 o                         
  -5   1   7        333.87        331.54         4.98 o                         
  -4   1   7       1185.14       1126.91        16.90 o                         
  -3   1   7       2664.81       2677.84        30.55 o                         
  -2   1   7         81.97         73.35         3.80 o                         
  -1   1   7       1938.41       1865.84        18.11 o                         
   0   1   7        608.56        628.18         9.53 o                         
   1   1   7        159.30        167.85         5.80 o                         
   2   1   7         40.84         35.13         1.56 o                         
   3   1   7        431.55        440.20         4.46 o                         
   4   1   7        331.75        347.81         5.93 o                         
   5   1   7        100.71        106.60         3.25 o                         
   6   1   7         25.31         19.20         1.34 o                         
   7   1   7         82.12         83.10         2.83 o                         
   8   1   7          8.77          9.57         1.59 o                         
   9   1   7         12.81          9.59         1.36 o                         
 -12   2   7          5.16          5.94         1.17 o                         
 -11   2   7         29.76         28.60         2.70 o                         
 -10   2   7        131.22        136.02         6.13 o                         
  -9   2   7         14.00         17.58         2.61 o                         
  -8   2   7        253.80        245.21         5.52 o                         
  -7   2   7        155.02        158.08         4.14 o                         
  -6   2   7        697.40        683.50         9.63 o                         
  -5   2   7         32.81         27.52         1.37 o                         
  -4   2   7        119.04        137.50         4.88 o                         
  -3   2   7       1563.84       1747.89        31.77 o                         
  -2   2   7        206.96        208.41         6.50 o                         
  -1   2   7       1045.66       1146.47        16.32 o                         
   0   2   7        254.93        216.50         6.79 o                         
   1   2   7        212.78        202.51         7.07 o                         
   2   2   7        772.15        714.86         5.78 o                         
   3   2   7        122.46        115.11         2.20 o                         
   4   2   7         49.18         50.52         1.54 o                         
   5   2   7        101.61        104.62         2.73 o                         
   6   2   7        129.74        133.07         3.47 o                         
   7   2   7         28.69         24.96         1.79 o                         
   8   2   7         29.16         28.42         1.90 o                         
   9   2   7          3.11          1.35         0.94 o                         
 -12   3   7         10.74          6.41         1.71 o                         
 -11   3   7         27.60         30.96         2.34 o                         
 -10   3   7         70.91         74.73         4.40 o                         
  -9   3   7        128.21        124.97         3.89 o                         
  -8   3   7        496.21        522.55         8.12 o                         
  -7   3   7         24.09         27.92         1.75 o                         
  -6   3   7         25.13         30.25         1.43 o                         
  -5   3   7        222.75        192.00         2.86 o                         
  -4   3   7         86.42         87.42         2.14 o                         
  -3   3   7        126.34        137.37         3.45 o                         
  -2   3   7         18.11         24.45         2.66 o                         
  -1   3   7       1118.96       1085.45        23.88 o                         
   0   3   7        395.84        408.12         6.70 o                         
   1   3   7        983.34        999.88        11.77 o                         
   2   3   7         33.90         31.58         1.17 o                         
   3   3   7        160.12        144.24         4.27 o                         
   4   3   7          0.46          2.12         0.77 o                         
   5   3   7         72.18         74.24         2.23 o                         
   6   3   7         20.76         25.70         1.95 o                         
   7   3   7         43.61         40.27         2.37 o                         
   8   3   7          9.20          6.75         1.03 o                         
   9   3   7          0.90          1.45         0.88 o                         
 -12   4   7          1.22          2.81         1.66 o                         
 -11   4   7         72.05         75.92         3.22 o                         
 -10   4   7          7.41          8.35         1.37 o                         
  -9   4   7        191.63        196.49         4.94 o                         
  -8   4   7         79.83         71.22         2.76 o                         
  -7   4   7          3.44          2.51         0.93 o                         
  -6   4   7        100.96         82.73         2.46 o                         
  -5   4   7        410.79        434.67         6.04 o                         
  -4   4   7        368.17        335.34         3.93 o                         
  -3   4   7        365.13        368.82         4.43 o                         
  -2   4   7        193.05        175.99         2.93 o                         
  -1   4   7       1293.74       1293.89        10.68 o                         
   0   4   7         17.03         15.94         0.96 o                         
   1   4   7        278.44        276.31         4.42 o                         
   2   4   7         18.07         12.91         1.61 o                         
   3   4   7         94.10        101.04         2.49 o                         
   4   4   7        173.31        173.53         6.66 o                         
   5   4   7        199.18        208.01         3.98 o                         
   6   4   7         24.49         21.90         1.78 o                         
   7   4   7          6.59          6.13         1.36 o                         
   8   4   7          9.85         10.07         1.42 o                         
   9   4   7          4.64          3.65         1.14 o                         
 -11   5   7         45.56         34.72         2.04 o                         
 -10   5   7         21.57         23.39         1.74 o                         
  -9   5   7         84.35         95.66         3.41 o                         
  -8   5   7        157.16        138.92         3.58 o                         
  -7   5   7        149.59        137.75         3.49 o                         
  -6   5   7        220.80        216.86         4.33 o                         
  -5   5   7        371.27        379.37         6.47 o                         
  -4   5   7        110.30        100.40         2.24 o                         
  -3   5   7        475.01        492.33         5.11 o                         
  -2   5   7          0.43          0.25         0.64 o                         
  -1   5   7        118.30        112.98         2.89 o                         
   0   5   7        392.19        406.34         6.45 o                         
   1   5   7        707.36        697.35         9.07 o                         
   2   5   7         20.38         24.03         1.28 o                         
   3   5   7         54.63         57.53         2.08 o                         
   4   5   7         65.22         66.53         2.41 o                         
   5   5   7          4.04          6.19         1.13 o                         
   6   5   7         23.61         22.72         1.76 o                         
   7   5   7          4.39          2.69         1.24 o                         
   8   5   7          1.69         -0.22         1.30 o                         
 -11   6   7         17.97         21.90         2.96 o                         
 -10   6   7          4.39          3.22         1.62 o                         
  -9   6   7        116.60        110.16         3.51 o                         
  -8   6   7         79.06         79.49         3.17 o                         
  -7   6   7        140.49        137.58         4.04 o                         
  -6   6   7         44.58         39.48         1.93 o                         
  -5   6   7        225.70        211.64         3.79 o                         
  -4   6   7         15.59         15.66         1.02 o                         
  -3   6   7        442.80        442.24         5.52 o                         
  -2   6   7         41.32         34.77         1.70 o                         
  -1   6   7        748.19        811.31        21.76 o                         
   0   6   7         80.90         97.22         2.72 o                         
   1   6   7        155.91        160.74         3.55 o                         
   2   6   7         45.47         48.52         1.94 o                         
   3   6   7         24.97         24.03         1.71 o                         
   4   6   7         69.62         67.49         2.76 o                         
   5   6   7         15.25         11.92         1.21 o                         
   6   6   7         40.80         42.76         2.13 o                         
   7   6   7         14.85         15.23         1.76 o                         
   8   6   7          2.23          1.50         1.05 o                         
 -10   7   7          2.62          1.08         1.09 o                         
  -9   7   7         36.36         32.89         2.48 o                         
  -8   7   7         22.37         20.01         2.08 o                         
  -7   7   7        109.82        110.64         4.22 o                         
  -6   7   7         10.73          7.31         1.21 o                         
  -5   7   7         12.32         11.20         1.36 o                         
  -4   7   7        246.86        257.74         4.27 o                         
  -3   7   7        277.07        281.92         5.12 o                         
  -2   7   7         13.86         16.91         1.52 o                         
  -1   7   7        118.53        127.29         4.69 o                         
   0   7   7        257.31        264.75         5.72 o                         
   1   7   7        377.07        384.88         7.45 o                         
   2   7   7         50.72         60.32         2.31 o                         
   3   7   7         78.88         74.63         2.77 o                         
   4   7   7         18.34         16.70         1.52 o                         
   5   7   7         25.15         24.06         1.47 o                         
   6   7   7         18.85         18.01         1.74 o                         
   7   7   7          0.56          0.31         0.93 o                         
  -9   8   7         21.85         22.12         1.83 o                         
  -8   8   7         10.10          7.90         1.51 o                         
  -7   8   7         65.20         67.53         3.16 o                         
  -6   8   7          1.83          2.93         1.08 o                         
  -5   8   7        150.21        153.09         3.97 o                         
  -4   8   7         15.06         12.74         1.59 o                         
  -3   8   7         88.69         84.01         2.91 o                         
  -2   8   7        184.21        184.75         4.51 o                         
  -1   8   7        550.94        642.83        16.91 o                         
   0   8   7         37.35         47.08         2.83 o                         
   1   8   7        219.34        231.54         6.28 o                         
   2   8   7         50.23         56.07         2.43 o                         
   3   8   7        106.21        118.49         5.69 o                         
   4   8   7         24.30         25.78         1.83 o                         
   5   8   7         15.04         16.04         1.46 o                         
   6   8   7         13.47         12.08         1.18 o                         
  -8   9   7         22.97         19.97         2.43 o                         
  -7   9   7          7.42          7.34         1.44 o                         
  -6   9   7        129.42        130.96         4.94 o                         
  -5   9   7         43.59         36.68         2.20 o                         
  -4   9   7        141.99        136.13         4.13 o                         
  -3   9   7          3.21          1.35         1.14 o                         
  -2   9   7         97.62         92.42         4.52 o                         
  -1   9   7         26.87         26.79         2.20 o                         
   0   9   7        113.07        122.31         4.16 o                         
   1   9   7        308.38        352.88        18.02 o                         
   2   9   7         36.36         38.01         2.13 o                         
   3   9   7          5.74          5.13         1.21 o                         
   4   9   7         60.23         66.20         2.99 o                         
   5   9   7          1.30          2.04         0.91 o                         
  -7  10   7          1.93          0.31         1.86 o                         
  -6  10   7          9.21          6.96         1.26 o                         
  -5  10   7         29.30         26.71         1.86 o                         
  -4  10   7         35.33         35.36         2.21 o                         
  -3  10   7         19.98         18.37         2.06 o                         
  -2  10   7        135.88        148.02         6.64 o                         
  -1  10   7         12.52         13.92         1.73 o                         
   0  10   7         19.64         26.45         2.11 o                         
   1  10   7         24.46         26.38         1.94 o                         
   2  10   7          7.52          7.02         1.03 o                         
   3  10   7         29.63         27.65         1.77 o                         
   4  10   7         35.48         33.74         2.01 o                         
  -5  11   7          3.65          4.34         1.58 o                         
  -4  11   7         75.87         72.77         3.47 o                         
  -3  11   7          9.29          8.33         1.34 o                         
  -2  11   7          8.32          6.32         1.24 o                         
  -1  11   7         41.75         48.71         2.36 o                         
   0  11   7         58.13         63.22         2.90 o                         
   1  11   7         13.97         17.91         1.41 o                         
   2  11   7         19.03         20.18         1.62 o                         
  -4 -11   8         18.85         17.21         4.97 o                         
  -3 -11   8          3.14          1.09         0.57 o                         
  -2 -11   8          2.75          3.77         1.10 o                         
  -1 -11   8         40.98         40.82         2.31 o                         
   0 -11   8         10.57         11.25         1.65 o                         
   1 -11   8          2.50          1.96         0.73 o                         
  -7 -10   8         21.83         22.63         1.67 o                         
  -6 -10   8         87.79         86.44         3.55 o                         
  -5 -10   8         29.46         30.55         1.56 o                         
  -4 -10   8         27.70         26.18         1.57 o                         
  -3 -10   8          6.22          6.27         1.14 o                         
  -2 -10   8         39.67         40.44         1.71 o                         
  -1 -10   8          5.81          6.00         0.92 o                         
   0 -10   8         52.47         54.95         3.67 o                         
   1 -10   8         87.01         93.86         5.59 o                         
   2 -10   8         32.49         27.96         1.59 o                         
   3 -10   8         60.42         67.65         4.26 o                         
  -8  -9   8          4.99          3.63         0.95 o                         
  -7  -9   8         16.23         12.63         1.48 o                         
  -6  -9   8         15.63         13.70         1.36 o                         
  -5  -9   8         10.13          8.84         1.41 o                         
  -4  -9   8          8.73          6.68         1.30 o                         
  -3  -9   8         18.35         21.22         1.63 o                         
  -2  -9   8         10.85         12.32         1.39 o                         
  -1  -9   8         45.66         47.61         2.28 o                         
   0  -9   8          9.09          8.73         1.22 o                         
   1  -9   8         62.00         64.85         2.92 o                         
   2  -9   8         14.78         11.99         1.17 o                         
   3  -9   8          3.39          1.22         0.83 o                         
   4  -9   8         40.99         41.20         2.02 o                         
   5  -9   8         10.07          5.16         1.58 o                         
  -9  -8   8         59.80         58.98         2.95 o                         
  -8  -8   8         59.66         63.22         3.21 o                         
  -7  -8   8          9.58          7.58         1.79 o                         
  -6  -8   8         97.78        106.29         4.45 o                         
  -5  -8   8         34.36         28.85         2.50 o                         
  -4  -8   8        179.44        184.03         5.17 o                         
  -3  -8   8         29.25         28.68         1.75 o                         
  -2  -8   8          9.66          9.10         1.34 o                         
  -1  -8   8         22.08         21.54         1.76 o                         
   0  -8   8         45.99         42.49         2.19 o                         
   1  -8   8        203.89        225.33         9.94 o                         
   2  -8   8         23.53         22.39         1.95 o                         
   3  -8   8        110.51        116.42         4.40 o                         
   4  -8   8         73.76         77.12         2.86 o                         
   5  -8   8          1.02          0.00         0.88 o                         
   6  -8   8         26.71         13.86        13.53 o                         
 -10  -7   8          5.86          7.57         1.26 o                         
  -9  -7   8         39.21         37.43         2.33 o                         
  -8  -7   8         41.33         42.51         2.99 o                         
  -7  -7   8          7.82          7.60         1.46 o                         
  -6  -7   8         77.26         65.78         2.96 o                         
  -5  -7   8        178.82        184.65         5.29 o                         
  -4  -7   8         89.56         87.60         3.74 o                         
  -3  -7   8         54.96         56.25         2.42 o                         
  -2  -7   8        221.91        237.48        12.52 o                         
  -1  -7   8        200.77        201.50        13.72 o                         
   0  -7   8         14.08         11.61         1.36 o                         
   1  -7   8        191.41        203.56         5.08 o                         
   2  -7   8        276.21        283.07         7.14 o                         
   3  -7   8         40.30         37.05         2.30 o                         
   4  -7   8         49.39         42.89         2.19 o                         
   5  -7   8         21.02         17.73         1.62 o                         
   6  -7   8          1.96          2.43         0.64 o                         
   7  -7   8          6.57          3.11         1.72 o                         
 -11  -6   8         13.88         16.24         2.02 o                         
 -10  -6   8         11.11          8.20         1.71 o                         
  -9  -6   8         33.67         29.23         1.98 o                         
  -8  -6   8          6.11          5.40         1.46 o                         
  -7  -6   8        171.75        186.21         5.33 o                         
  -6  -6   8        165.89        164.69         4.99 o                         
  -5  -6   8          0.54          0.20         1.25 o                         
  -4  -6   8        430.52        455.26         7.23 o                         
  -3  -6   8        161.48        162.22         3.61 o                         
  -2  -6   8         11.51         13.03         1.25 o                         
  -1  -6   8        795.46        805.49        11.00 o                         
   0  -6   8          1.20          1.27         0.89 o                         
   1  -6   8        140.00        154.94         4.95 o                         
   2  -6   8        438.86        437.27         7.23 o                         
   3  -6   8         17.92         13.93         1.47 o                         
   4  -6   8         75.69         78.79         3.51 o                         
   5  -6   8         44.20         38.04         2.25 o                         
   6  -6   8          0.50          0.82         1.03 o                         
   7  -6   8          1.60          0.60         0.83 o                         
 -11  -5   8         13.92         15.83         1.80 o                         
 -10  -5   8         54.04         56.65         3.56 o                         
  -9  -5   8         22.13         22.87         1.87 o                         
  -8  -5   8         45.49         47.75         2.66 o                         
  -7  -5   8         67.47         59.94         3.19 o                         
  -6  -5   8         14.84         12.59         1.51 o                         
  -5  -5   8         21.15         21.84         1.90 o                         
  -4  -5   8        491.69        470.72         6.35 o                         
  -3  -5   8         17.99         15.23         1.36 o                         
  -2  -5   8        232.52        217.90         4.00 o                         
  -1  -5   8        826.21        763.05         8.74 o                         
   0  -5   8        168.41        168.29         3.43 o                         
   1  -5   8        426.37        408.00         7.97 o                         
   2  -5   8        274.34        287.59         5.42 o                         
   3  -5   8         14.49         15.93         1.71 o                         
   4  -5   8         97.44        102.83         3.69 o                         
   5  -5   8         91.47         88.91         2.83 o                         
   6  -5   8         51.12         50.07         2.72 o                         
   7  -5   8          7.84          8.51         1.75 o                         
   8  -5   8          1.07         -0.77         1.05 o                         
 -11  -4   8         19.41         20.13         1.71 o                         
 -10  -4   8         48.69         43.94         3.25 o                         
  -9  -4   8        156.49        149.13         4.40 o                         
  -8  -4   8         51.54         51.31         2.72 o                         
  -7  -4   8        190.52        178.17         4.90 o                         
  -6  -4   8          2.52          3.13         1.09 o                         
  -5  -4   8          1.87          4.19         1.42 o                         
  -4  -4   8        364.14        356.60         9.36 o                         
  -3  -4   8        227.69        227.63         5.12 o                         
  -2  -4   8        254.30        214.74         3.24 o                         
  -1  -4   8         58.74         61.90         1.52 o                         
   0  -4   8        158.21        150.51         2.64 o                         
   1  -4   8         17.77         22.03         1.67 o                         
   2  -4   8         92.35         92.12         2.76 o                         
   3  -4   8         24.84         26.55         1.82 o                         
   4  -4   8         18.27         18.48         1.66 o                         
   5  -4   8         11.80         18.34         2.11 o                         
   6  -4   8          5.66          4.02         1.08 o                         
   7  -4   8          5.35          3.11         1.03 o                         
   8  -4   8         18.24         19.03         1.96 o                         
 -12  -3   8          0.64          1.75         1.81 o                         
 -11  -3   8          0.23          2.03         1.08 o                         
 -10  -3   8         62.69         62.44         5.38 o                         
  -9  -3   8        136.67        135.82         4.18 o                         
  -8  -3   8         37.84         39.22         2.37 o                         
  -7  -3   8         64.83         65.12         2.71 o                         
  -6  -3   8         46.00         41.69         2.05 o                         
  -5  -3   8        309.59        297.86         5.89 o                         
  -4  -3   8        136.14        132.81         2.67 o                         
  -3  -3   8        502.93        522.91         9.91 o                         
  -2  -3   8        312.27        311.61         4.24 o                         
  -1  -3   8        299.50        266.04         3.46 o                         
   0  -3   8        333.35        318.02         3.79 o                         
   1  -3   8        462.00        444.70         4.13 o                         
   2  -3   8        146.37        147.01         2.84 o                         
   3  -3   8        139.77        136.28         3.58 o                         
   4  -3   8        420.15        422.45         7.85 o                         
   5  -3   8         30.67         28.43         2.19 o                         
   6  -3   8        151.87        154.52         4.54 o                         
   7  -3   8         74.60         77.34         4.09 o                         
   8  -3   8         33.78         27.04         2.63 o                         
 -12  -2   8         21.51         25.00         2.92 o                         
 -11  -2   8         35.71         26.22         1.95 o                         
 -10  -2   8         28.96         24.67         2.72 o                         
  -9  -2   8        139.42        135.85         4.45 o                         
  -8  -2   8        315.99        307.05         5.78 o                         
  -7  -2   8        109.39        107.84         3.02 o                         
  -6  -2   8        556.56        542.15         9.43 o                         
  -5  -2   8         94.21         97.57         2.48 o                         
  -4  -2   8         44.31         37.96         1.35 o                         
  -3  -2   8       1421.11       1355.51        22.71 o                         
  -2  -2   8        184.08        164.80         3.39 o                         
  -1  -2   8        592.76        577.55         6.53 o                         
   0  -2   8        178.29        174.93         3.10 o                         
   1  -2   8        257.04        239.60         3.13 o                         
   2  -2   8        141.63        157.83         2.92 o                         
   3  -2   8        348.05        334.24         4.69 o                         
   4  -2   8         15.99         16.08         1.40 o                         
   5  -2   8         80.45         77.68         3.23 o                         
   6  -2   8         15.85         10.70         1.78 o                         
   7  -2   8         33.22         26.56         3.20 o                         
   8  -2   8          4.61          6.12         1.41 o                         
   9  -2   8          4.62          3.16         0.93 o                         
 -12  -1   8         12.64          8.38         1.34 o                         
 -11  -1   8          1.79          1.05         1.80 o                         
 -10  -1   8         42.54         41.93         2.32 o                         
  -9  -1   8         24.81         27.72         2.27 o                         
  -8  -1   8         25.17         22.52         1.95 o                         
  -7  -1   8        487.00        460.21         7.13 o                         
  -6  -1   8        364.30        332.51         5.08 o                         
  -5  -1   8        135.53        109.88         2.51 o                         
  -4  -1   8        252.00        231.58         3.74 o                         
  -3  -1   8        159.64        134.46         2.85 o                         
  -2  -1   8         80.83         91.98         3.33 o                         
  -1  -1   8        741.71        700.26         9.11 o                         
   0  -1   8        369.00        343.96         4.02 o                         
   1  -1   8        147.60        151.13         2.94 o                         
   2  -1   8        471.14        452.11         5.01 o                         
   3  -1   8        221.83        208.90         3.64 o                         
   4  -1   8          5.29          3.34         0.98 o                         
   5  -1   8        219.58        230.06         4.67 o                         
   6  -1   8         41.08         32.50         2.24 o                         
   7  -1   8         30.55         29.84         2.03 o                         
   8  -1   8          3.42          2.85         1.18 o                         
   9  -1   8          6.54          3.80         1.03 o                         
 -12   0   8          2.57          3.80         1.84 o                         
 -11   0   8         49.74         53.58         3.55 o                         
 -10   0   8         58.03         64.51         4.61 o                         
  -9   0   8        788.86        742.44        22.85 o                         
  -8   0   8        737.93        753.54        14.66 o                         
  -7   0   8        167.14        151.11         2.92 o                         
  -6   0   8         89.84         95.27         2.24 o                         
  -5   0   8         93.37         87.00         3.04 o                         
  -4   0   8         71.91         69.29         2.06 o                         
  -3   0   8        369.41        427.20         8.95 o                         
  -2   0   8         48.69         61.99         3.32 o                         
  -1   0   8       1176.49       1209.70        25.67 o                         
   0   0   8        869.93        890.01         7.32 o                         
   1   0   8        179.80        172.21         2.84 o                         
   2   0   8         63.05         59.17         1.70 o                         
   3   0   8        126.65        117.28         2.73 o                         
   4   0   8          2.58          2.37         0.77 o                         
   5   0   8          1.13          0.02         0.86 o                         
   6   0   8          3.23          4.11         1.03 o                         
   7   0   8          0.60          0.35         0.91 o                         
   8   0   8          0.05         -0.36         0.92 o                         
   9   0   8         24.24         19.26         3.01 o                         
 -12   1   8         10.96          7.94         1.45 o                         
 -11   1   8          1.05          3.42         1.21 o                         
 -10   1   8         42.96         43.65         2.88 o                         
  -9   1   8         24.58         25.72         3.35 o                         
  -8   1   8         27.74         26.45         2.57 o                         
  -7   1   8        496.74        464.78         5.39 o                         
  -6   1   8        354.47        325.00         4.04 o                         
  -5   1   8        159.97        133.39         2.36 o                         
  -4   1   8        264.57        246.16         3.57 o                         
  -3   1   8        171.54        149.02         3.10 o                         
  -2   1   8         62.12         75.13         4.36 o                         
  -1   1   8        776.39        775.54        17.74 o                         
   0   1   8        360.15        353.85         5.19 o                         
   1   1   8        140.18        141.65         2.60 o                         
   2   1   8        513.56        501.93         9.41 o                         
   3   1   8        216.03        204.95         3.23 o                         
   4   1   8          3.50          2.11         0.82 o                         
   5   1   8        201.49        204.94         4.10 o                         
   6   1   8         42.96         38.42         1.85 o                         
   7   1   8         30.45         29.47         1.88 o                         
   8   1   8          3.35          4.17         1.07 o                         
   9   1   8          7.02          7.45         1.60 o                         
 -12   2   8         21.64         22.40         1.64 o                         
 -11   2   8         37.75         33.74         2.39 o                         
 -10   2   8         29.70         27.51         2.45 o                         
  -9   2   8        143.18        143.31         5.85 o                         
  -8   2   8        276.19        286.65         5.43 o                         
  -7   2   8         99.64         96.66         2.63 o                         
  -6   2   8        572.66        552.66         5.91 o                         
  -5   2   8         93.84         98.09         2.40 o                         
  -4   2   8         62.09         57.06         1.75 o                         
  -3   2   8       1407.39       1383.66         9.13 o                         
  -2   2   8        236.65        220.23         3.63 o                         
  -1   2   8        683.15        696.59         9.34 o                         
   0   2   8        157.32        158.11         2.68 o                         
   1   2   8        260.59        238.53         3.26 o                         
   2   2   8        126.81        140.01         2.52 o                         
   3   2   8        326.60        314.55         3.78 o                         
   4   2   8         19.99         20.62         1.18 o                         
   5   2   8         92.33         88.83         2.70 o                         
   6   2   8         15.75         12.38         1.66 o                         
   7   2   8         31.11         23.95         1.54 o                         
   8   2   8          5.18          6.34         1.12 o                         
   9   2   8          4.41          7.39         1.98 o                         
 -12   3   8          0.92          0.55         0.87 o                         
 -11   3   8          0.21          0.65         1.13 o                         
 -10   3   8         58.79         60.85         3.38 o                         
  -9   3   8        148.73        152.65         4.54 o                         
  -8   3   8         44.37         46.65         2.43 o                         
  -7   3   8         55.96         53.58         2.25 o                         
  -6   3   8         43.01         39.93         1.48 o                         
  -5   3   8        344.02        336.38         4.17 o                         
  -4   3   8        153.03        151.00         2.65 o                         
  -3   3   8        510.11        540.43         6.58 o                         
  -2   3   8        345.02        348.84         3.74 o                         
  -1   3   8        309.21        281.42         3.36 o                         
   0   3   8        356.07        343.63         3.99 o                         
   1   3   8        461.57        455.56         4.80 o                         
   2   3   8        130.42        128.79         2.40 o                         
   3   3   8        125.09        119.67         2.57 o                         
   4   3   8        424.71        418.60         6.07 o                         
   5   3   8         32.57         31.56         1.80 o                         
   6   3   8        145.70        156.38         5.45 o                         
   7   3   8         75.94         80.95         2.75 o                         
   8   3   8         33.09         31.42         2.66 o                         
 -11   4   8         20.05         19.91         2.00 o                         
 -10   4   8         48.80         44.52         2.15 o                         
  -9   4   8        156.75        150.94         3.93 o                         
  -8   4   8         60.15         58.54         2.38 o                         
  -7   4   8        201.94        187.32         3.83 o                         
  -6   4   8          3.48          3.83         0.76 o                         
  -5   4   8          1.59          3.26         0.67 o                         
  -4   4   8        363.02        354.57         4.77 o                         
  -3   4   8        274.68        273.38         4.01 o                         
  -2   4   8        284.80        246.65         3.47 o                         
  -1   4   8         72.83         77.84         2.14 o                         
   0   4   8        180.39        176.66         2.96 o                         
   1   4   8         23.70         28.64         1.32 o                         
   2   4   8         95.17         96.67         2.39 o                         
   3   4   8         28.55         30.38         1.53 o                         
   4   4   8         16.38         17.47         1.10 o                         
   5   4   8         13.82         21.57         1.48 o                         
   6   4   8          4.93          1.85         0.95 o                         
   7   4   8          6.30          5.89         1.15 o                         
   8   4   8         18.49         21.76         2.14 o                         
 -11   5   8         13.40         14.32         1.82 o                         
 -10   5   8         56.70         63.04         2.50 o                         
  -9   5   8         19.42         20.47         1.76 o                         
  -8   5   8         45.05         46.73         2.30 o                         
  -7   5   8         67.13         54.45         2.47 o                         
  -6   5   8         17.80         17.13         1.22 o                         
  -5   5   8         11.92         13.77         1.11 o                         
  -4   5   8        506.69        480.70         6.44 o                         
  -3   5   8         17.73         20.91         1.15 o                         
  -2   5   8        239.41        218.99         4.21 o                         
  -1   5   8        799.84        779.41        14.54 o                         
   0   5   8        153.76        158.87         3.43 o                         
   1   5   8        388.34        393.10         6.88 o                         
   2   5   8        258.71        269.02         4.31 o                         
   3   5   8         17.48         18.01         1.33 o                         
   4   5   8         90.10         97.62         2.64 o                         
   5   5   8         93.56         91.83         3.31 o                         
   6   5   8         52.61         55.95         2.62 o                         
   7   5   8          7.84         10.22         1.83 o                         
   8   5   8          0.74          0.28         1.33 o                         
 -11   6   8         13.34         10.73         2.05 o                         
 -10   6   8         12.69         12.03         1.22 o                         
  -9   6   8         34.66         31.57         1.97 o                         
  -8   6   8          8.75          9.22         1.39 o                         
  -7   6   8        185.16        188.02         6.68 o                         
  -6   6   8        183.40        177.44         4.20 o                         
  -5   6   8          0.49          0.15         0.80 o                         
  -4   6   8        502.23        503.22         9.92 o                         
  -3   6   8        184.79        180.03         3.87 o                         
  -2   6   8          6.90          7.79         1.21 o                         
  -1   6   8        815.31        872.10        18.26 o                         
   0   6   8          2.39          2.68         1.20 o                         
   1   6   8        146.39        173.55         4.72 o                         
   2   6   8        454.42        472.70        10.43 o                         
   3   6   8         16.86         15.47         1.49 o                         
   4   6   8         89.47         94.08         3.11 o                         
   5   6   8         47.21         43.72         1.90 o                         
   6   6   8          0.48          0.32         0.88 o                         
   7   6   8          1.40          1.01         1.14 o                         
 -10   7   8          5.39          4.99         1.05 o                         
  -9   7   8         45.26         41.33         2.96 o                         
  -8   7   8         45.67         44.41         2.72 o                         
  -7   7   8         12.07         11.38         1.85 o                         
  -6   7   8         73.22         63.65         2.73 o                         
  -5   7   8        178.68        178.07         4.67 o                         
  -4   7   8         79.81         70.54         2.58 o                         
  -3   7   8         58.28         62.04         2.68 o                         
  -2   7   8        210.71        219.28         4.88 o                         
  -1   7   8        256.26        252.14         5.84 o                         
   0   7   8         13.63          9.97         1.56 o                         
   1   7   8        168.50        198.56         8.08 o                         
   2   7   8        286.71        311.17         7.66 o                         
   3   7   8         40.79         42.98         1.96 o                         
   4   7   8         50.95         46.47         2.20 o                         
   5   7   8         19.71         17.47         1.27 o                         
   6   7   8          2.10          1.24         1.36 o                         
   7   7   8          6.40          6.22         1.64 o                         
  -9   8   8         57.17         58.76         2.66 o                         
  -8   8   8         56.91         61.20         3.08 o                         
  -7   8   8         10.47          7.65         1.70 o                         
  -6   8   8        117.41        128.04         4.38 o                         
  -5   8   8         35.60         33.72         2.51 o                         
  -4   8   8        154.33        153.65         3.71 o                         
  -3   8   8         34.21         31.97         1.87 o                         
  -2   8   8         10.01          9.09         1.37 o                         
  -1   8   8         23.19         23.39         2.13 o                         
   0   8   8         44.59         40.39         2.65 o                         
   1   8   8        232.72        265.36         8.42 o                         
   2   8   8         23.18         22.44         1.59 o                         
   3   8   8        108.23        114.88         4.00 o                         
   4   8   8         79.04         80.55         2.59 o                         
   5   8   8          0.85          0.71         0.87 o                         
   6   8   8         26.55         33.02         3.37 o                         
  -8   9   8          4.22          3.74         1.12 o                         
  -7   9   8         14.55         12.23         2.26 o                         
  -6   9   8         17.75         16.82         1.89 o                         
  -5   9   8         11.52          9.74         1.55 o                         
  -4   9   8          5.75          4.39         1.08 o                         
  -3   9   8         20.88         21.64         1.44 o                         
  -2   9   8         12.99         12.90         1.47 o                         
  -1   9   8         50.97         54.26         3.46 o                         
   0   9   8          7.63          7.32         1.29 o                         
   1   9   8         62.96         73.82         3.89 o                         
   2   9   8         13.71         12.52         1.29 o                         
   3   9   8          4.14          4.50         1.00 o                         
   4   9   8         40.89         40.59         1.75 o                         
  -7  10   8         19.60         21.23         2.40 o                         
  -6  10   8         76.46         76.96         3.23 o                         
  -5  10   8         26.08         29.13         1.75 o                         
  -4  10   8         34.16         32.01         1.87 o                         
  -3  10   8          4.92          3.23         1.18 o                         
  -2  10   8         47.91         42.40         2.86 o                         
  -1  10   8          5.96          3.37         1.07 o                         
   0  10   8         56.34         62.38         3.10 o                         
   1  10   8         76.73         88.87         4.05 o                         
   2  10   8         36.10         34.52         2.65 o                         
   3  10   8         61.03         67.57         3.50 o                         
  -4  11   8         17.79         20.06         1.90 o                         
  -3  11   8          4.08          4.64         0.96 o                         
  -2  11   8          0.86          1.29         0.73 o                         
  -1  11   8         40.08         42.93         2.60 o                         
   0  11   8         12.08         12.23         1.17 o                         
   1  11   8          1.80          4.15         0.91 o                         
  -3 -11   9         13.06         14.02         2.30 o                         
  -2 -11   9         16.21         17.06         1.79 o                         
  -1 -11   9         20.80         19.28         1.83 o                         
  -6 -10   9         46.97         48.41         2.05 o                         
  -5 -10   9         72.97         67.60         2.55 o                         
  -4 -10   9         32.79         30.07         1.55 o                         
  -3 -10   9          3.55          3.66         0.80 o                         
  -2 -10   9         70.15         68.61         3.37 o                         
  -1 -10   9         27.63         25.21         1.46 o                         
   0 -10   9          9.96          6.73         1.28 o                         
   1 -10   9         14.16         15.60         1.32 o                         
   2 -10   9         13.24         13.88         1.32 o                         
  -8  -9   9         31.16         28.32         3.37 o                         
  -7  -9   9         68.73         65.64         2.86 o                         
  -6  -9   9         46.68         43.65         2.10 o                         
  -5  -9   9          0.65          0.35         1.00 o                         
  -4  -9   9         46.35         50.35         2.57 o                         
  -3  -9   9         27.55         29.12         2.22 o                         
  -2  -9   9         66.59         63.42         2.32 o                         
  -1  -9   9          7.48          6.27         0.98 o                         
   0  -9   9         18.09         18.19         1.24 o                         
   1  -9   9          3.34          4.43         0.96 o                         
   2  -9   9          0.42         -0.82         0.82 o                         
   3  -9   9          0.56         -1.02         1.02 o                         
   4  -9   9          0.71          1.53         0.74 o                         
  -9  -8   9        123.65        123.80         4.95 o                         
  -8  -8   9        126.40        141.41         4.41 o                         
  -7  -8   9         25.04         23.02         1.84 o                         
  -6  -8   9         11.37         14.53         1.56 o                         
  -5  -8   9          6.89          4.45         1.42 o                         
  -4  -8   9         21.25         19.67         2.20 o                         
  -3  -8   9        137.32        142.13         4.00 o                         
  -2  -8   9         20.04         19.29         1.72 o                         
  -1  -8   9         66.01         69.04         2.51 o                         
   0  -8   9         62.17         63.11         2.40 o                         
   1  -8   9         60.56         68.60         2.48 o                         
   2  -8   9         23.15         17.42         1.43 o                         
   3  -8   9         20.43         20.26         1.84 o                         
   4  -8   9         32.22         31.77         1.89 o                         
   5  -8   9          1.16          1.25         0.85 o                         
 -10  -7   9         14.52         13.75         2.63 o                         
  -9  -7   9         22.49         22.55         1.93 o                         
  -8  -7   9          9.26          8.34         1.65 o                         
  -7  -7   9         24.84         21.56         2.21 o                         
  -6  -7   9         65.83         70.45         3.26 o                         
  -5  -7   9         27.68         26.95         2.17 o                         
  -4  -7   9        114.37        125.51         3.81 o                         
  -3  -7   9        146.80        154.49         4.22 o                         
  -2  -7   9        114.26        119.36         3.40 o                         
  -1  -7   9        247.89        252.23         5.01 o                         
   0  -7   9        121.03        120.98         3.11 o                         
   1  -7   9          5.75          6.33         1.30 o                         
   2  -7   9         84.44         92.47         3.10 o                         
   3  -7   9         24.83         26.10         2.17 o                         
   4  -7   9         20.36         14.18         1.51 o                         
   5  -7   9          3.70          4.56         0.86 o                         
   6  -7   9          4.56          0.93         1.65 o                         
 -10  -6   9         30.98         32.11         3.09 o                         
  -9  -6   9          7.92         10.90         1.52 o                         
  -8  -6   9         29.45         27.71         1.95 o                         
  -7  -6   9        139.32        135.85         4.61 o                         
  -6  -6   9        150.45        160.61         5.00 o                         
  -5  -6   9        229.24        232.57         6.51 o                         
  -4  -6   9          1.98          1.18         1.23 o                         
  -3  -6   9         38.61         35.65         2.00 o                         
  -2  -6   9         78.61         75.43         2.62 o                         
  -1  -6   9        337.50        312.16         6.73 o                         
   0  -6   9         47.39         37.07         1.93 o                         
   1  -6   9        167.67        163.81         4.20 o                         
   2  -6   9         11.09         10.46         1.30 o                         
   3  -6   9          6.95          6.85         1.19 o                         
   4  -6   9         24.88         21.72         1.76 o                         
   5  -6   9         52.05         52.22         2.18 o                         
   6  -6   9         27.41         25.01         1.87 o                         
   7  -6   9         12.11         -0.01         1.16 o                         
 -11  -5   9          0.31         -0.61         1.79 o                         
 -10  -5   9          3.48          1.63         1.14 o                         
  -9  -5   9          0.75          0.16         1.25 o                         
  -8  -5   9         17.21         20.19         1.83 o                         
  -7  -5   9         65.45         56.94         2.83 o                         
  -6  -5   9        130.85        131.46         4.49 o                         
  -5  -5   9         73.69         65.52         3.47 o                         
  -4  -5   9         73.77         57.45         2.53 o                         
  -3  -5   9        134.56        133.39         3.90 o                         
  -2  -5   9        352.61        364.44         8.05 o                         
  -1  -5   9         64.51         56.32         1.97 o                         
   0  -5   9        198.53        199.49         4.07 o                         
   1  -5   9        158.00        156.16         3.48 o                         
   2  -5   9         91.61         97.06         3.68 o                         
   3  -5   9         74.70         70.99         5.21 o                         
   4  -5   9        145.51        140.58         4.98 o                         
   5  -5   9         10.26          9.83         1.05 o                         
   6  -5   9         43.43         41.69         2.39 o                         
   7  -5   9         20.29          7.99         8.07 o                         
 -11  -4   9          2.30          4.66         1.33 o                         
 -10  -4   9         53.90         56.37         3.28 o                         
  -9  -4   9          0.62         -0.67         1.20 o                         
  -8  -4   9         28.36         31.16         2.19 o                         
  -7  -4   9         16.44         13.88         1.61 o                         
  -6  -4   9        101.93        103.26         3.45 o                         
  -5  -4   9        431.10        403.24         8.73 o                         
  -4  -4   9         23.48         21.95         1.58 o                         
  -3  -4   9        123.54        134.43         3.17 o                         
  -2  -4   9        153.17        147.74         2.51 o                         
  -1  -4   9        422.76        408.96         4.21 o                         
   0  -4   9          0.34          0.07         0.57 o                         
   1  -4   9         38.42         33.56         1.52 o                         
   2  -4   9        145.30        136.74         3.43 o                         
   3  -4   9         32.64         29.34         2.22 o                         
   4  -4   9        172.74        177.61         5.52 o                         
   5  -4   9         28.64         30.39         2.27 o                         
   6  -4   9         20.64         17.95         1.45 o                         
   7  -4   9          2.06          1.83         0.73 o                         
 -12  -3   9          5.66          8.64         2.67 o                         
 -11  -3   9        114.99        131.62         4.78 o                         
 -10  -3   9         91.94        103.15         4.25 o                         
  -9  -3   9        147.10        147.64         6.24 o                         
  -8  -3   9        126.75        116.11         4.35 o                         
  -7  -3   9         66.18         61.59         2.46 o                         
  -6  -3   9        169.67        156.23         3.60 o                         
  -5  -3   9         24.47         25.29         1.94 o                         
  -4  -3   9        260.14        242.35         5.08 o                         
  -3  -3   9        286.35        283.55         6.10 o                         
  -2  -3   9        450.82        423.42         4.94 o                         
  -1  -3   9        163.61        164.97         2.56 o                         
   0  -3   9       1120.20       1069.17         6.91 o                         
   1  -3   9         21.56         24.29         1.22 o                         
   2  -3   9        209.48        207.43         3.63 o                         
   3  -3   9         36.31         38.30         2.88 o                         
   4  -3   9          2.25          0.77         1.24 o                         
   5  -3   9         46.76         48.49         2.50 o                         
   6  -3   9         22.03         21.26         1.69 o                         
   7  -3   9         13.53         12.30         1.53 o                         
   8  -3   9          6.26          4.79         0.96 o                         
 -12  -2   9          8.68          8.64         1.74 o                         
 -11  -2   9         14.34         11.50         1.85 o                         
 -10  -2   9         10.39          9.72         1.42 o                         
  -9  -2   9         41.75         42.21         1.96 o                         
  -8  -2   9        127.51        121.16         3.78 o                         
  -7  -2   9         74.64         70.28         2.52 o                         
  -6  -2   9         84.62         80.71         2.53 o                         
  -5  -2   9        155.31        121.53         2.69 o                         
  -4  -2   9         52.67         53.11         1.81 o                         
  -3  -2   9        385.10        359.74         4.33 o                         
  -2  -2   9        206.89        204.20         2.91 o                         
  -1  -2   9         25.23         23.25         1.02 o                         
   0  -2   9         13.52         14.51         0.97 o                         
   1  -2   9        213.15        217.60         3.20 o                         
   2  -2   9        513.81        504.00         8.17 o                         
   3  -2   9        110.26        111.69         2.75 o                         
   4  -2   9         13.57         12.01         1.52 o                         
   5  -2   9        151.28        157.82         5.59 o                         
   6  -2   9         10.72          8.17         1.47 o                         
   7  -2   9         45.62         45.55         2.34 o                         
   8  -2   9          4.26          2.22         0.91 o                         
 -12  -1   9          2.57          1.10         0.84 o                         
 -11  -1   9         15.79         15.99         1.78 o                         
 -10  -1   9         25.34         25.39         2.09 o                         
  -9  -1   9         90.92         88.65         3.62 o                         
  -8  -1   9        146.82        142.18         3.69 o                         
  -7  -1   9        831.29        810.43        12.26 o                         
  -6  -1   9          8.25          8.51         0.91 o                         
  -5  -1   9         70.21         66.45         1.98 o                         
  -4  -1   9         54.21         54.10         1.58 o                         
  -3  -1   9        162.38        160.68         2.76 o                         
  -2  -1   9        455.24        377.95         5.16 o                         
  -1  -1   9         37.95         44.49         1.34 o                         
   0  -1   9        555.85        558.81         6.28 o                         
   1  -1   9        101.53         91.16         2.38 o                         
   2  -1   9         12.37         10.36         0.94 o                         
   3  -1   9         18.73         22.37         1.37 o                         
   4  -1   9         70.52         72.54         2.44 o                         
   5  -1   9        120.23        122.03         3.56 o                         
   6  -1   9          1.29          0.01         1.69 o                         
   7  -1   9         78.98         81.82         2.82 o                         
   8  -1   9          3.08          4.97         1.06 o                         
 -12   0   9         35.05         37.04         2.02 o                         
 -11   0   9         15.94         14.89         2.14 o                         
 -10   0   9         66.60         75.72         4.93 o                         
  -9   0   9        145.42        143.10         5.06 o                         
  -8   0   9        114.81        106.61         3.39 o                         
  -7   0   9        166.30        162.00         3.12 o                         
  -6   0   9        222.99        221.34         3.48 o                         
  -5   0   9       2746.80       2466.33        25.73 o                         
  -4   0   9        164.47        151.72         2.42 o                         
  -3   0   9         23.35         26.45         1.17 o                         
  -2   0   9        182.36        183.37         2.81 o                         
  -1   0   9        128.09        123.73         2.21 o                         
   0   0   9        131.12        133.26         2.30 o                         
   1   0   9          0.54          1.14         0.88 o                         
   2   0   9         32.50         30.44         1.58 o                         
   3   0   9          2.03          2.77         0.79 o                         
   4   0   9        204.80        184.33         3.79 o                         
   5   0   9        289.34        320.37         5.20 o                         
   6   0   9          9.29          9.10         1.30 o                         
   7   0   9         66.57         70.77         2.84 o                         
   8   0   9          0.47         -0.42         0.97 o                         
 -12   1   9          2.61          0.88         1.02 o                         
 -11   1   9         17.05         17.31         2.21 o                         
 -10   1   9         31.44         32.99         2.50 o                         
  -9   1   9         79.18         88.31         3.21 o                         
  -8   1   9        162.99        159.66         3.46 o                         
  -7   1   9        862.04        858.19        10.28 o                         
  -6   1   9         10.31         10.98         0.93 o                         
  -5   1   9         85.75         85.01         2.25 o                         
  -4   1   9         56.74         57.91         1.68 o                         
  -3   1   9        164.20        165.39         2.70 o                         
  -2   1   9        461.10        387.97         4.29 o                         
  -1   1   9         30.64         36.70         1.26 o                         
   0   1   9        699.46        693.77         8.90 o                         
   1   1   9         83.92         74.72         1.94 o                         
   2   1   9          8.26          6.56         0.81 o                         
   3   1   9         24.09         24.40         1.31 o                         
   4   1   9         65.79         69.96         2.43 o                         
   5   1   9        122.27        122.90         3.40 o                         
   6   1   9          1.01         -0.83         0.83 o                         
   7   1   9         84.82         81.45         2.98 o                         
   8   1   9          2.83          5.17         1.41 o                         
 -12   2   9         10.72         11.64         1.29 o                         
 -11   2   9         13.46         10.04         1.49 o                         
 -10   2   9         13.72         12.87         1.89 o                         
  -9   2   9         42.29         46.26         2.67 o                         
  -8   2   9        116.78        115.75         3.07 o                         
  -7   2   9         73.84         67.60         2.17 o                         
  -6   2   9         94.77         92.49         2.42 o                         
  -5   2   9        131.65        103.97         2.43 o                         
  -4   2   9         46.47         46.38         1.34 o                         
  -3   2   9        355.39        334.19         3.96 o                         
  -2   2   9        231.15        234.62         3.24 o                         
  -1   2   9         26.51         23.58         0.99 o                         
   0   2   9         11.94         13.86         0.97 o                         
   1   2   9        230.65        232.61         3.29 o                         
   2   2   9        488.71        467.99         6.42 o                         
   3   2   9         98.14         99.47         2.16 o                         
   4   2   9         16.21         14.63         1.22 o                         
   5   2   9        154.05        157.67         3.52 o                         
   6   2   9         12.23         12.45         1.37 o                         
   7   2   9         46.67         42.69         1.91 o                         
   8   2   9          4.51          3.51         0.77 o                         
 -12   3   9          5.74         10.85         1.53 o                         
 -11   3   9        110.19        118.28         3.92 o                         
 -10   3   9         90.16        102.51         4.10 o                         
  -9   3   9        153.94        162.82         3.83 o                         
  -8   3   9        147.95        133.70         3.90 o                         
  -7   3   9         55.15         51.46         2.13 o                         
  -6   3   9        161.42        144.49         3.13 o                         
  -5   3   9         20.24         20.41         1.33 o                         
  -4   3   9        290.45        272.54         3.47 o                         
  -3   3   9        337.54        331.28         5.28 o                         
  -2   3   9        479.43        461.43         4.79 o                         
  -1   3   9        156.21        154.08         2.80 o                         
   0   3   9       1176.71       1143.45        15.52 o                         
   1   3   9         15.00         19.35         0.96 o                         
   2   3   9        207.26        201.95         3.14 o                         
   3   3   9         34.32         32.99         1.33 o                         
   4   3   9          1.57          0.40         0.71 o                         
   5   3   9         50.66         52.79         2.24 o                         
   6   3   9         24.73         22.98         1.71 o                         
   7   3   9         15.54         14.27         1.18 o                         
   8   3   9          5.59          5.14         1.78 o                         
 -11   4   9          2.33          6.46         1.33 o                         
 -10   4   9         57.34         61.77         2.97 o                         
  -9   4   9          1.17          0.27         0.93 o                         
  -8   4   9         34.21         31.74         2.13 o                         
  -7   4   9         11.82         11.07         1.16 o                         
  -6   4   9        123.48        119.35         2.96 o                         
  -5   4   9        461.04        431.49         4.98 o                         
  -4   4   9         26.16         21.25         1.17 o                         
  -3   4   9        160.34        172.32         3.25 o                         
  -2   4   9        155.27        152.07         2.71 o                         
  -1   4   9        455.29        447.60         6.02 o                         
   0   4   9          0.27          0.77         0.98 o                         
   1   4   9         42.34         35.78         1.61 o                         
   2   4   9        171.85        162.71         3.68 o                         
   3   4   9         41.62         38.78         1.95 o                         
   4   4   9        167.69        173.29         3.82 o                         
   5   4   9         32.55         34.79         1.70 o                         
   6   4   9         23.38         20.60         1.63 o                         
   7   4   9          1.86          0.65         0.76 o                         
 -11   5   9          0.06         -0.72         0.85 o                         
 -10   5   9          3.06          3.93         0.99 o                         
  -9   5   9          1.00          2.31         0.93 o                         
  -8   5   9         12.50         15.06         1.44 o                         
  -7   5   9         55.37         45.16         2.23 o                         
  -6   5   9        129.03        130.17         2.87 o                         
  -5   5   9         81.86         74.06         2.17 o                         
  -4   5   9         71.50         57.28         1.89 o                         
  -3   5   9        149.78        148.72         3.24 o                         
  -2   5   9        330.89        333.30         5.34 o                         
  -1   5   9         79.21         70.15         2.41 o                         
   0   5   9        166.46        169.68         3.75 o                         
   1   5   9        175.55        171.82         3.47 o                         
   2   5   9         80.73         84.05         2.36 o                         
   3   5   9         77.84         78.36         2.53 o                         
   4   5   9        155.89        159.13         3.33 o                         
   5   5   9         11.73         11.42         1.34 o                         
   6   5   9         42.46         40.67         2.08 o                         
   7   5   9         20.79         19.04         2.03 o                         
 -10   6   9         32.01         29.47         1.65 o                         
  -9   6   9         11.10         13.73         1.20 o                         
  -8   6   9         27.16         26.35         1.69 o                         
  -7   6   9        150.36        130.17         3.28 o                         
  -6   6   9        160.64        164.16         3.94 o                         
  -5   6   9        214.12        204.50         4.21 o                         
  -4   6   9          1.81          3.76         0.98 o                         
  -3   6   9         27.59         24.73         1.63 o                         
  -2   6   9         91.19         85.51         2.73 o                         
  -1   6   9        395.31        377.56         7.83 o                         
   0   6   9         47.35         41.17         2.51 o                         
   1   6   9        198.98        196.29         3.87 o                         
   2   6   9          7.87          6.80         1.11 o                         
   3   6   9          5.44          5.51         1.06 o                         
   4   6   9         26.05         20.58         1.29 o                         
   5   6   9         53.26         55.44         2.72 o                         
   6   6   9         25.94         24.49         1.64 o                         
 -10   7   9         14.25         13.42         2.29 o                         
  -9   7   9         22.15         19.51         1.52 o                         
  -8   7   9          7.77          6.90         1.44 o                         
  -7   7   9         24.36         18.63         2.19 o                         
  -6   7   9         48.58         52.23         2.99 o                         
  -5   7   9         24.28         19.56         1.74 o                         
  -4   7   9        141.06        140.11         3.98 o                         
  -3   7   9        124.06        118.88         3.08 o                         
  -2   7   9        101.92        104.48         3.10 o                         
  -1   7   9        272.67        292.02         8.30 o                         
   0   7   9        126.26        125.32         4.34 o                         
   1   7   9          7.45          6.45         1.30 o                         
   2   7   9         75.63         87.44         2.81 o                         
   3   7   9         27.35         29.88         1.68 o                         
   4   7   9         20.13         17.39         1.42 o                         
   5   7   9          3.77          1.87         0.70 o                         
   6   7   9          5.30          8.59         2.64 o                         
  -9   8   9        120.65        135.39         4.90 o                         
  -8   8   9        127.09        137.43        11.11 o                         
  -7   8   9         29.31         25.30         2.72 o                         
  -6   8   9         18.07         19.42         2.14 o                         
  -5   8   9          7.11          5.32         1.30 o                         
  -4   8   9         19.64         15.91         1.45 o                         
  -3   8   9        130.06        124.78         3.11 o                         
  -2   8   9         26.93         26.72         1.89 o                         
  -1   8   9         51.82         52.12         2.88 o                         
   0   8   9         59.74         64.43         3.09 o                         
   1   8   9         72.04         86.61         3.07 o                         
   2   8   9         26.05         21.92         1.63 o                         
   3   8   9         21.30         22.09         1.52 o                         
   4   8   9         32.19         33.61         1.52 o                         
   5   8   9          1.19          2.18         0.90 o                         
  -8   9   9         30.95         30.34         2.35 o                         
  -7   9   9         68.08         69.47         2.96 o                         
  -6   9   9         44.83         45.06         2.62 o                         
  -5   9   9          0.92          2.08         0.89 o                         
  -4   9   9         40.51         38.62         1.87 o                         
  -3   9   9         34.32         34.88         1.88 o                         
  -2   9   9         58.80         57.32         2.50 o                         
  -1   9   9          7.42          8.54         1.41 o                         
   0   9   9         19.08         19.91         1.64 o                         
   1   9   9          5.45          7.96         1.26 o                         
   2   9   9          0.48         -0.34         0.97 o                         
   3   9   9          1.06          0.15         0.92 o                         
   4   9   9          1.24         -0.05         1.94 o                         
  -6  10   9         43.94         47.58         3.66 o                         
  -5  10   9         73.48         69.63         2.38 o                         
  -4  10   9         34.53         34.82         2.66 o                         
  -3  10   9          2.26          2.80         1.04 o                         
  -2  10   9         62.18         61.64         3.15 o                         
  -1  10   9         31.34         31.08         1.77 o                         
   0  10   9         10.47          6.86         0.97 o                         
   1  10   9         14.97         22.78         2.04 o                         
   2  10   9         14.31         15.90         1.47 o                         
  -3  11   9         15.96         15.07         2.07 o                         
  -2  11   9         16.34         18.10         2.82 o                         
  -1  11   9         20.33         21.44         2.68 o                         
  -5 -10  10         38.24         42.76         2.76 o                         
  -4 -10  10          4.53          4.69         1.10 o                         
  -3 -10  10         45.39         43.09         2.62 o                         
  -2 -10  10         12.33         11.50         1.42 o                         
  -1 -10  10          2.12          2.73         0.93 o                         
   0 -10  10         29.04         27.15         1.84 o                         
   1 -10  10          1.03          0.84         1.05 o                         
  -7  -9  10         44.51         42.66         2.48 o                         
  -6  -9  10         20.52         16.21         1.27 o                         
  -5  -9  10         28.46         29.30         1.68 o                         
  -4  -9  10          5.43          6.89         1.04 o                         
  -3  -9  10         37.43         42.47         1.96 o                         
  -2  -9  10         68.01         67.32         2.75 o                         
  -1  -9  10         96.33         88.42         2.92 o                         
   0  -9  10          1.28          1.29         0.82 o                         
   1  -9  10         10.35         10.98         1.09 o                         
   2  -9  10          1.75          1.87         0.95 o                         
   3  -9  10          1.54          2.27         0.88 o                         
  -8  -8  10         21.83         19.12         1.79 o                         
  -7  -8  10         56.42         59.14         2.50 o                         
  -6  -8  10          5.60          6.81         1.24 o                         
  -5  -8  10         16.11         15.73         1.74 o                         
  -4  -8  10         66.04         63.72         2.98 o                         
  -3  -8  10         89.04         85.72         2.76 o                         
  -2  -8  10          2.63          2.37         0.92 o                         
  -1  -8  10         24.64         27.99         1.89 o                         
   0  -8  10         20.91         15.94         1.58 o                         
   1  -8  10         12.55         10.69         1.21 o                         
   2  -8  10          6.84          8.79         1.10 o                         
   3  -8  10          2.34          4.16         1.30 o                         
   4  -8  10         41.93         46.65         2.81 o                         
  -9  -7  10          0.74          0.77         0.83 o                         
  -8  -7  10         20.14         19.18         1.93 o                         
  -7  -7  10          7.21          5.86         1.30 o                         
  -6  -7  10        106.95        109.99         3.55 o                         
  -5  -7  10         55.74         58.69         3.09 o                         
  -4  -7  10         20.20         19.81         1.77 o                         
  -3  -7  10        130.11        127.13         4.01 o                         
  -2  -7  10         77.86         79.33         3.04 o                         
  -1  -7  10        109.94        113.56         4.28 o                         
   0  -7  10        296.02        313.17         9.92 o                         
   1  -7  10         12.07         15.23         1.49 o                         
   2  -7  10         36.44         37.96         2.17 o                         
   3  -7  10          3.56          3.14         1.20 o                         
   4  -7  10         13.31         15.90         1.39 o                         
   5  -7  10          2.56          1.19         1.06 o                         
 -10  -6  10         17.38         19.91         2.29 o                         
  -9  -6  10         13.81         15.59         1.82 o                         
  -8  -6  10         35.59         36.34         2.37 o                         
  -7  -6  10         18.66         20.47         1.75 o                         
  -6  -6  10        254.18        257.53         5.64 o                         
  -5  -6  10         35.43         34.95         2.23 o                         
  -4  -6  10          6.98          2.81         1.18 o                         
  -3  -6  10        182.68        172.47         4.50 o                         
  -2  -6  10        162.91        164.54         3.88 o                         
  -1  -6  10         49.93         50.72         3.31 o                         
   0  -6  10         27.42         25.32         2.17 o                         
   1  -6  10        222.28        211.34         4.61 o                         
   2  -6  10         22.86         25.71         2.44 o                         
   3  -6  10         37.52         36.49         2.16 o                         
   4  -6  10          2.30          1.69         0.86 o                         
   5  -6  10          1.79          0.80         0.62 o                         
   6  -6  10          0.43         -1.83         1.83 o                         
 -11  -5  10          0.69          0.50         1.58 o                         
 -10  -5  10         39.76         37.19         2.56 o                         
  -9  -5  10         84.98         94.69         4.15 o                         
  -8  -5  10        174.02        191.50         6.18 o                         
  -7  -5  10         54.92         56.77         3.09 o                         
  -6  -5  10        178.64        189.19         5.42 o                         
  -5  -5  10        217.49        212.42         4.89 o                         
  -4  -5  10         38.79         33.92         2.15 o                         
  -3  -5  10         63.22         58.12         2.16 o                         
  -2  -5  10         31.59         35.93         1.70 o                         
  -1  -5  10        239.25        236.44         4.30 o                         
   0  -5  10         10.10          7.35         1.13 o                         
   1  -5  10        506.38        507.08         8.07 o                         
   2  -5  10        287.34        303.92         7.87 o                         
   3  -5  10         89.10         90.07         3.84 o                         
   4  -5  10         74.62         75.55         3.84 o                         
   5  -5  10         24.61         24.93         2.45 o                         
   6  -5  10          4.72          2.28         1.13 o                         
 -11  -4  10         20.61         23.06         3.73 o                         
 -10  -4  10          9.14         11.42         1.66 o                         
  -9  -4  10         10.03          8.67         1.36 o                         
  -8  -4  10        105.87        107.79         4.29 o                         
  -7  -4  10        113.37        117.98         4.00 o                         
  -6  -4  10         65.96         63.68         2.81 o                         
  -5  -4  10        107.48        115.70         3.49 o                         
  -4  -4  10        559.83        568.80         7.02 o                         
  -3  -4  10         28.43         28.05         1.25 o                         
  -2  -4  10         54.23         47.48         1.60 o                         
  -1  -4  10        180.33        176.45         2.94 o                         
   0  -4  10        159.89        155.49         3.00 o                         
   1  -4  10        124.80        117.55         3.41 o                         
   2  -4  10         28.54         32.68         2.29 o                         
   3  -4  10          4.41          6.68         1.41 o                         
   4  -4  10         71.78         73.86         3.08 o                         
   5  -4  10         33.01         30.85         1.86 o                         
   6  -4  10          8.35          5.43         1.02 o                         
   7  -4  10          7.00          2.37         2.33 o                         
 -11  -3  10          3.84          3.20         1.56 o                         
 -10  -3  10         52.28         48.64         2.44 o                         
  -9  -3  10         32.77         27.48         1.81 o                         
  -8  -3  10         36.98         37.26         2.36 o                         
  -7  -3  10        146.85        152.00         3.90 o                         
  -6  -3  10         65.58         66.88         2.69 o                         
  -5  -3  10        194.29        193.21         4.20 o                         
  -4  -3  10       1093.38       1040.63        14.31 o                         
  -3  -3  10         17.08         18.32         1.16 o                         
  -2  -3  10         56.44         55.79         2.48 o                         
  -1  -3  10         45.73         47.52         1.52 o                         
   0  -3  10        327.73        291.80         3.95 o                         
   1  -3  10         57.65         55.63         1.82 o                         
   2  -3  10        115.02        105.06         2.74 o                         
   3  -3  10        265.50        280.34         5.91 o                         
   4  -3  10         74.70         75.92         4.06 o                         
   5  -3  10         42.75         39.16         2.69 o                         
   6  -3  10         27.54         36.05         2.36 o                         
   7  -3  10         12.83         11.87         1.77 o                         
 -12  -2  10         22.22         27.61         3.90 o                         
 -11  -2  10          1.02          0.21         1.16 o                         
 -10  -2  10         58.37         62.11         2.36 o                         
  -9  -2  10        128.08        121.56         4.75 o                         
  -8  -2  10          1.01          0.76         0.91 o                         
  -7  -2  10        135.29        127.38         3.53 o                         
  -6  -2  10         89.20         86.24         2.71 o                         
  -5  -2  10        413.56        403.13         6.02 o                         
  -4  -2  10        291.59        287.28         3.81 o                         
  -3  -2  10        615.96        547.64         5.18 o                         
  -2  -2  10        159.73        163.95         2.76 o                         
  -1  -2  10         81.11         75.68         2.03 o                         
   0  -2  10        333.39        328.57         4.03 o                         
   1  -2  10        118.90        115.97         2.69 o                         
   2  -2  10         76.54         75.66         2.30 o                         
   3  -2  10         33.76         30.27         1.81 o                         
   4  -2  10        173.09        192.72         5.33 o                         
   5  -2  10         16.12         15.34         1.72 o                         
   6  -2  10          9.85          5.65         1.17 o                         
   7  -2  10         27.38         26.45         1.48 o                         
 -12  -1  10          0.13          0.37         1.16 o                         
 -11  -1  10         10.30         12.85         1.52 o                         
 -10  -1  10         45.32         41.94         2.44 o                         
  -9  -1  10        122.80        115.32         3.41 o                         
  -8  -1  10         63.10         62.27         2.57 o                         
  -7  -1  10        143.47        151.06         4.55 o                         
  -6  -1  10        194.88        180.35         3.73 o                         
  -5  -1  10        157.04        146.85         3.26 o                         
  -4  -1  10        242.69        225.23         3.55 o                         
  -3  -1  10        526.77        504.94         6.33 o                         
  -2  -1  10        655.24        607.08         6.78 o                         
  -1  -1  10       1001.27        973.02         6.99 o                         
   0  -1  10         52.55         52.88         1.73 o                         
   1  -1  10        132.72        135.18         2.86 o                         
   2  -1  10         87.86         85.82         2.23 o                         
   3  -1  10        158.53        152.22         3.29 o                         
   4  -1  10         46.09         48.40         2.24 o                         
   5  -1  10         76.02         83.67         3.01 o                         
   6  -1  10         12.99         10.95         1.30 o                         
   7  -1  10         15.60         14.93         1.19 o                         
 -12   0  10          0.15          1.64         1.23 o                         
 -11   0  10          0.01         -0.67         1.10 o                         
 -10   0  10         70.94         89.69         3.23 o                         
  -9   0  10        242.79        250.67         7.08 o                         
  -8   0  10        659.26        620.68        20.45 o                         
  -7   0  10        189.79        182.91         5.13 o                         
  -6   0  10        720.34        679.09         8.92 o                         
  -5   0  10        405.07        425.11         4.74 o                         
  -4   0  10         74.87         58.48         2.24 o                         
  -3   0  10        115.26        108.77         2.28 o                         
  -2   0  10        771.26        680.24         5.56 o                         
  -1   0  10          9.83         10.15         0.70 o                         
   0   0  10       1029.57        972.64         6.09 o                         
   1   0  10        206.16        189.46         3.85 o                         
   2   0  10         80.48         73.31         2.35 o                         
   3   0  10         14.61         16.19         1.22 o                         
   4   0  10          0.98          1.97         0.86 o                         
   5   0  10        226.10        262.00         4.65 o                         
   6   0  10         15.14         14.91         1.28 o                         
   7   0  10         29.51         31.30         1.83 o                         
   8   0  10          0.28          0.03         0.86 o                         
 -12   1  10          0.32          1.28         0.77 o                         
 -11   1  10          9.72          9.76         1.49 o                         
 -10   1  10         54.57         53.00         2.90 o                         
  -9   1  10        112.64        116.76         3.68 o                         
  -8   1  10         58.48         60.19         2.27 o                         
  -7   1  10        143.27        154.99         3.22 o                         
  -6   1  10        195.68        180.68         3.06 o                         
  -5   1  10        174.00        161.53         3.05 o                         
  -4   1  10        263.65        239.48         3.83 o                         
  -3   1  10        552.77        542.33         7.36 o                         
  -2   1  10        685.26        635.20         5.53 o                         
  -1   1  10        994.55        987.05         9.55 o                         
   0   1  10         60.19         60.63         1.78 o                         
   1   1  10        135.00        138.66         2.65 o                         
   2   1  10         87.43         87.00         2.12 o                         
   3   1  10        180.43        178.07         3.25 o                         
   4   1  10         47.14         49.03         1.93 o                         
   5   1  10         65.07         68.72         2.32 o                         
   6   1  10         14.98         15.17         1.25 o                         
   7   1  10         16.19         13.02         1.24 o                         
 -12   2  10         23.17         22.05         2.03 o                         
 -11   2  10          1.04          1.15         0.95 o                         
 -10   2  10         54.12         60.29         3.15 o                         
  -9   2  10        112.14        111.05         3.04 o                         
  -8   2  10          1.28          1.41         0.87 o                         
  -7   2  10        142.58        137.68         2.99 o                         
  -6   2  10         95.57         91.30         2.38 o                         
  -5   2  10        405.52        398.71         4.64 o                         
  -4   2  10        295.93        290.82         4.30 o                         
  -3   2  10        567.68        517.32         5.25 o                         
  -2   2  10        131.58        138.93         2.86 o                         
  -1   2  10         85.96         74.54         1.98 o                         
   0   2  10        281.69        275.99         3.90 o                         
   1   2  10        134.80        133.79         2.81 o                         
   2   2  10         82.33         77.89         2.11 o                         
   3   2  10         43.31         37.82         1.66 o                         
   4   2  10        178.54        193.74         3.86 o                         
   5   2  10         14.75         14.74         1.37 o                         
   6   2  10          8.70          6.08         0.82 o                         
   7   2  10         26.21         21.97         2.37 o                         
 -11   3  10          3.53          3.82         1.00 o                         
 -10   3  10         51.56         53.29         2.96 o                         
  -9   3  10         28.62         25.55         1.67 o                         
  -8   3  10         39.19         39.71         2.01 o                         
  -7   3  10        142.51        147.20         3.34 o                         
  -6   3  10         74.10         72.08         2.10 o                         
  -5   3  10        211.75        206.27         3.44 o                         
  -4   3  10       1094.52       1025.35         8.83 o                         
  -3   3  10         26.89         28.25         1.34 o                         
  -2   3  10         91.69         92.13         2.31 o                         
  -1   3  10         62.35         65.30         1.97 o                         
   0   3  10        328.54        302.08         4.18 o                         
   1   3  10         66.73         65.72         1.92 o                         
   2   3  10        135.63        125.17         2.63 o                         
   3   3  10        266.98        273.27         3.66 o                         
   4   3  10         74.05         72.39         2.32 o                         
   5   3  10         44.36         41.27         2.08 o                         
   6   3  10         26.79         32.22         1.57 o                         
   7   3  10         12.35         10.76         0.94 o                         
 -11   4  10         20.56         26.79         2.03 o                         
 -10   4  10          7.94          9.50         1.06 o                         
  -9   4  10          8.72          8.30         1.23 o                         
  -8   4  10         96.62         94.71         3.24 o                         
  -7   4  10        109.06        111.49         2.91 o                         
  -6   4  10         58.88         55.69         2.14 o                         
  -5   4  10         87.01         88.97         2.23 o                         
  -4   4  10        535.59        529.37         5.65 o                         
  -3   4  10         51.74         50.81         1.92 o                         
  -2   4  10         62.36         57.94         1.88 o                         
  -1   4  10        205.34        203.47         3.38 o                         
   0   4  10        191.81        185.65         3.16 o                         
   1   4  10        128.49        125.82         2.80 o                         
   2   4  10         22.66         26.42         1.41 o                         
   3   4  10          5.15          4.97         0.88 o                         
   4   4  10         64.50         67.56         2.00 o                         
   5   4  10         31.27         28.45         1.42 o                         
   6   4  10          8.74          6.95         1.01 o                         
   7   4  10          7.29          7.70         1.32 o                         
 -11   5  10          0.68         -1.45         1.99 o                         
 -10   5  10         44.66         45.75         1.86 o                         
  -9   5  10         88.01         93.33         2.92 o                         
  -8   5  10        156.93        162.98         3.74 o                         
  -7   5  10         55.46         54.34         1.92 o                         
  -6   5  10        215.24        207.38         3.83 o                         
  -5   5  10        203.16        185.35         3.25 o                         
  -4   5  10         43.53         41.78         1.78 o                         
  -3   5  10         58.50         55.84         2.08 o                         
  -2   5  10         24.12         27.57         1.62 o                         
  -1   5  10        198.02        192.27         3.96 o                         
   0   5  10         10.77          8.53         1.16 o                         
   1   5  10        529.77        529.36         6.11 o                         
   2   5  10        287.81        294.05         4.70 o                         
   3   5  10         82.08         84.44         2.50 o                         
   4   5  10         76.79         82.88         2.41 o                         
   5   5  10         24.61         28.94         2.07 o                         
   6   5  10          5.49          5.93         1.51 o                         
 -10   6  10         15.35         14.38         1.44 o                         
  -9   6  10         12.45         11.77         1.20 o                         
  -8   6  10         39.38         32.91         1.72 o                         
  -7   6  10         20.95         22.69         1.51 o                         
  -6   6  10        240.29        224.93         4.36 o                         
  -5   6  10         38.07         31.63         1.66 o                         
  -4   6  10         14.27          9.36         1.25 o                         
  -3   6  10        157.44        143.39         3.68 o                         
  -2   6  10        170.97        167.98         3.87 o                         
  -1   6  10         45.67         46.07         2.13 o                         
   0   6  10         35.55         31.16         2.03 o                         
   1   6  10        215.04        210.76         4.20 o                         
   2   6  10         25.67         24.70         1.73 o                         
   3   6  10         40.25         40.22         1.64 o                         
   4   6  10          2.93          3.32         0.74 o                         
   5   6  10          1.63          1.22         0.83 o                         
   6   6  10          0.73          0.14         0.96 o                         
  -9   7  10          1.10          1.86         0.69 o                         
  -8   7  10         27.12         24.50         1.99 o                         
  -7   7  10          7.28          5.96         1.17 o                         
  -6   7  10         93.94         92.18         3.70 o                         
  -5   7  10         53.05         53.18         2.39 o                         
  -4   7  10         21.44         18.09         1.58 o                         
  -3   7  10        132.11        120.59         3.09 o                         
  -2   7  10         76.35         71.39         2.61 o                         
  -1   7  10        108.20        116.41         3.69 o                         
   0   7  10        281.44        299.57         5.60 o                         
   1   7  10          6.12          8.10         1.04 o                         
   2   7  10         35.69         33.36         2.14 o                         
   3   7  10          3.33          1.51         0.75 o                         
   4   7  10         12.08         12.98         0.99 o                         
   5   7  10          2.76          2.27         1.30 o                         
  -8   8  10         22.42         20.17         1.65 o                         
  -7   8  10         57.47         57.46         2.87 o                         
  -6   8  10          6.60          6.97         1.23 o                         
  -5   8  10         11.71         10.97         1.52 o                         
  -4   8  10         59.35         55.12         2.15 o                         
  -3   8  10         89.17         84.73         2.48 o                         
  -2   8  10          2.69          2.60         1.10 o                         
  -1   8  10         20.66         23.82         1.77 o                         
   0   8  10         19.52         15.53         1.46 o                         
   1   8  10         13.91         12.88         1.33 o                         
   2   8  10          5.15          7.14         0.97 o                         
   3   8  10          2.82          2.50         0.61 o                         
   4   8  10         38.18         40.82         2.08 o                         
  -7   9  10         45.93         43.06         2.13 o                         
  -6   9  10         25.24         20.26         1.69 o                         
  -5   9  10         25.80         26.04         1.77 o                         
  -4   9  10          7.31          7.20         1.02 o                         
  -3   9  10         35.66         37.33         1.77 o                         
  -2   9  10         71.08         71.76         3.61 o                         
  -1   9  10         97.73         91.45         3.14 o                         
   0   9  10          0.98          0.50         0.80 o                         
   1   9  10         12.11         13.53         1.28 o                         
   2   9  10          0.85          1.23         0.90 o                         
   3   9  10          1.40          3.78         0.96 o                         
  -5  10  10         35.06         35.67         3.04 o                         
  -4  10  10          8.09          6.19         1.76 o                         
  -3  10  10         36.46         35.07         5.06 o                         
  -2  10  10         14.16         13.87         1.23 o                         
  -1  10  10          1.82          1.88         0.89 o                         
   0  10  10         27.70         28.12         1.59 o                         
   1  10  10          1.25          0.57         0.91 o                         
  -3 -10  11         38.09         35.07         3.44 o                         
  -2 -10  11          9.53          8.54         1.33 o                         
  -6  -9  11         18.50         19.00         1.62 o                         
  -5  -9  11         59.51         62.56         2.20 o                         
  -4  -9  11          9.94          7.45         1.13 o                         
  -3  -9  11         28.99         31.25         1.75 o                         
  -2  -9  11          5.34          6.58         1.26 o                         
  -1  -9  11         29.39         27.08         1.82 o                         
   0  -9  11          2.15          1.82         0.76 o                         
   1  -9  11          5.82          3.91         0.89 o                         
  -8  -8  11         75.80         86.34         4.02 o                         
  -7  -8  11         24.24         25.48         1.82 o                         
  -6  -8  11          6.70          9.59         1.22 o                         
  -5  -8  11         56.94         61.58         2.71 o                         
  -4  -8  11          4.48          2.83         0.78 o                         
  -3  -8  11          8.57          9.42         1.18 o                         
  -2  -8  11         38.49         37.43         2.62 o                         
  -1  -8  11         16.67         21.00         1.51 o                         
   0  -8  11          6.55          5.51         1.04 o                         
   1  -8  11         54.09         56.01         2.25 o                         
   2  -8  11         27.65         28.38         2.17 o                         
   3  -8  11          4.37          2.63         1.03 o                         
  -9  -7  11          2.43          4.90         1.92 o                         
  -8  -7  11         16.23         13.56         1.24 o                         
  -7  -7  11          4.90          7.74         0.95 o                         
  -6  -7  11         24.93         24.08         1.74 o                         
  -5  -7  11         19.29         20.12         1.64 o                         
  -4  -7  11         43.63         40.08         2.21 o                         
  -3  -7  11         40.46         35.69         2.09 o                         
  -2  -7  11          2.63          2.56         0.97 o                         
  -1  -7  11         38.63         40.74         2.16 o                         
   0  -7  11         45.81         44.30         2.49 o                         
   1  -7  11         23.94         24.22         1.77 o                         
   2  -7  11         17.91         15.21         1.96 o                         
   3  -7  11          0.94         -0.92         1.06 o                         
   4  -7  11          2.37          3.12         0.98 o                         
  -9  -6  11         13.64         17.08         1.45 o                         
  -8  -6  11          8.77          8.08         1.15 o                         
  -7  -6  11         21.23         24.44         1.64 o                         
  -6  -6  11        160.44        156.21         5.12 o                         
  -5  -6  11         32.22         32.22         1.91 o                         
  -4  -6  11        109.33        108.94         3.22 o                         
  -3  -6  11          3.08          4.06         1.20 o                         
  -2  -6  11        111.16        106.00         3.49 o                         
  -1  -6  11        173.22        182.22         4.43 o                         
   0  -6  11         36.64         34.04         2.35 o                         
   1  -6  11          4.00          3.47         1.06 o                         
   2  -6  11         18.50         15.27         2.46 o                         
   3  -6  11         23.77         26.63         2.39 o                         
   4  -6  11         21.14         20.41         2.42 o                         
   5  -6  11         13.69          9.71         5.58 o                         
 -10  -5  11         23.96         24.33         2.57 o                         
  -9  -5  11         37.84         35.01         1.87 o                         
  -8  -5  11         22.16         19.22         1.92 o                         
  -7  -5  11          5.95          9.09         1.42 o                         
  -6  -5  11         34.40         32.67         1.93 o                         
  -5  -5  11         38.22         39.59         2.31 o                         
  -4  -5  11        271.49        267.95         5.50 o                         
  -3  -5  11        188.48        207.22         4.71 o                         
  -2  -5  11         15.98         17.21         1.34 o                         
  -1  -5  11         39.20         39.62         2.28 o                         
   0  -5  11         20.35         22.32         1.60 o                         
   1  -5  11         58.37         54.59         2.68 o                         
   2  -5  11         14.43         11.21         1.73 o                         
   3  -5  11         81.29         75.95         3.63 o                         
   4  -5  11         11.31         10.09         1.13 o                         
   5  -5  11         32.06         33.78         3.25 o                         
 -11  -4  11         14.84         17.95         3.27 o                         
 -10  -4  11         36.46         39.89         2.53 o                         
  -9  -4  11        119.53        119.77         3.59 o                         
  -8  -4  11         70.22         70.18         2.93 o                         
  -7  -4  11         35.59         33.35         2.24 o                         
  -6  -4  11         90.28         87.80         3.02 o                         
  -5  -4  11        161.06        160.20         3.92 o                         
  -4  -4  11        105.08        109.25         3.16 o                         
  -3  -4  11        308.25        292.62         3.92 o                         
  -2  -4  11        382.69        366.47         6.99 o                         
  -1  -4  11        332.08        319.60         4.34 o                         
   0  -4  11        153.12        149.44         3.30 o                         
   1  -4  11        191.84        195.21         4.06 o                         
   2  -4  11         87.07         88.46         3.46 o                         
   3  -4  11         51.27         49.97         2.38 o                         
   4  -4  11          8.98          7.12         1.43 o                         
   5  -4  11         14.15         12.45         1.22 o                         
   6  -4  11         17.19         14.51         2.99 o                         
 -11  -3  11          1.27          1.78         1.39 o                         
 -10  -3  11         19.50         18.92         2.34 o                         
  -9  -3  11          1.23          0.54         1.10 o                         
  -8  -3  11        104.45         98.28         3.44 o                         
  -7  -3  11        293.76        297.75         5.35 o                         
  -6  -3  11        125.70        118.11         3.41 o                         
  -5  -3  11        235.70        232.03         4.66 o                         
  -4  -3  11         81.11         81.90         2.60 o                         
  -3  -3  11         58.28         55.58         1.97 o                         
  -2  -3  11         60.86         61.17         1.80 o                         
  -1  -3  11         64.31         63.25         1.94 o                         
   0  -3  11        160.67        149.39         3.18 o                         
   1  -3  11        118.49        117.04         3.27 o                         
   2  -3  11          7.97          7.00         1.27 o                         
   3  -3  11         59.02         61.52         2.84 o                         
   4  -3  11          4.05          4.20         1.23 o                         
   5  -3  11          7.08          9.50         1.61 o                         
   6  -3  11          4.88          5.02         0.83 o                         
 -11  -2  11         24.60         28.99         2.05 o                         
 -10  -2  11         67.83         70.42         2.85 o                         
  -9  -2  11         33.59         35.89         2.22 o                         
  -8  -2  11         66.87         69.61         2.69 o                         
  -7  -2  11        403.17        391.35         7.05 o                         
  -6  -2  11        322.67        313.31         5.18 o                         
  -5  -2  11          9.35         10.46         1.13 o                         
  -4  -2  11        407.79        388.55         5.18 o                         
  -3  -2  11         55.13         52.15         1.76 o                         
  -2  -2  11        382.36        352.54         5.43 o                         
  -1  -2  11        296.78        281.90         4.37 o                         
   0  -2  11         80.46         74.64         2.08 o                         
   1  -2  11        253.38        242.51         4.00 o                         
   2  -2  11        113.08        109.77         3.02 o                         
   3  -2  11         26.63         29.21         2.16 o                         
   4  -2  11        126.61        133.38         4.16 o                         
   5  -2  11         28.25         25.64         1.70 o                         
   6  -2  11         40.42         47.53         2.16 o                         
   7  -2  11         14.82         13.80         1.31 o                         
 -11  -1  11          3.40          0.65         0.79 o                         
 -10  -1  11         11.79         12.12         1.19 o                         
  -9  -1  11         35.61         38.24         2.29 o                         
  -8  -1  11         95.30         89.17         5.00 o                         
  -7  -1  11        180.77        177.35         4.47 o                         
  -6  -1  11        326.48        319.63         6.41 o                         
  -5  -1  11        539.09        533.69         6.84 o                         
  -4  -1  11        290.74        292.47         4.81 o                         
  -3  -1  11         18.64         19.71         1.33 o                         
  -2  -1  11        157.85        145.56         2.49 o                         
  -1  -1  11         98.79         86.89         2.20 o                         
   0  -1  11        222.46        214.38         3.79 o                         
   1  -1  11        232.43        226.56         3.84 o                         
   2  -1  11         12.74         10.95         1.12 o                         
   3  -1  11        117.02        113.45         2.87 o                         
   4  -1  11          1.17          0.99         0.87 o                         
   5  -1  11         94.07         96.88         2.85 o                         
   6  -1  11          2.45          2.19         0.85 o                         
   7  -1  11         11.09          9.85         1.06 o                         
 -11   0  11         35.49         37.01         2.15 o                         
 -10   0  11         37.80         44.24         2.05 o                         
  -9   0  11        205.99        210.10         6.99 o                         
  -8   0  11        168.91        180.27         4.25 o                         
  -7   0  11         15.91         17.83         1.42 o                         
  -6   0  11         65.00         58.75         2.31 o                         
  -5   0  11        101.61         99.92         2.60 o                         
  -4   0  11        123.71        107.99         2.65 o                         
  -3   0  11          4.38          1.24         1.01 o                         
  -2   0  11        926.78        898.54         8.33 o                         
  -1   0  11         20.26         17.86         1.01 o                         
   0   0  11        336.60        329.34         4.13 o                         
   1   0  11        403.29        443.05         4.76 o                         
   2   0  11        116.80        121.41         2.86 o                         
   3   0  11         36.58         42.97         1.64 o                         
   4   0  11         14.81         12.73         1.19 o                         
   5   0  11        100.53         89.27         2.48 o                         
   6   0  11         39.08         41.95         1.71 o                         
   7   0  11          2.53          3.48         1.19 o                         
 -11   1  11          3.21          3.08         1.07 o                         
 -10   1  11         12.00         11.98         1.48 o                         
  -9   1  11         42.31         44.65         2.11 o                         
  -8   1  11         95.44         92.29         2.60 o                         
  -7   1  11        137.49        131.44         2.90 o                         
  -6   1  11        284.80        276.58         4.36 o                         
  -5   1  11        598.84        608.32         5.94 o                         
  -4   1  11        318.86        320.82         4.51 o                         
  -3   1  11         20.62         22.94         1.25 o                         
  -2   1  11        147.04        135.55         2.76 o                         
  -1   1  11         87.80         75.06         2.05 o                         
   0   1  11        225.08        210.46         3.18 o                         
   1   1  11        241.96        234.58         3.90 o                         
   2   1  11         12.86         11.70         1.13 o                         
   3   1  11        119.73        118.75         2.71 o                         
   4   1  11          1.06          1.37         0.83 o                         
   5   1  11         93.27         96.37         2.57 o                         
   6   1  11          2.32          1.00         0.67 o                         
   7   1  11         11.14          9.64         1.08 o                         
 -11   2  11         24.89         30.33         2.24 o                         
 -10   2  11         67.79         72.58         2.59 o                         
  -9   2  11         42.73         45.98         1.89 o                         
  -8   2  11         63.06         66.41         2.15 o                         
  -7   2  11        393.49        371.00         4.69 o                         
  -6   2  11        302.26        284.10         4.23 o                         
  -5   2  11          4.75          5.56         0.91 o                         
  -4   2  11        412.92        393.10         7.02 o                         
  -3   2  11         59.92         55.56         2.14 o                         
  -2   2  11        361.84        332.45         4.61 o                         
  -1   2  11        265.26        253.85         4.26 o                         
   0   2  11         66.88         60.61         2.08 o                         
   1   2  11        260.32        245.00         3.70 o                         
   2   2  11        105.96        101.24         2.58 o                         
   3   2  11         28.37         33.35         1.65 o                         
   4   2  11        124.83        127.41         3.05 o                         
   5   2  11         31.54         29.53         1.55 o                         
   6   2  11         38.69         39.73         1.53 o                         
 -11   3  11          0.96          2.20         1.06 o                         
 -10   3  11         22.07         20.57         1.58 o                         
  -9   3  11          0.85          0.27         0.83 o                         
  -8   3  11         95.87         88.82         2.74 o                         
  -7   3  11        298.60        296.80         4.66 o                         
  -6   3  11        136.97        125.19         2.94 o                         
  -5   3  11        205.04        193.68         3.90 o                         
  -4   3  11         99.75         99.31         2.98 o                         
  -3   3  11         40.91         37.79         1.86 o                         
  -2   3  11         52.73         50.67         1.99 o                         
  -1   3  11         61.47         62.07         1.90 o                         
   0   3  11        152.18        143.04         2.90 o                         
   1   3  11        110.63        105.45         2.77 o                         
   2   3  11          8.33          6.51         0.83 o                         
   3   3  11         62.45         64.81         2.11 o                         
   4   3  11          5.74          5.44         0.82 o                         
   5   3  11          7.34          9.20         0.97 o                         
   6   3  11          5.39          4.45         0.79 o                         
 -11   4  11         14.53         13.21         1.82 o                         
 -10   4  11         32.06         40.11         1.89 o                         
  -9   4  11        108.49        113.94         2.98 o                         
  -8   4  11         74.29         79.10         2.44 o                         
  -7   4  11         41.20         39.66         1.88 o                         
  -6   4  11         73.04         70.73         2.56 o                         
  -5   4  11        164.56        158.81         3.69 o                         
  -4   4  11         98.20        100.77         2.65 o                         
  -3   4  11        294.95        279.49         4.61 o                         
  -2   4  11        384.91        368.73         4.96 o                         
  -1   4  11        314.33        303.35         4.51 o                         
   0   4  11        140.43        136.98         2.94 o                         
   1   4  11        180.00        179.15         3.57 o                         
   2   4  11         89.16         87.76         2.33 o                         
   3   4  11         51.11         53.28         1.85 o                         
   4   4  11         10.96         10.84         1.06 o                         
   5   4  11         12.41         12.47         1.24 o                         
   6   4  11         16.23         14.95         1.78 o                         
 -10   5  11         23.74         26.63         1.49 o                         
  -9   5  11         38.02         32.65         1.69 o                         
  -8   5  11         22.38         19.89         1.43 o                         
  -7   5  11          6.84          9.85         1.06 o                         
  -6   5  11         39.00         35.77         1.71 o                         
  -5   5  11         42.27         43.63         1.87 o                         
  -4   5  11        263.01        253.27         4.37 o                         
  -3   5  11        181.07        192.20         3.81 o                         
  -2   5  11         11.86         12.60         1.26 o                         
  -1   5  11         28.31         28.90         1.65 o                         
   0   5  11         16.78         17.93         1.40 o                         
   1   5  11         66.30         63.22         2.16 o                         
   2   5  11         15.71         13.77         1.33 o                         
   3   5  11         76.60         78.54         2.42 o                         
   4   5  11          8.97          9.44         1.16 o                         
   5   5  11         30.13         35.55         1.96 o                         
  -9   6  11         13.29         13.93         1.40 o                         
  -8   6  11          4.66          4.29         1.07 o                         
  -7   6  11         17.28         17.49         1.32 o                         
  -6   6  11        144.80        135.31         3.09 o                         
  -5   6  11         46.81         45.00         2.11 o                         
  -4   6  11        110.59        106.67         3.18 o                         
  -3   6  11          5.39          6.20         1.23 o                         
  -2   6  11        123.78        115.06         3.20 o                         
  -1   6  11        193.68        200.70         4.16 o                         
   0   6  11         45.49         42.24         1.85 o                         
   1   6  11          3.30          2.96         0.82 o                         
   2   6  11         11.68          9.65         1.26 o                         
   3   6  11         23.98         30.25         1.29 o                         
   4   6  11         20.64         18.08         1.26 o                         
   5   6  11         12.26          8.74         1.14 o                         
  -9   7  11          3.09          2.70         1.01 o                         
  -8   7  11         11.72          6.16         1.57 o                         
  -7   7  11          4.06          4.74         1.10 o                         
  -6   7  11         25.72         22.95         1.93 o                         
  -5   7  11         20.04         17.54         1.44 o                         
  -4   7  11         45.65         40.80         2.13 o                         
  -3   7  11         41.36         36.25         2.02 o                         
  -2   7  11          3.73          3.67         0.94 o                         
  -1   7  11         40.45         40.31         1.94 o                         
   0   7  11         41.86         41.68         1.75 o                         
   1   7  11         24.43         23.24         1.56 o                         
   2   7  11         18.66         16.08         1.47 o                         
   3   7  11          1.00          0.66         0.54 o
[truncated: 74,197 more chars]
